# Supplementary material for: Crystal structure of tricarbon­yl(N-di­phenyl­phosphanyl-N,N′-diisopropyl-P-phenyl­phospho­nous di­amide-κ2 P,P′)cobalt(I) tetra­carbonyl­cobaltate(−I) toluene 0.25-solvate
Source: Acta Crystallogr Sect E Struct Rep Online. 2014 Nov 19;70(Pt 12):533–5. doi: 10.1107/S1600536814024908 (PMC4257381; doi:10.1107/S1600536814024908)
Supplement: Supplementary file 1 [file e-70-00533-sup1.cif]

##############################################################################
#                                                                            #
# This CIF contains the data in a paper accepted for publication in          #
# Acta Crystallographica Section E. It conforms to the requirements of       #
# Notes for Authors for Acta Crystallographica Section E, and has been       #
# peer reviewed under the auspices of the IUCr Commission on Journals.       #
#                                                                            #
# Full details of the Crystallographic Information File format               #
# are given in the paper "The Crystallographic Information File (CIF):       #
# a New Standard Archive File for Crystallography" by S. R. Hall, F. H.      #
# Allen and I. D. Brown [Acta Cryst. (1991), A47, 655-685].                  #
#                                                                            #
# The current version of the core CIF dictionary is obtainable from          #
# ftp://ftp.iucr.org/pub/cif_core.dic.                                       #
#                                                                            #
# Software is freely available for graphical display of the structure(s)     #
# in this CIF. For information consult the CIF software page                 #
# http://www.iucr.org/resources/cif/software.                                #
#                                                                            #
# This file may be used for bona fide research purposes within the           #
# scientific community so long as proper attribution is given to the journal # 
# article from which it was obtained.                                        #
#                                                                            #
##############################################################################
data_I
_audit_creation_method     SHELXL-2014
_journal_date_recd_electronic     2014-10-29
_journal_date_accepted     2014-11-13
_journal_name_full     'Acta Crystallographica, Section E'
_journal_year     2014
_journal_volume     70
_journal_issue     12
_journal_page_first     533
_journal_page_last     535
_journal_paper_category     GM
_journal_paper_doi     10.1107/S1600536814024908
_journal_coeditor_code     RZ5139
_publ_contact_author_name     'Torsten Beweries'
_publ_contact_author_address
;
Leibniz-Institut fuer Katalyse e.V. an der Universit\"at Rostock,
Albert-Einstein-Strasse 29a, 18059 Rostock, Germany
;
_publ_contact_author_email     'torsten.beweries@catalysis.de'
_publ_contact_author_fax     '+49 381 1281 51104'
_publ_contact_author_phone     '+49 381 1281 104'
_publ_section_title
;\
Crystal structure of
tricarbonyl(<i>N</i>-diphenylphosphanyl-<i>N</i>,<i>N</i>'-diisopropyl-\
<i>P</i>-phenylphosphonous diamide-\k^2^<i>P</i>,<i>P</i>')cobalt(I)
tetracarbonylcobaltate(-I) toluene 0.25-solvate
;
_publ_section_title_footnote     .
loop_
    _publ_author_name
    _publ_author_footnote
    _publ_author_address
    'Dura, Laura' .
;
Leibniz-Institut fuer Katalyse e.V. an der Universit\"at Rostock,
Albert-Einstein-Strasse 29a, 18059 Rostock,
Germany
;
    'Spannenberg, Anke' .
;
Leibniz-Institut fuer Katalyse e.V. an der Universit\"at Rostock,
Albert-Einstein-Strasse 29a, 18059 Rostock,
Germany
;
    'Beweries, Torsten' .
;
Leibniz-Institut fuer Katalyse e.V. an der Universit\"at Rostock,
Albert-Einstein-Strasse 29a, 18059 Rostock,
Germany
;
_publ_section_synopsis
;
The title compound
{Co(CO)~3~[Ph~2~PN(<i>i</i>-Pr)P(Ph)N(H)<i>i</i>-Pr]}[Co(CO)~4~] is an ionic
species consisting of a Co(CO)~3~[Ph~2~PN(<i>i</i>-Pr)P(Ph)N(H)<i>i</i>-Pr]
cation and a [Co(CO)~4~] anion.
;
_database_code_depnum_ccdc_archive     'CCDC 1033917'
_chemical_name_systematic
;\
Tricarbonyl(<i>N</i>-diphenylphosphanyl-<i>N</i>,<i>N</i>'-diisopropyl-\
<i>P</i>-phenylphosphonous diamide-\k^2^<i>P</i>,<i>P</i>')cobalt(I)
tetracarbonylcobaltate(-I) toluene 0.25-solvate
;
_chemical_name_common     ?
_chemical_formula_moiety     'C27 H30 Co N2 O3 P2, C4 Co O4, 0.25(C7 H8)'
_chemical_formula_sum     'C32.75 H32 Co2 N2 O7 P2'
_chemical_formula_iupac     '[Co (C24 H30 N2 P2) (C O)3] [Co (C O)4], 0.25C7 H8'
_chemical_formula_weight     745.40
_chemical_melting_point     ?
_shelx_space_group_comment
;
The symmetry employed for this shelxl refinement is uniquely defined
by the following loop, which should always be used as a source of
symmetry information in preference to the above space-group names.
They are only intended as comments.
;
_space_group_crystal_system     monoclinic
_space_group_name_H-M_alt     'P 21/n'
_space_group_name_Hall     '-P 2yn'
loop_
    _space_group_symop_operation_xyz
    'x, y, z'
    '-x+1/2, y+1/2, -z+1/2'
    '-x, -y, -z'
    'x-1/2, -y-1/2, z-1/2'
_cell_length_a     22.1602(6)
_cell_length_b     12.9730(3)
_cell_length_c     24.7883(6)
_cell_angle_alpha     90
_cell_angle_beta     103.9330(12)
_cell_angle_gamma     90
_cell_volume     6916.6(3)
_cell_formula_units_Z     8
_cell_measurement_reflns_used     9777
_cell_measurement_theta_min     3.67
_cell_measurement_theta_max     66.65
_cell_measurement_temperature     150(2)
_exptl_crystal_description     needle
_exptl_crystal_colour     yellow
_exptl_crystal_size_max     0.432
_exptl_crystal_size_mid     0.107
_exptl_crystal_size_min     0.054
_exptl_crystal_density_diffrn     1.432
_exptl_crystal_density_meas     ?
_exptl_crystal_density_method     ?
_exptl_crystal_F_000     3060
_exptl_absorpt_coefficient_mu     8.790
_exptl_absorpt_correction_type     multi-scan
_exptl_absorpt_process_details
;
(SADABS; Bruker, 2011)
;
_exptl_absorpt_correction_T_min     0.12
_exptl_absorpt_correction_T_max     0.65
_exptl_special_details     ?
_diffrn_ambient_temperature     150(2)
_diffrn_radiation_type     CuK\a
_diffrn_radiation_wavelength     1.54178
_diffrn_radiation_source     microfocus
_diffrn_radiation_monochromator     multilayer
_diffrn_measurement_device_type     'Bruker Kappa APEXII DUO'
_diffrn_measurement_method     '\f and \w scans'
_diffrn_detector_area_resol_mean     8.3333
_diffrn_reflns_number     89837
_diffrn_reflns_av_R_equivalents     0.0443
_diffrn_reflns_theta_min     2.403
_diffrn_reflns_theta_max     66.498
_diffrn_reflns_theta_full     67.679
_diffrn_measured_fraction_theta_max     0.998
_diffrn_measured_fraction_theta_full     0.971
_diffrn_reflns_limit_h_min     -26
_diffrn_reflns_limit_h_max     25
_diffrn_reflns_limit_k_min     -15
_diffrn_reflns_limit_k_max     14
_diffrn_reflns_limit_l_min     -23
_diffrn_reflns_limit_l_max     29
_refine_special_details     ?
_reflns_number_total     12171
_reflns_number_gt     11080
_reflns_threshold_expression     I>2\s(I)
_refine_ls_structure_factor_coef     Fsqd
_refine_ls_matrix_type     full
_refine_ls_R_factor_all     0.0431
_refine_ls_R_factor_gt     0.0381
_refine_ls_wR_factor_gt     0.0964
_refine_ls_wR_factor_ref     0.0997
_refine_ls_goodness_of_fit_ref     1.031
_refine_ls_restrained_S_all     1.032
_refine_ls_number_reflns     12171
_refine_ls_number_parameters     825
_refine_ls_number_restraints     4
_refine_ls_hydrogen_treatment     mixed
_refine_ls_weighting_scheme     calc
_refine_ls_weighting_details
              'w=1/[\s^2^(Fo^2^)+(0.0494P)^2^+7.7784P] where P=(Fo^2^+2Fc^2^)/3'
_atom_sites_solution_hydrogens     mixed
_atom_sites_solution_primary     ?
_atom_sites_solution_secondary     ?
_refine_ls_shift/su_max     0.001
_refine_ls_shift/su_mean     0.000
_refine_diff_density_max     0.933
_refine_diff_density_min     -0.572
_refine_ls_extinction_method     none
_refine_ls_extinction_coef     .
loop_
    _atom_type_symbol
    _atom_type_description
    _atom_type_scat_dispersion_real
    _atom_type_scat_dispersion_imag
    _atom_type_scat_source
    'C' 'C' 0.0181 0.0091
                         'International Tables Vol C Tables 4.2.6.8 and 6.1.1.4'
    'H' 'H' 0.0000 0.0000
                         'International Tables Vol C Tables 4.2.6.8 and 6.1.1.4'
    'N' 'N' 0.0311 0.0180
                         'International Tables Vol C Tables 4.2.6.8 and 6.1.1.4'
    'O' 'O' 0.0492 0.0322
                         'International Tables Vol C Tables 4.2.6.8 and 6.1.1.4'
    'P' 'P' 0.2955 0.4335
                         'International Tables Vol C Tables 4.2.6.8 and 6.1.1.4'
    'Co' 'Co' -2.3653 3.6143
                         'International Tables Vol C Tables 4.2.6.8 and 6.1.1.4'
_computing_data_collection
;
APEX2 (Bruker, 2011)
;
_computing_cell_refinement
;
SAINT (Bruker, 2011)
;
_computing_data_reduction
;
SAINT (Bruker, 2011)
;
_computing_structure_solution
;
SHELXS97 (Sheldrick, 2008)
;
_computing_structure_refinement
;
SHELXL2014 (Sheldrick, 2008)
;
_computing_molecular_graphics
;
SHELXTL (Sheldrick, 2008)
;
_computing_publication_material
;
SHELXTL (Sheldrick, 2008)
;
loop_
    _atom_site_type_symbol
    _atom_site_label
    _atom_site_fract_x
    _atom_site_fract_y
    _atom_site_fract_z
    _atom_site_U_iso_or_equiv
    _atom_site_adp_type
    _atom_site_calc_flag
    _atom_site_occupancy
    _atom_site_disorder_assembly
    _atom_site_disorder_group
    C C1 0.26645(13) 0.8434(2) 0.15492(12) 0.0349(6) Uani d 1 . .
    C C2 0.25541(13) 0.7575(2) 0.05615(13) 0.0368(7) Uani d 1 . .
    C C3 0.25514(13) 0.6280(2) 0.15325(14) 0.0384(7) Uani d 1 . .
    C C4 0.12520(16) 0.9773(2) 0.10407(12) 0.0387(7) Uani d 1 . .
    H H4 0.1533 0.9488 0.0816 0.046 Uiso calc 1 . .
    C C5 0.1505(2) 1.0822(3) 0.12626(17) 0.0603(11) Uani d 1 . .
    H H5A 0.1226 1.1132 0.1470 0.090 Uiso calc 1 . .
    H H5B 0.1531 1.1271 0.0951 0.090 Uiso calc 1 . .
    H H5C 0.1919 1.0737 0.1510 0.090 Uiso calc 1 . .
    C C6 0.06036(18) 0.9842(3) 0.06670(15) 0.0571(10) Uani d 1 . .
    H H6A 0.0472 0.9159 0.0514 0.086 Uiso calc 1 . .
    H H6B 0.0603 1.0324 0.0363 0.086 Uiso calc 1 . .
    H H6C 0.0315 1.0087 0.0883 0.086 Uiso calc 1 . .
    C C7 0.15272(13) 0.7513(2) 0.22363(11) 0.0292(6) Uani d 1 . .
    C C8 0.13489(14) 0.6542(2) 0.23867(12) 0.0348(6) Uani d 1 . .
    H H8 0.1163 0.6062 0.2107 0.042 Uiso calc 1 . .
    C C9 0.14415(16) 0.6277(3) 0.29406(13) 0.0446(8) Uani d 1 . .
    H H9 0.1315 0.5619 0.3040 0.053 Uiso calc 1 . .
    C C10 0.17175(17) 0.6966(3) 0.33486(13) 0.0503(9) Uani d 1 . .
    H H10 0.1781 0.6782 0.3729 0.060 Uiso calc 1 . .
    C C11 0.19017(17) 0.7918(3) 0.32061(13) 0.0480(8) Uani d 1 . .
    H H11 0.2094 0.8390 0.3489 0.058 Uiso calc 1 . .
    C C12 0.18085(14) 0.8195(2) 0.26511(12) 0.0374(7) Uani d 1 . .
    H H12 0.1938 0.8854 0.2555 0.045 Uiso calc 1 . .
    C C13 0.02566(11) 0.70193(17) 0.10262(9) 0.0246(5) Uani d 1 . .
    H H13 0.0072 0.7400 0.0674 0.029 Uiso calc 1 . .
    C C14 0.00085(14) 0.7512(3) 0.14945(13) 0.0432(8) Uani d 1 . .
    H H14A 0.0192 0.7164 0.1847 0.065 Uiso calc 1 . .
    H H14B -0.0445 0.7442 0.1409 0.065 Uiso calc 1 . .
    H H14C 0.0120 0.8244 0.1526 0.065 Uiso calc 1 . .
    C C15 0.00114(14) 0.5900(2) 0.09563(15) 0.0422(7) Uani d 1 . .
    H H15A 0.0162 0.5560 0.0661 0.063 Uiso calc 1 . .
    H H15B -0.0444 0.5906 0.0858 0.063 Uiso calc 1 . .
    H H15C 0.0161 0.5524 0.1306 0.063 Uiso calc 1 . .
    C C16 0.09747(12) 0.72904(19) -0.00255(10) 0.0247(5) Uani d 1 . .
    C C17 0.11839(13) 0.8191(2) -0.02320(11) 0.0283(6) Uani d 1 . .
    H H17 0.1535 0.8546 -0.0017 0.034 Uiso calc 1 . .
    C C18 0.08784(14) 0.8567(2) -0.07507(11) 0.0337(6) Uani d 1 . .
    H H18 0.1026 0.9173 -0.0891 0.040 Uiso calc 1 . .
    C C19 0.03626(14) 0.8065(2) -0.10626(12) 0.0368(7) Uani d 1 . .
    H H19 0.0155 0.8326 -0.1417 0.044 Uiso calc 1 . .
    C C20 0.01487(14) 0.7183(3) -0.08597(12) 0.0392(7) Uani d 1 . .
    H H20 -0.0209 0.6842 -0.1073 0.047 Uiso calc 1 . .
    C C21 0.04531(13) 0.6793(2) -0.03476(11) 0.0329(6) Uani d 1 . .
    H H21 0.0306 0.6180 -0.0213 0.039 Uiso calc 1 . .
    C C22 0.14085(12) 0.54130(19) 0.05436(10) 0.0237(5) Uani d 1 . .
    C C23 0.15779(14) 0.5072(2) 0.00688(11) 0.0329(6) Uani d 1 . .
    H H23 0.1593 0.5542 -0.0221 0.039 Uiso calc 1 . .
    C C24 0.17251(16) 0.4042(2) 0.00199(12) 0.0411(7) Uani d 1 . .
    H H24 0.1841 0.3808 -0.0304 0.049 Uiso calc 1 . .
    C C25 0.17039(15) 0.3355(2) 0.04412(10) 0.0421(7) Uani d 1 . .
    H H25 0.1805 0.2651 0.0407 0.050 Uiso calc 1 . .
    C C26 0.15350(15) 0.3695(2) 0.09130(12) 0.0379(7) Uani d 1 . .
    H H26 0.1517 0.3220 0.1200 0.046 Uiso calc 1 . .
    C C27 0.13923(13) 0.4717(2) 0.09699(11) 0.0299(6) Uani d 1 . .
    H H27 0.1283 0.4947 0.1298 0.036 Uiso calc 1 . .
    C C28 0.58062(13) 0.4567(2) 0.27082(11) 0.0308(6) Uani d 1 . .
    C C29 0.67739(12) 0.5553(2) 0.25305(10) 0.0277(6) Uani d 1 . .
    C C30 0.69210(14) 0.3421(2) 0.26735(11) 0.0335(6) Uani d 1 . .
    C C31 0.58671(12) 0.6413(2) 0.12397(11) 0.0259(5) Uani d 1 . .
    H H31 0.5690 0.6143 0.1547 0.031 Uiso calc 1 . .
    C C32 0.53701(14) 0.6327(3) 0.06988(12) 0.0399(7) Uani d 1 . .
    H H32A 0.5535 0.6585 0.0392 0.060 Uiso calc 1 . .
    H H32B 0.5007 0.6737 0.0725 0.060 Uiso calc 1 . .
    H H32C 0.5248 0.5604 0.0631 0.060 Uiso calc 1 . .
    C C33 0.60641(15) 0.7521(2) 0.13732(13) 0.0380(7) Uani d 1 . .
    H H33A 0.6385 0.7545 0.1723 0.057 Uiso calc 1 . .
    H H33B 0.5704 0.7928 0.1410 0.057 Uiso calc 1 . .
    H H33C 0.6231 0.7806 0.1073 0.057 Uiso calc 1 . .
    C C34 0.73787(11) 0.4484(2) 0.14454(10) 0.0238(5) Uani d 1 . .
    C C35 0.76054(13) 0.3498(2) 0.13827(11) 0.0320(6) Uani d 1 . .
    H H35 0.7337 0.2918 0.1348 0.038 Uiso calc 1 . .
    C C36 0.82267(14) 0.3365(3) 0.13713(12) 0.0399(7) Uani d 1 . .
    H H36 0.8381 0.2694 0.1328 0.048 Uiso calc 1 . .
    C C37 0.86170(13) 0.4201(3) 0.14227(12) 0.0406(7) Uani d 1 . .
    H H37 0.9039 0.4107 0.1412 0.049 Uiso calc 1 . .
    C C38 0.83978(13) 0.5175(3) 0.14893(12) 0.0382(7) Uani d 1 . .
    H H38 0.8671 0.5750 0.1526 0.046 Uiso calc 1 . .
    C C39 0.77817(13) 0.5323(2) 0.15025(11) 0.0296(6) Uani d 1 . .
    H H39 0.7634 0.5996 0.1550 0.036 Uiso calc 1 . .
    C C40 0.59574(12) 0.3382(2) 0.05627(10) 0.0267(5) Uani d 1 . .
    H H40 0.5505 0.3551 0.0435 0.032 Uiso calc 1 . .
    C C41 0.60339(16) 0.2242(2) 0.04650(12) 0.0372(7) Uani d 1 . .
    H H41A 0.6474 0.2055 0.0587 0.056 Uiso calc 1 . .
    H H41B 0.5883 0.2089 0.0068 0.056 Uiso calc 1 . .
    H H41C 0.5794 0.1843 0.0677 0.056 Uiso calc 1 . .
    C C42 0.63040(15) 0.4023(2) 0.02205(11) 0.0345(6) Uani d 1 . .
    H H42A 0.6215 0.4755 0.0260 0.052 Uiso calc 1 . .
    H H42B 0.6168 0.3824 -0.0172 0.052 Uiso calc 1 . .
    H H42C 0.6752 0.3902 0.0352 0.052 Uiso calc 1 . .
    C C43 0.58053(13) 0.2016(2) 0.18317(10) 0.0276(6) Uani d 1 . .
    C C44 0.53245(15) 0.1575(2) 0.20273(12) 0.0364(7) Uani d 1 . .
    H H44 0.4973 0.1977 0.2051 0.044 Uiso calc 1 . .
    C C45 0.53624(17) 0.0543(3) 0.21875(13) 0.0458(8) Uani d 1 . .
    H H45 0.5037 0.0240 0.2322 0.055 Uiso calc 1 . .
    C C46 0.58709(18) -0.0042(2) 0.21511(12) 0.0458(8) Uani d 1 . .
    H H46 0.5892 -0.0747 0.2257 0.055 Uiso calc 1 . .
    C C47 0.63477(16) 0.0394(2) 0.19621(12) 0.0405(7) Uani d 1 . .
    H H47 0.6697 -0.0013 0.1938 0.049 Uiso calc 1 . .
    C C48 0.63226(14) 0.1421(2) 0.18073(11) 0.0332(6) Uani d 1 . .
    H H48 0.6657 0.1720 0.1685 0.040 Uiso calc 1 . .
    C C49 0.49608(12) 0.3638(2) 0.13700(10) 0.0263(5) Uani d 1 . .
    C C50 0.46769(12) 0.4538(2) 0.14867(11) 0.0296(6) Uani d 1 . .
    H H50 0.4899 0.5005 0.1758 0.036 Uiso calc 1 . .
    C C51 0.40676(13) 0.4755(2) 0.12067(12) 0.0367(7) Uani d 1 . .
    H H51 0.3875 0.5371 0.1286 0.044 Uiso calc 1 . .
    C C52 0.37425(14) 0.4077(3) 0.08138(13) 0.0404(7) Uani d 1 . .
    H H52 0.3327 0.4230 0.0623 0.049 Uiso calc 1 . .
    C C53 0.40198(14) 0.3178(3) 0.06969(12) 0.0397(7) Uani d 1 . .
    H H53 0.3794 0.2716 0.0425 0.048 Uiso calc 1 . .
    C C54 0.46254(13) 0.2946(2) 0.09748(11) 0.0331(6) Uani d 1 . .
    H H54 0.4812 0.2322 0.0898 0.040 Uiso calc 1 . .
    C C55 0.42419(15) 0.8392(3) 0.26588(12) 0.0401(7) Uani d 1 . .
    C C56 0.52940(14) 0.7284(2) 0.24900(11) 0.0316(6) Uani d 1 . .
    C C57 0.42198(14) 0.7594(2) 0.15653(12) 0.0349(6) Uani d 1 . .
    C C58 0.41993(13) 0.6173(2) 0.24610(11) 0.0338(6) Uani d 1 . .
    C C59 0.14719(16) 0.1170(3) 0.95283(15) 0.0474(8) Uani d 1 . .
    C C60 0.25789(16) 0.0432(2) 1.02628(14) 0.0439(8) Uani d 1 . .
    C C61 0.26473(15) 0.2103(3) 0.95163(13) 0.0412(7) Uani d 1 . .
    C C62 0.23996(18) 0.0006(3) 0.91221(15) 0.0587(10) Uani d 1 . .
    Co Co1 0.22216(2) 0.74279(3) 0.11504(2) 0.02425(10) Uani d 1 . .
    Co Co2 0.63667(2) 0.43778(3) 0.23007(2) 0.02064(10) Uani d 1 . .
    Co Co3 0.44772(2) 0.73693(3) 0.22886(2) 0.02648(11) Uani d 1 . .
    Co Co4 0.22726(2) 0.09426(4) 0.95973(2) 0.03635(12) Uani d 1 . .
    N N1 0.12681(11) 0.90667(17) 0.15071(10) 0.0306(5) Uani d 1 . .
    N N2 0.09256(10) 0.70471(16) 0.11124(9) 0.0243(4) Uani d 1 . .
    N N3 0.64182(10) 0.57857(16) 0.12197(9) 0.0234(4) Uani d 1 . .
    N N4 0.61636(10) 0.36438(16) 0.11707(8) 0.0218(4) Uani d 1 . .
    O O1 0.29238(11) 0.90745(18) 0.18266(10) 0.0517(6) Uani d 1 . .
    O O2 0.27494(12) 0.7675(2) 0.01802(11) 0.0610(7) Uani d 1 . .
    O O3 0.27388(12) 0.5557(2) 0.17721(13) 0.0676(8) Uani d 1 . .
    O O4 0.54660(11) 0.46924(18) 0.29796(9) 0.0458(5) Uani d 1 . .
    O O5 0.70530(9) 0.62862(16) 0.26537(8) 0.0380(5) Uani d 1 . .
    O O6 0.72663(12) 0.28503(19) 0.29185(10) 0.0553(6) Uani d 1 . .
    O O7 0.41050(14) 0.9060(2) 0.29101(10) 0.0648(8) Uani d 1 . .
    O O8 0.58259(10) 0.72001(18) 0.26369(9) 0.0455(5) Uani d 1 . .
    O O9 0.40486(12) 0.7722(2) 0.10943(9) 0.0554(6) Uani d 1 . .
    O O10 0.40428(11) 0.53707(18) 0.25765(10) 0.0492(6) Uani d 1 . .
    O O11 0.09514(12) 0.1332(2) 0.95002(13) 0.0701(8) Uani d 1 . .
    O O12 0.27831(15) 0.0082(2) 1.06974(11) 0.0703(8) Uani d 1 . .
    O O13 0.28943(12) 0.2881(2) 0.94823(11) 0.0555(6) Uani d 1 . .
    O O14 0.24920(18) -0.0636(3) 0.88265(13) 0.0971(12) Uani d 1 . .
    P P1 0.14487(3) 0.78514(5) 0.15180(3) 0.02196(13) Uani d 1 . .
    P P2 0.13585(3) 0.67810(5) 0.06516(2) 0.02233(14) Uani d 1 . .
    P P3 0.65869(3) 0.46497(5) 0.14979(2) 0.01982(13) Uani d 1 . .
    P P4 0.57780(3) 0.33814(5) 0.16712(2) 0.02187(13) Uani d 1 . .
    H H1 0.1107(15) 0.931(3) 0.1765(11) 0.046(10) Uiso d 1 . .
    H H3 0.6629(13) 0.603(2) 0.0999(11) 0.040(9) Uiso d 1 . .
    C C63 0.46917(16) 0.0090(4) 0.02383(17) 0.0476(16) Uiso d 0.5 A -1
    C C64 0.52811(19) -0.0277(3) 0.04918(13) 0.0308(12) Uiso d 0.5 A -1
    H H64 0.5381 -0.0448 0.0876 0.037 Uiso calc 0.5 A -1
    C C65 0.57243(14) -0.0394(4) 0.0184(2) 0.0521(17) Uiso d 0.5 A -1
    H H65 0.6127 -0.0644 0.0357 0.062 Uiso calc 0.5 A -1
    C C66 0.55781(19) -0.0143(4) -0.03781(19) 0.0560(19) Uiso d 0.5 A -1
    H H66 0.5881 -0.0223 -0.0589 0.067 Uiso calc 0.5 A -1
    C C67 0.4989(2) 0.0223(4) -0.06317(13) 0.0567(18) Uiso d 0.5 A -1
    H H67 0.4889 0.0394 -0.1016 0.068 Uiso calc 0.5 A -1
    C C68 0.45455(15) 0.0340(4) -0.03235(17) 0.0410(14) Uiso d 0.5 A -1
    H H68 0.4143 0.0591 -0.0497 0.049 Uiso calc 0.5 A -1
    C C69 0.4213(4) 0.0175(8) 0.0563(4) 0.073(2) Uiso d 0.5 A -1
    H H69A 0.3827 0.0444 0.0325 0.110 Uiso calc 0.5 A -1
    H H69B 0.4136 -0.0507 0.0703 0.110 Uiso calc 0.5 A -1
    H H69C 0.4361 0.0644 0.0877 0.110 Uiso calc 0.5 A -1
loop_
    _atom_site_aniso_label
    _atom_site_aniso_U_11
    _atom_site_aniso_U_22
    _atom_site_aniso_U_33
    _atom_site_aniso_U_12
    _atom_site_aniso_U_13
    _atom_site_aniso_U_23
    C1 0.0331(15) 0.0352(16) 0.0358(15) -0.0044(13) 0.0071(12) -0.0001(13)
    C2 0.0273(14) 0.0455(18) 0.0386(16) -0.0011(13) 0.0099(13) -0.0077(14)
    C3 0.0261(14) 0.0319(16) 0.0515(18) 0.0030(12) -0.0016(13) -0.0017(14)
    C4 0.0578(19) 0.0275(15) 0.0358(15) 0.0094(14) 0.0211(14) 0.0036(12)
    C5 0.103(3) 0.0238(17) 0.064(2) -0.0030(18) 0.040(2) 0.0042(16)
    C6 0.062(2) 0.063(2) 0.0479(19) 0.0244(19) 0.0146(17) 0.0098(18)
    C7 0.0313(14) 0.0300(15) 0.0259(13) 0.0053(11) 0.0062(11) -0.0057(11)
    C8 0.0430(16) 0.0257(15) 0.0365(15) 0.0071(12) 0.0114(13) 0.0033(12)
    C9 0.059(2) 0.0366(17) 0.0432(18) 0.0176(15) 0.0215(15) 0.0124(14)
    C10 0.068(2) 0.054(2) 0.0285(16) 0.0254(18) 0.0115(15) 0.0094(15)
    C11 0.060(2) 0.052(2) 0.0280(15) 0.0149(17) 0.0038(14) -0.0061(14)
    C12 0.0458(17) 0.0331(16) 0.0315(15) 0.0026(13) 0.0056(13) -0.0034(12)
    C13 0.0241(12) 0.0321(14) 0.0225(12) 0.0157(11) 0.0152(10) 0.0105(11)
    C14 0.0346(16) 0.0487(19) 0.0525(19) 0.0037(14) 0.0228(14) -0.0057(15)
    C15 0.0276(15) 0.0387(17) 0.061(2) -0.0103(13) 0.0125(14) -0.0064(15)
    C16 0.0299(13) 0.0203(13) 0.0244(13) 0.0029(10) 0.0074(10) -0.0026(10)
    C17 0.0325(14) 0.0262(14) 0.0280(13) 0.0012(11) 0.0107(11) -0.0032(11)
    C18 0.0467(17) 0.0284(15) 0.0294(14) 0.0079(12) 0.0156(13) 0.0052(12)
    C19 0.0421(16) 0.0413(17) 0.0254(14) 0.0169(14) 0.0051(12) -0.0010(13)
    C20 0.0347(15) 0.0440(18) 0.0341(15) 0.0054(13) -0.0013(12) -0.0081(13)
    C21 0.0358(15) 0.0302(15) 0.0305(14) -0.0014(12) 0.0038(12) -0.0034(12)
    C22 0.0263(12) 0.0168(12) 0.0266(13) -0.0023(10) 0.0035(10) -0.0057(10)
    C23 0.0431(16) 0.0297(15) 0.0260(13) 0.0050(12) 0.0086(12) -0.0016(11)
    C24 0.058(2) 0.0323(16) 0.0341(16) 0.0108(14) 0.0126(14) -0.0070(13)
    C25 0.0562(19) 0.0223(15) 0.0483(18) 0.0065(13) 0.0137(15) -0.0055(13)
    C26 0.0497(18) 0.0220(14) 0.0435(17) 0.0017(13) 0.0141(14) 0.0037(12)
    C27 0.0370(15) 0.0225(14) 0.0316(14) -0.0025(11) 0.0111(11) -0.0017(11)
    C28 0.0402(16) 0.0252(14) 0.0274(13) -0.0006(12) 0.0088(12) 0.0016(11)
    C29 0.0309(14) 0.0301(15) 0.0217(12) 0.0052(12) 0.0057(10) 0.0010(11)
    C30 0.0425(16) 0.0292(15) 0.0267(14) 0.0040(13) 0.0045(12) -0.0010(12)
    C31 0.0271(13) 0.0229(13) 0.0284(13) 0.0072(10) 0.0085(10) 0.0048(11)
    C32 0.0358(16) 0.0500(19) 0.0314(15) 0.0119(14) 0.0035(12) 0.0052(14)
    C33 0.0496(18) 0.0221(14) 0.0458(17) 0.0091(13) 0.0182(14) 0.0039(13)
    C34 0.0259(13) 0.0280(14) 0.0174(11) 0.0044(10) 0.0050(10) 0.0019(10)
    C35 0.0336(14) 0.0312(15) 0.0309(14) 0.0070(12) 0.0074(11) 0.0018(12)
    C36 0.0386(16) 0.0489(19) 0.0332(15) 0.0211(15) 0.0102(12) 0.0004(14)
    C37 0.0260(14) 0.065(2) 0.0319(15) 0.0107(14) 0.0091(12) 0.0035(14)
    C38 0.0265(14) 0.055(2) 0.0332(15) -0.0051(13) 0.0074(11) 0.0022(14)
    C39 0.0317(14) 0.0311(15) 0.0262(13) 0.0006(11) 0.0073(11) 0.0001(11)
    C40 0.0323(14) 0.0279(14) 0.0193(12) -0.0003(11) 0.0047(10) -0.0017(10)
    C41 0.0565(19) 0.0288(15) 0.0279(14) -0.0056(13) 0.0134(13) -0.0059(12)
    C42 0.0522(18) 0.0325(16) 0.0209(13) -0.0021(13) 0.0126(12) 0.0000(11)
    C43 0.0389(15) 0.0214(13) 0.0212(12) -0.0057(11) 0.0046(11) 0.0000(10)
    C44 0.0478(17) 0.0311(16) 0.0316(14) -0.0071(13) 0.0121(13) 0.0026(12)
    C45 0.065(2) 0.0358(18) 0.0384(17) -0.0171(16) 0.0149(15) 0.0074(14)
    C46 0.080(2) 0.0210(15) 0.0310(15) -0.0076(16) 0.0035(15) 0.0036(12)
    C47 0.060(2) 0.0227(15) 0.0348(15) 0.0058(14) 0.0037(14) 0.0009(12)
    C48 0.0438(16) 0.0224(14) 0.0315(14) -0.0005(12) 0.0052(12) 0.0007(11)
    C49 0.0276(13) 0.0278(14) 0.0244(12) -0.0022(11) 0.0083(10) 0.0028(11)
    C50 0.0294(14) 0.0310(15) 0.0299(14) -0.0017(11) 0.0098(11) 0.0022(12)
    C51 0.0325(15) 0.0393(17) 0.0399(16) 0.0047(13) 0.0120(12) 0.0091(13)
    C52 0.0286(14) 0.054(2) 0.0374(16) 0.0003(14) 0.0063(12) 0.0116(14)
    C53 0.0371(16) 0.0511(19) 0.0285(14) -0.0126(14) 0.0034(12) 0.0005(14)
    C54 0.0337(15) 0.0361(16) 0.0295(14) -0.0038(12) 0.0074(11) -0.0001(12)
    C55 0.0498(18) 0.0395(18) 0.0292(15) 0.0122(14) 0.0060(13) 0.0030(14)
    C56 0.0402(17) 0.0268(14) 0.0284(14) -0.0024(12) 0.0094(12) -0.0023(11)
    C57 0.0342(15) 0.0372(16) 0.0335(16) 0.0019(12) 0.0084(12) 0.0022(13)
    C58 0.0326(14) 0.0422(18) 0.0272(14) -0.0020(13) 0.0085(11) 0.0028(13)
    C59 0.046(2) 0.0408(19) 0.054(2) 0.0012(15) 0.0078(15) -0.0026(15)
    C60 0.057(2) 0.0323(17) 0.0434(19) -0.0089(15) 0.0130(15) -0.0044(14)
    C61 0.0395(16) 0.052(2) 0.0347(16) 0.0096(15) 0.0146(13) 0.0109(15)
    C62 0.058(2) 0.072(3) 0.0418(19) 0.015(2) 0.0039(16) -0.0135(19)
    Co1 0.0222(2) 0.0224(2) 0.0275(2) -0.00050(16) 0.00468(17) -0.00343(17)
    Co2 0.0264(2) 0.0172(2) 0.01802(19) 0.00094(16) 0.00476(15) 0.00057(15)
    Co3 0.0298(2) 0.0261(2) 0.0237(2) 0.00174(17) 0.00678(17) 0.00064(17)
    Co4 0.0363(3) 0.0368(3) 0.0357(3) 0.0031(2) 0.0083(2) -0.0046(2)
    N1 0.0434(13) 0.0199(12) 0.0313(12) 0.0052(10) 0.0147(10) -0.0033(9)
    N2 0.0260(11) 0.0217(11) 0.0251(11) 0.0002(9) 0.0061(9) -0.0036(9)
    N3 0.0268(11) 0.0207(11) 0.0249(11) 0.0044(9) 0.0105(9) 0.0044(9)
    N4 0.0285(11) 0.0184(10) 0.0191(10) -0.0001(8) 0.0067(8) -0.0001(8)
    O1 0.0507(14) 0.0445(14) 0.0541(14) -0.0169(11) 0.0014(11) -0.0130(11)
    O2 0.0473(14) 0.094(2) 0.0504(14) -0.0018(13) 0.0283(12) -0.0065(14)
    O3 0.0497(14) 0.0401(14) 0.097(2) 0.0078(12) -0.0137(14) 0.0197(14)
    O4 0.0544(13) 0.0510(14) 0.0409(12) 0.0026(11) 0.0290(11) 0.0010(10)
    O5 0.0402(11) 0.0326(11) 0.0392(11) -0.0102(9) 0.0055(9) -0.0072(9)
    O6 0.0651(16) 0.0451(14) 0.0465(13) 0.0258(12) -0.0048(12) 0.0053(11)
    O7 0.093(2) 0.0541(16) 0.0451(14) 0.0320(15) 0.0130(13) -0.0114(12)
    O8 0.0317(12) 0.0534(14) 0.0494(13) -0.0013(10) 0.0058(10) -0.0061(11)
    O9 0.0607(15) 0.0723(18) 0.0299(12) 0.0053(13) 0.0044(11) 0.0079(11)
    O10 0.0568(14) 0.0454(14) 0.0480(13) -0.0147(11) 0.0176(11) 0.0109(11)
    O11 0.0411(15) 0.0700(19) 0.097(2) 0.0080(13) 0.0119(14) 0.0024(16)
    O12 0.105(2) 0.0587(17) 0.0426(15) -0.0054(16) 0.0096(14) 0.0110(13)
    O13 0.0536(14) 0.0556(16) 0.0618(16) -0.0015(12) 0.0226(12) 0.0213(13)
    O14 0.112(3) 0.112(3) 0.0626(19) 0.035(2) 0.0114(18) -0.043(2)
    P1 0.0280(3) 0.0161(3) 0.0218(3) -0.0006(2) 0.0061(2) -0.0033(2)
    P2 0.0286(3) 0.0172(3) 0.0208(3) -0.0005(2) 0.0051(2) -0.0027(2)
    P3 0.0231(3) 0.0169(3) 0.0196(3) 0.0016(2) 0.0055(2) 0.0007(2)
    P4 0.0270(3) 0.0187(3) 0.0202(3) -0.0010(2) 0.0062(2) 0.0004(2)
_geom_special_details
;
All e.s.d.'s (except the e.s.d. in the dihedral angle between two l.s. planes)
are estimated using the full covariance matrix. The cell e.s.d.'s are taken
into account individually in the estimation of e.s.d.'s in distances, angles
and torsion angles; correlations between e.s.d.'s in cell parameters are only
used when they are defined by crystal symmetry. An approximate (isotropic)
treatment of cell e.s.d.'s is used for estimating e.s.d.'s involving l.s.
planes.
;
loop_
    _geom_bond_atom_site_label_1
    _geom_bond_atom_site_label_2
    _geom_bond_site_symmetry_2
    _geom_bond_distance
    _geom_bond_publ_flag
    C1 O1 . 1.142(4) ?
    C1 Co1 . 1.782(3) ?
    C2 O2 . 1.138(4) ?
    C2 Co1 . 1.797(3) ?
    C3 O3 . 1.134(4) ?
    C3 Co1 . 1.821(3) ?
    C4 N1 . 1.469(4) ?
    C4 C6 . 1.513(5) ?
    C4 C5 . 1.523(5) ?
    C4 H4 . 1.0000 ?
    C5 H5A . 0.9800 ?
    C5 H5B . 0.9800 ?
    C5 H5C . 0.9800 ?
    C6 H6A . 0.9800 ?
    C6 H6B . 0.9800 ?
    C6 H6C . 0.9800 ?
    C7 C12 . 1.386(4) ?
    C7 C8 . 1.397(4) ?
    C7 P1 . 1.801(3) ?
    C8 C9 . 1.382(4) ?
    C8 H8 . 0.9500 ?
    C9 C10 . 1.377(5) ?
    C9 H9 . 0.9500 ?
    C10 C11 . 1.374(5) ?
    C10 H10 . 0.9500 ?
    C11 C12 . 1.388(4) ?
    C11 H11 . 0.9500 ?
    C12 H12 . 0.9500 ?
    C13 N2 . 1.446(3) ?
    C13 C14 . 1.538(3) ?
    C13 C15 . 1.546(3) ?
    C13 H13 . 1.0000 ?
    C14 H14A . 0.9800 ?
    C14 H14B . 0.9800 ?
    C14 H14C . 0.9800 ?
    C15 H15A . 0.9800 ?
    C15 H15B . 0.9800 ?
    C15 H15C . 0.9800 ?
    C16 C21 . 1.395(4) ?
    C16 C17 . 1.398(4) ?
    C16 P2 . 1.814(3) ?
    C17 C18 . 1.389(4) ?
    C17 H17 . 0.9500 ?
    C18 C19 . 1.379(4) ?
    C18 H18 . 0.9500 ?
    C19 C20 . 1.379(5) ?
    C19 H19 . 0.9500 ?
    C20 C21 . 1.382(4) ?
    C20 H20 . 0.9500 ?
    C21 H21 . 0.9500 ?
    C22 C23 . 1.391(4) ?
    C22 C27 . 1.397(4) ?
    C22 P2 . 1.802(3) ?
    C23 C24 . 1.387(4) ?
    C23 H23 . 0.9500 ?
    C24 C25 . 1.382(3) ?
    C24 H24 . 0.9500 ?
    C25 C26 . 1.383(3) ?
    C25 H25 . 0.9500 ?
    C26 C27 . 1.377(4) ?
    C26 H26 . 0.9500 ?
    C27 H27 . 0.9500 ?
    C28 O4 . 1.137(3) ?
    C28 Co2 . 1.797(3) ?
    C29 O5 . 1.136(3) ?
    C29 Co2 . 1.793(3) ?
    C30 O6 . 1.131(4) ?
    C30 Co2 . 1.832(3) ?
    C31 N3 . 1.478(3) ?
    C31 C33 . 1.515(4) ?
    C31 C32 . 1.521(4) ?
    C31 H31 . 1.0000 ?
    C32 H32A . 0.9800 ?
    C32 H32B . 0.9800 ?
    C32 H32C . 0.9800 ?
    C33 H33A . 0.9800 ?
    C33 H33B . 0.9800 ?
    C33 H33C . 0.9800 ?
    C34 C39 . 1.394(4) ?
    C34 C35 . 1.396(4) ?
    C34 P3 . 1.804(3) ?
    C35 C36 . 1.394(4) ?
    C35 H35 . 0.9500 ?
    C36 C37 . 1.374(5) ?
    C36 H36 . 0.9500 ?
    C37 C38 . 1.378(5) ?
    C37 H37 . 0.9500 ?
    C38 C39 . 1.387(4) ?
    C38 H38 . 0.9500 ?
    C39 H39 . 0.9500 ?
    C40 N4 . 1.505(3) ?
    C40 C41 . 1.515(4) ?
    C40 C42 . 1.521(4) ?
    C40 H40 . 1.0000 ?
    C41 H41A . 0.9800 ?
    C41 H41B . 0.9800 ?
    C41 H41C . 0.9800 ?
    C42 H42A . 0.9800 ?
    C42 H42B . 0.9800 ?
    C42 H42C . 0.9800 ?
    C43 C44 . 1.395(4) ?
    C43 C48 . 1.396(4) ?
    C43 P4 . 1.813(3) ?
    C44 C45 . 1.394(4) ?
    C44 H44 . 0.9500 ?
    C45 C46 . 1.379(5) ?
    C45 H45 . 0.9500 ?
    C46 C47 . 1.376(5) ?
    C46 H46 . 0.9500 ?
    C47 C48 . 1.384(4) ?
    C47 H47 . 0.9500 ?
    C48 H48 . 0.9500 ?
    C49 C50 . 1.389(4) ?
    C49 C54 . 1.402(4) ?
    C49 P4 . 1.816(3) ?
    C50 C51 . 1.390(4) ?
    C50 H50 . 0.9500 ?
    C51 C52 . 1.379(5) ?
    C51 H51 . 0.9500 ?
    C52 C53 . 1.382(5) ?
    C52 H52 . 0.9500 ?
    C53 C54 . 1.386(4) ?
    C53 H53 . 0.9500 ?
    C54 H54 . 0.9500 ?
    C55 O7 . 1.149(4) ?
    C55 Co3 . 1.762(3) ?
    C56 O8 . 1.152(4) ?
    C56 Co3 . 1.761(3) ?
    C57 O9 . 1.149(4) ?
    C57 Co3 . 1.770(3) ?
    C58 O10 . 1.155(4) ?
    C58 Co3 . 1.760(3) ?
    C59 O11 . 1.158(4) ?
    C59 Co4 . 1.766(4) ?
    C60 O12 . 1.156(4) ?
    C60 Co4 . 1.755(3) ?
    C61 O13 . 1.161(4) ?
    C61 Co4 . 1.754(4) ?
    C62 O14 . 1.159(5) ?
    C62 Co4 . 1.761(4) ?
    Co1 P2 . 2.1800(7) ?
    Co1 P1 . 2.1948(7) ?
    Co2 P3 . 2.1884(7) ?
    Co2 P4 . 2.1971(7) ?
    N1 P1 . 1.625(2) ?
    N1 H1 . 0.865(10) ?
    N2 P2 . 1.695(2) ?
    N2 P1 . 1.698(2) ?
    N3 P3 . 1.632(2) ?
    N3 H3 . 0.862(10) ?
    N4 P3 . 1.695(2) ?
    N4 P4 . 1.702(2) ?
    P1 P2 . 2.5246(8) ?
    P3 P4 . 2.5445(9) ?
    C63 C64 . 1.3900 ?
    C63 C68 . 1.3900 ?
    C63 C69 . 1.482(10) ?
    C64 C65 . 1.3900 ?
    C64 H64 . 0.9500 ?
    C65 C66 . 1.3900 ?
    C65 H65 . 0.9500 ?
    C66 C67 . 1.3900 ?
    C66 H66 . 0.9500 ?
    C67 C68 . 1.3900 ?
    C67 H67 . 0.9500 ?
    C68 H68 . 0.9500 ?
    C69 H69A . 0.9800 ?
    C69 H69B . 0.9800 ?
    C69 H69C . 0.9800 ?
loop_
    _geom_angle_atom_site_label_1
    _geom_angle_atom_site_label_2
    _geom_angle_atom_site_label_3
    _geom_angle_site_symmetry_1
    _geom_angle_site_symmetry_3
    _geom_angle
    _geom_angle_publ_flag
    O1 C1 Co1 . . 175.7(3) ?
    O2 C2 Co1 . . 178.2(3) ?
    O3 C3 Co1 . . 177.9(3) ?
    N1 C4 C6 . . 111.0(3) ?
    N1 C4 C5 . . 109.6(3) ?
    C6 C4 C5 . . 112.4(3) ?
    N1 C4 H4 . . 107.9 ?
    C6 C4 H4 . . 107.9 ?
    C5 C4 H4 . . 107.9 ?
    C4 C5 H5A . . 109.5 ?
    C4 C5 H5B . . 109.5 ?
    H5A C5 H5B . . 109.5 ?
    C4 C5 H5C . . 109.5 ?
    H5A C5 H5C . . 109.5 ?
    H5B C5 H5C . . 109.5 ?
    C4 C6 H6A . . 109.5 ?
    C4 C6 H6B . . 109.5 ?
    H6A C6 H6B . . 109.5 ?
    C4 C6 H6C . . 109.5 ?
    H6A C6 H6C . . 109.5 ?
    H6B C6 H6C . . 109.5 ?
    C12 C7 C8 . . 118.9(3) ?
    C12 C7 P1 . . 119.8(2) ?
    C8 C7 P1 . . 121.2(2) ?
    C9 C8 C7 . . 120.4(3) ?
    C9 C8 H8 . . 119.8 ?
    C7 C8 H8 . . 119.8 ?
    C10 C9 C8 . . 120.1(3) ?
    C10 C9 H9 . . 120.0 ?
    C8 C9 H9 . . 120.0 ?
    C11 C10 C9 . . 120.1(3) ?
    C11 C10 H10 . . 119.9 ?
    C9 C10 H10 . . 119.9 ?
    C10 C11 C12 . . 120.3(3) ?
    C10 C11 H11 . . 119.8 ?
    C12 C11 H11 . . 119.8 ?
    C7 C12 C11 . . 120.2(3) ?
    C7 C12 H12 . . 119.9 ?
    C11 C12 H12 . . 119.9 ?
    N2 C13 C14 . . 114.7(2) ?
    N2 C13 C15 . . 111.11(19) ?
    C14 C13 C15 . . 107.2(2) ?
    N2 C13 H13 . . 107.9 ?
    C14 C13 H13 . . 107.9 ?
    C15 C13 H13 . . 107.9 ?
    C13 C14 H14A . . 109.5 ?
    C13 C14 H14B . . 109.5 ?
    H14A C14 H14B . . 109.5 ?
    C13 C14 H14C . . 109.5 ?
    H14A C14 H14C . . 109.5 ?
    H14B C14 H14C . . 109.5 ?
    C13 C15 H15A . . 109.5 ?
    C13 C15 H15B . . 109.5 ?
    H15A C15 H15B . . 109.5 ?
    C13 C15 H15C . . 109.5 ?
    H15A C15 H15C . . 109.5 ?
    H15B C15 H15C . . 109.5 ?
    C21 C16 C17 . . 118.6(2) ?
    C21 C16 P2 . . 120.0(2) ?
    C17 C16 P2 . . 121.3(2) ?
    C18 C17 C16 . . 120.1(3) ?
    C18 C17 H17 . . 120.0 ?
    C16 C17 H17 . . 120.0 ?
    C19 C18 C17 . . 120.4(3) ?
    C19 C18 H18 . . 119.8 ?
    C17 C18 H18 . . 119.8 ?
    C20 C19 C18 . . 119.9(3) ?
    C20 C19 H19 . . 120.1 ?
    C18 C19 H19 . . 120.1 ?
    C19 C20 C21 . . 120.3(3) ?
    C19 C20 H20 . . 119.9 ?
    C21 C20 H20 . . 119.9 ?
    C20 C21 C16 . . 120.7(3) ?
    C20 C21 H21 . . 119.7 ?
    C16 C21 H21 . . 119.7 ?
    C23 C22 C27 . . 119.7(2) ?
    C23 C22 P2 . . 118.6(2) ?
    C27 C22 P2 . . 120.70(19) ?
    C24 C23 C22 . . 119.8(3) ?
    C24 C23 H23 . . 120.1 ?
    C22 C23 H23 . . 120.1 ?
    C25 C24 C23 . . 120.2(3) ?
    C25 C24 H24 . . 119.9 ?
    C23 C24 H24 . . 119.9 ?
    C24 C25 C26 . . 119.9(3) ?
    C24 C25 H25 . . 120.0 ?
    C26 C25 H25 . . 120.0 ?
    C27 C26 C25 . . 120.6(3) ?
    C27 C26 H26 . . 119.7 ?
    C25 C26 H26 . . 119.7 ?
    C26 C27 C22 . . 119.7(3) ?
    C26 C27 H27 . . 120.1 ?
    C22 C27 H27 . . 120.1 ?
    O4 C28 Co2 . . 177.9(3) ?
    O5 C29 Co2 . . 175.8(2) ?
    O6 C30 Co2 . . 177.8(3) ?
    N3 C31 C33 . . 109.4(2) ?
    N3 C31 C32 . . 111.0(2) ?
    C33 C31 C32 . . 111.8(2) ?
    N3 C31 H31 . . 108.2 ?
    C33 C31 H31 . . 108.2 ?
    C32 C31 H31 . . 108.2 ?
    C31 C32 H32A . . 109.5 ?
    C31 C32 H32B . . 109.5 ?
    H32A C32 H32B . . 109.5 ?
    C31 C32 H32C . . 109.5 ?
    H32A C32 H32C . . 109.5 ?
    H32B C32 H32C . . 109.5 ?
    C31 C33 H33A . . 109.5 ?
    C31 C33 H33B . . 109.5 ?
    H33A C33 H33B . . 109.5 ?
    C31 C33 H33C . . 109.5 ?
    H33A C33 H33C . . 109.5 ?
    H33B C33 H33C . . 109.5 ?
    C39 C34 C35 . . 119.2(2) ?
    C39 C34 P3 . . 120.7(2) ?
    C35 C34 P3 . . 120.0(2) ?
    C36 C35 C34 . . 119.9(3) ?
    C36 C35 H35 . . 120.0 ?
    C34 C35 H35 . . 120.0 ?
    C37 C36 C35 . . 120.2(3) ?
    C37 C36 H36 . . 119.9 ?
    C35 C36 H36 . . 119.9 ?
    C36 C37 C38 . . 120.2(3) ?
    C36 C37 H37 . . 119.9 ?
    C38 C37 H37 . . 119.9 ?
    C37 C38 C39 . . 120.5(3) ?
    C37 C38 H38 . . 119.8 ?
    C39 C38 H38 . . 119.8 ?
    C38 C39 C34 . . 120.0(3) ?
    C38 C39 H39 . . 120.0 ?
    C34 C39 H39 . . 120.0 ?
    N4 C40 C41 . . 111.2(2) ?
    N4 C40 C42 . . 111.3(2) ?
    C41 C40 C42 . . 110.7(2) ?
    N4 C40 H40 . . 107.8 ?
    C41 C40 H40 . . 107.8 ?
    C42 C40 H40 . . 107.8 ?
    C40 C41 H41A . . 109.5 ?
    C40 C41 H41B . . 109.5 ?
    H41A C41 H41B . . 109.5 ?
    C40 C41 H41C . . 109.5 ?
    H41A C41 H41C . . 109.5 ?
    H41B C41 H41C . . 109.5 ?
    C40 C42 H42A . . 109.5 ?
    C40 C42 H42B . . 109.5 ?
    H42A C42 H42B . . 109.5 ?
    C40 C42 H42C . . 109.5 ?
    H42A C42 H42C . . 109.5 ?
    H42B C42 H42C . . 109.5 ?
    C44 C43 C48 . . 119.5(3) ?
    C44 C43 P4 . . 119.3(2) ?
    C48 C43 P4 . . 121.0(2) ?
    C45 C44 C43 . . 119.6(3) ?
    C45 C44 H44 . . 120.2 ?
    C43 C44 H44 . . 120.2 ?
    C46 C45 C44 . . 120.2(3) ?
    C46 C45 H45 . . 119.9 ?
    C44 C45 H45 . . 119.9 ?
    C47 C46 C45 . . 120.2(3) ?
    C47 C46 H46 . . 119.9 ?
    C45 C46 H46 . . 119.9 ?
    C46 C47 C48 . . 120.5(3) ?
    C46 C47 H47 . . 119.8 ?
    C48 C47 H47 . . 119.8 ?
    C47 C48 C43 . . 120.0(3) ?
    C47 C48 H48 . . 120.0 ?
    C43 C48 H48 . . 120.0 ?
    C50 C49 C54 . . 119.5(3) ?
    C50 C49 P4 . . 121.7(2) ?
    C54 C49 P4 . . 118.6(2) ?
    C49 C50 C51 . . 120.0(3) ?
    C49 C50 H50 . . 120.0 ?
    C51 C50 H50 . . 120.0 ?
    C52 C51 C50 . . 120.2(3) ?
    C52 C51 H51 . . 119.9 ?
    C50 C51 H51 . . 119.9 ?
    C51 C52 C53 . . 120.2(3) ?
    C51 C52 H52 . . 119.9 ?
    C53 C52 H52 . . 119.9 ?
    C52 C53 C54 . . 120.3(3) ?
    C52 C53 H53 . . 119.8 ?
    C54 C53 H53 . . 119.8 ?
    C53 C54 C49 . . 119.7(3) ?
    C53 C54 H54 . . 120.1 ?
    C49 C54 H54 . . 120.1 ?
    O7 C55 Co3 . . 178.1(3) ?
    O8 C56 Co3 . . 177.4(3) ?
    O9 C57 Co3 . . 178.7(3) ?
    O10 C58 Co3 . . 177.0(3) ?
    O11 C59 Co4 . . 177.8(3) ?
    O12 C60 Co4 . . 178.9(3) ?
    O13 C61 Co4 . . 177.5(3) ?
    O14 C62 Co4 . . 177.3(4) ?
    C1 Co1 C2 . . 95.41(14) ?
    C1 Co1 C3 . . 102.23(14) ?
    C2 Co1 C3 . . 108.51(15) ?
    C1 Co1 P2 . . 152.54(10) ?
    C2 Co1 P2 . . 93.17(10) ?
    C3 Co1 P2 . . 99.65(9) ?
    C1 Co1 P1 . . 88.11(10) ?
    C2 Co1 P1 . . 145.53(10) ?
    C3 Co1 P1 . . 104.15(10) ?
    P2 Co1 P1 . . 70.49(3) ?
    C29 Co2 C28 . . 93.93(12) ?
    C29 Co2 C30 . . 101.01(12) ?
    C28 Co2 C30 . . 106.21(13) ?
    C29 Co2 P3 . . 86.94(8) ?
    C28 Co2 P3 . . 145.58(9) ?
    C30 Co2 P3 . . 107.38(9) ?
    C29 Co2 P4 . . 153.27(9) ?
    C28 Co2 P4 . . 96.14(9) ?
    C30 Co2 P4 . . 99.84(9) ?
    P3 Co2 P4 . . 70.93(2) ?
    C58 Co3 C56 . . 105.75(13) ?
    C58 Co3 C55 . . 111.89(14) ?
    C56 Co3 C55 . . 108.22(14) ?
    C58 Co3 C57 . . 110.19(14) ?
    C56 Co3 C57 . . 110.86(13) ?
    C55 Co3 C57 . . 109.85(14) ?
    C61 Co4 C60 . . 110.15(15) ?
    C61 Co4 C62 . . 111.04(18) ?
    C60 Co4 C62 . . 106.30(17) ?
    C61 Co4 C59 . . 109.74(15) ?
    C60 Co4 C59 . . 107.83(17) ?
    C62 Co4 C59 . . 111.68(17) ?
    C4 N1 P1 . . 125.26(19) ?
    C4 N1 H1 . . 114(2) ?
    P1 N1 H1 . . 119(2) ?
    C13 N2 P2 . . 128.44(16) ?
    C13 N2 P1 . . 129.22(16) ?
    P2 N2 P1 . . 96.18(11) ?
    C31 N3 P3 . . 126.15(17) ?
    C31 N3 H3 . . 113(2) ?
    P3 N3 H3 . . 120(2) ?
    C40 N4 P3 . . 130.76(17) ?
    C40 N4 P4 . . 126.89(17) ?
    P3 N4 P4 . . 97.02(10) ?
    N1 P1 N2 . . 117.14(12) ?
    N1 P1 C7 . . 102.57(12) ?
    N2 P1 C7 . . 108.97(12) ?
    N1 P1 Co1 . . 116.72(9) ?
    N2 P1 Co1 . . 95.18(8) ?
    C7 P1 Co1 . . 116.75(9) ?
    N1 P1 P2 . . 123.42(9) ?
    C7 P1 P2 . . 132.52(9) ?
    Co1 P1 P2 . . 54.48(2) ?
    N2 P2 C22 . . 111.46(11) ?
    N2 P2 C16 . . 109.52(11) ?
    C22 P2 C16 . . 104.67(12) ?
    N2 P2 Co1 . . 95.80(8) ?
    C22 P2 Co1 . . 112.73(8) ?
    C16 P2 Co1 . . 122.45(9) ?
    N2 P2 P1 . . 41.95(7) ?
    C22 P2 P1 . . 132.29(9) ?
    C16 P2 P1 . . 120.68(8) ?
    Co1 P2 P1 . . 55.03(2) ?
    N3 P3 N4 . . 116.68(11) ?
    N3 P3 C34 . . 101.84(11) ?
    N4 P3 C34 . . 108.01(11) ?
    N3 P3 Co2 . . 116.83(8) ?
    N4 P3 Co2 . . 95.29(7) ?
    C34 P3 Co2 . . 118.70(8) ?
    N3 P3 P4 . . 123.80(8) ?
    C34 P3 P4 . . 132.22(9) ?
    Co2 P3 P4 . . 54.69(2) ?
    N4 P4 C43 . . 111.06(11) ?
    N4 P4 C49 . . 106.85(11) ?
    C43 P4 C49 . . 104.25(12) ?
    N4 P4 Co2 . . 94.80(7) ?
    C43 P4 Co2 . . 115.86(9) ?
    C49 P4 Co2 . . 123.18(9) ?
    C43 P4 P3 . . 132.93(9) ?
    C49 P4 P3 . . 119.05(9) ?
    Co2 P4 P3 . . 54.38(2) ?
    C64 C63 C68 . . 120.0 ?
    C64 C63 C69 . . 119.8(5) ?
    C68 C63 C69 . . 120.2(5) ?
    C65 C64 C63 . . 120.0 ?
    C65 C64 H64 . . 120.0 ?
    C63 C64 H64 . . 120.0 ?
    C64 C65 C66 . . 120.0 ?
    C64 C65 H65 . . 120.0 ?
    C66 C65 H65 . . 120.0 ?
    C67 C66 C65 . . 120.0 ?
    C67 C66 H66 . . 120.0 ?
    C65 C66 H66 . . 120.0 ?
    C68 C67 C66 . . 120.0 ?
    C68 C67 H67 . . 120.0 ?
    C66 C67 H67 . . 120.0 ?
    C67 C68 C63 . . 120.0 ?
    C67 C68 H68 . . 120.0 ?
    C63 C68 H68 . . 120.0 ?
    C63 C69 H69A . . 109.5 ?
    C63 C69 H69B . . 109.5 ?
    H69A C69 H69B . . 109.5 ?
    C63 C69 H69C . . 109.5 ?
    H69A C69 H69C . . 109.5 ?
    H69B C69 H69C . . 109.5 ?
loop_
    _geom_torsion_atom_site_label_1
    _geom_torsion_atom_site_label_2
    _geom_torsion_atom_site_label_3
    _geom_torsion_atom_site_label_4
    _geom_torsion_site_symmetry_1
    _geom_torsion_site_symmetry_2
    _geom_torsion_site_symmetry_3
    _geom_torsion_site_symmetry_4
    _geom_torsion
    _geom_torsion_publ_flag
    C12 C7 C8 C9 . . . . 1.2(4) ?
    P1 C7 C8 C9 . . . . 176.7(2) ?
    C7 C8 C9 C10 . . . . -0.8(5) ?
    C8 C9 C10 C11 . . . . 0.0(5) ?
    C9 C10 C11 C12 . . . . 0.3(5) ?
    C8 C7 C12 C11 . . . . -0.9(4) ?
    P1 C7 C12 C11 . . . . -176.5(2) ?
    C10 C11 C12 C7 . . . . 0.1(5) ?
    C21 C16 C17 C18 . . . . -0.8(4) ?
    P2 C16 C17 C18 . . . . -179.6(2) ?
    C16 C17 C18 C19 . . . . 0.9(4) ?
    C17 C18 C19 C20 . . . . -0.2(4) ?
    C18 C19 C20 C21 . . . . -0.7(4) ?
    C19 C20 C21 C16 . . . . 0.8(4) ?
    C17 C16 C21 C20 . . . . -0.1(4) ?
    P2 C16 C21 C20 . . . . 178.8(2) ?
    C27 C22 C23 C24 . . . . 0.5(4) ?
    P2 C22 C23 C24 . . . . 168.8(2) ?
    C22 C23 C24 C25 . . . . 0.0(5) ?
    C23 C24 C25 C26 . . . . 0.0(5) ?
    C24 C25 C26 C27 . . . . -0.6(5) ?
    C25 C26 C27 C22 . . . . 1.0(5) ?
    C23 C22 C27 C26 . . . . -1.0(4) ?
    P2 C22 C27 C26 . . . . -169.1(2) ?
    C39 C34 C35 C36 . . . . -0.8(4) ?
    P3 C34 C35 C36 . . . . -176.6(2) ?
    C34 C35 C36 C37 . . . . 0.1(4) ?
    C35 C36 C37 C38 . . . . 0.4(4) ?
    C36 C37 C38 C39 . . . . -0.3(4) ?
    C37 C38 C39 C34 . . . . -0.3(4) ?
    C35 C34 C39 C38 . . . . 0.9(4) ?
    P3 C34 C39 C38 . . . . 176.7(2) ?
    C48 C43 C44 C45 . . . . -1.0(4) ?
    P4 C43 C44 C45 . . . . -175.6(2) ?
    C43 C44 C45 C46 . . . . -0.2(5) ?
    C44 C45 C46 C47 . . . . 0.7(5) ?
    C45 C46 C47 C48 . . . . 0.0(5) ?
    C46 C47 C48 C43 . . . . -1.3(4) ?
    C44 C43 C48 C47 . . . . 1.8(4) ?
    P4 C43 C48 C47 . . . . 176.3(2) ?
    C54 C49 C50 C51 . . . . -0.9(4) ?
    P4 C49 C50 C51 . . . . 173.6(2) ?
    C49 C50 C51 C52 . . . . 0.2(4) ?
    C50 C51 C52 C53 . . . . 0.2(4) ?
    C51 C52 C53 C54 . . . . 0.3(4) ?
    C52 C53 C54 C49 . . . . -1.0(4) ?
    C50 C49 C54 C53 . . . . 1.4(4) ?
    P4 C49 C54 C53 . . . . -173.4(2) ?
    C6 C4 N1 P1 . . . . 94.1(3) ?
    C5 C4 N1 P1 . . . . -141.2(3) ?
    C14 C13 N2 P2 . . . . -168.3(2) ?
    C15 C13 N2 P2 . . . . 70.0(3) ?
    C14 C13 N2 P1 . . . . -22.7(3) ?
    C15 C13 N2 P1 . . . . -144.4(2) ?
    C33 C31 N3 P3 . . . . 135.5(2) ?
    C32 C31 N3 P3 . . . . -100.6(3) ?
    C41 C40 N4 P3 . . . . 137.6(2) ?
    C42 C40 N4 P3 . . . . 13.7(3) ?
    C41 C40 N4 P4 . . . . -74.4(3) ?
    C42 C40 N4 P4 . . . . 161.70(19) ?
    C4 N1 P1 N2 . . . . -71.6(3) ?
    C4 N1 P1 C7 . . . . 169.2(2) ?
    C4 N1 P1 Co1 . . . . 40.2(3) ?
    C4 N1 P1 P2 . . . . -23.2(3) ?
    C13 N2 P1 N1 . . . . -42.8(3) ?
    P2 N2 P1 N1 . . . . 110.82(13) ?
    C13 N2 P1 C7 . . . . 73.0(2) ?
    P2 N2 P1 C7 . . . . -133.40(12) ?
    C13 N2 P1 Co1 . . . . -166.4(2) ?
    P2 N2 P1 Co1 . . . . -12.81(9) ?
    C13 N2 P1 P2 . . . . -153.6(3) ?
    C12 C7 P1 N1 . . . . -39.8(3) ?
    C8 C7 P1 N1 . . . . 144.7(2) ?
    C12 C7 P1 N2 . . . . -164.6(2) ?
    C8 C7 P1 N2 . . . . 19.9(3) ?
    C12 C7 P1 Co1 . . . . 89.1(2) ?
    C8 C7 P1 Co1 . . . . -86.4(2) ?
    C12 C7 P1 P2 . . . . 154.23(19) ?
    C8 C7 P1 P2 . . . . -21.2(3) ?
    C13 N2 P2 C22 . . . . -76.0(2) ?
    P1 N2 P2 C22 . . . . 130.11(11) ?
    C13 N2 P2 C16 . . . . 39.3(2) ?
    P1 N2 P2 C16 . . . . -114.55(12) ?
    C13 N2 P2 Co1 . . . . 166.8(2) ?
    P1 N2 P2 Co1 . . . . 12.91(9) ?
    C13 N2 P2 P1 . . . . 153.9(3) ?
    C23 C22 P2 N2 . . . . 160.8(2) ?
    C27 C22 P2 N2 . . . . -30.9(2) ?
    C23 C22 P2 C16 . . . . 42.6(2) ?
    C27 C22 P2 C16 . . . . -149.2(2) ?
    C23 C22 P2 Co1 . . . . -92.8(2) ?
    C27 C22 P2 Co1 . . . . 75.5(2) ?
    C23 C22 P2 P1 . . . . -155.44(17) ?
    C27 C22 P2 P1 . . . . 12.8(3) ?
    C21 C16 P2 N2 . . . . -74.9(2) ?
    C17 C16 P2 N2 . . . . 104.0(2) ?
    C21 C16 P2 C22 . . . . 44.7(2) ?
    C17 C16 P2 C22 . . . . -136.5(2) ?
    C21 C16 P2 Co1 . . . . 174.48(18) ?
    C17 C16 P2 Co1 . . . . -6.7(3) ?
    C21 C16 P2 P1 . . . . -119.9(2) ?
    C17 C16 P2 P1 . . . . 59.0(2) ?
    C31 N3 P3 N4 . . . . 74.6(2) ?
    C31 N3 P3 C34 . . . . -168.1(2) ?
    C31 N3 P3 Co2 . . . . -37.1(2) ?
    C31 N3 P3 P4 . . . . 26.8(2) ?
    C40 N4 P3 N3 . . . . 42.9(3) ?
    P4 N4 P3 N3 . . . . -111.83(11) ?
    C40 N4 P3 C34 . . . . -71.0(2) ?
    P4 N4 P3 C34 . . . . 134.29(11) ?
    C40 N4 P3 Co2 . . . . 166.5(2) ?
    P4 N4 P3 Co2 . . . . 11.80(9) ?
    C40 N4 P3 P4 . . . . 154.8(3) ?
    C39 C34 P3 N3 . . . . 34.8(2) ?
    C35 C34 P3 N3 . . . . -149.4(2) ?
    C39 C34 P3 N4 . . . . 158.2(2) ?
    C35 C34 P3 N4 . . . . -26.0(2) ?
    C39 C34 P3 Co2 . . . . -95.0(2) ?
    C35 C34 P3 Co2 . . . . 80.8(2) ?
    C39 C34 P3 P4 . . . . -161.90(16) ?
    C35 C34 P3 P4 . . . . 13.9(3) ?
    C40 N4 P4 C43 . . . . 72.0(2) ?
    P3 N4 P4 C43 . . . . -131.83(11) ?
    C40 N4 P4 C49 . . . . -41.1(2) ?
    P3 N4 P4 C49 . . . . 115.07(12) ?
    C40 N4 P4 Co2 . . . . -167.91(19) ?
    P3 N4 P4 Co2 . . . . -11.74(9) ?
    C40 N4 P4 P3 . . . . -156.2(3) ?
    C44 C43 P4 N4 . . . . -152.1(2) ?
    C48 C43 P4 N4 . . . . 33.4(2) ?
    C44 C43 P4 C49 . . . . -37.4(2) ?
    C48 C43 P4 C49 . . . . 148.1(2) ?
    C44 C43 P4 Co2 . . . . 101.3(2) ?
    C48 C43 P4 Co2 . . . . -73.3(2) ?
    C44 C43 P4 P3 . . . . 165.62(17) ?
    C48 C43 P4 P3 . . . . -8.9(3) ?
    C50 C49 P4 N4 . . . . -101.6(2) ?
    C54 C49 P4 N4 . . . . 73.0(2) ?
    C50 C49 P4 C43 . . . . 140.7(2) ?
    C54 C49 P4 C43 . . . . -44.6(2) ?
    C50 C49 P4 Co2 . . . . 6.0(3) ?
    C54 C49 P4 Co2 . . . . -179.38(17) ?
    C50 C49 P4 P3 . . . . -58.3(2) ?
    C54 C49 P4 P3 . . . . 116.3(2) ?
    C68 C63 C64 C65 . . . . 0.0 ?
    C69 C63 C64 C65 . . . . 177.7(6) ?
    C63 C64 C65 C66 . . . . 0.0 ?
    C64 C65 C66 C67 . . . . 0.0 ?
    C65 C66 C67 C68 . . . . 0.0 ?
    C66 C67 C68 C63 . . . . 0.0 ?
    C64 C63 C68 C67 . . . . 0.0 ?
    C69 C63 C68 C67 . . . . -177.7(6) ?
loop_
    _geom_hbond_atom_site_label_D
    _geom_hbond_atom_site_label_H
    _geom_hbond_atom_site_label_A
    _geom_hbond_site_symmetry_A
    _geom_hbond_distance_DH
    _geom_hbond_distance_HA
    _geom_hbond_distance_DA
    _geom_hbond_angle_DHA
    N1 H1 O10 2 0.865(10) 2.218(16) 3.041(3) 159(3)
    N3 H3 O13 3_666 0.862(10) 2.265(14) 3.101(3) 163(3)
_shelx_hkl_file
;
   1   0   0    0.05    0.04
   1   0   0   -0.02    0.04
  -1   0   0    0.02    0.04
  -1   0   0   -0.05    0.02
   2   0   0   55.83    2.12
   2   0   0   55.41    2.11
  -2   0   0   56.14    2.12
   3   0   0   -0.21    0.12
   3   0   0   -0.29    0.13
  -3   0   0   -0.09    0.12
   4   0   0  284.53   10.55
   4   0   0  289.49   10.55
  -4   0   0  277.51   10.55
   5   0   0   -0.12    0.20
  -5   0   0   -0.31    0.17
  -5   0   0    0.04    0.19
   5   0   0   -0.30    0.17
  -5   0   0   -0.46    0.11
  -6   0   0  263.48    9.99
   6   0   0  273.92    9.99
   6   0   0  270.99   10.00
  -6   0   0  270.16    9.99
  -6   0   0  259.55   10.58
   7   0   0   -0.31    0.27
  -7   0   0   -0.18    0.25
  -8   0   0  309.29   11.77
   8   0   0  283.66   11.14
  -8   0   0  296.82   11.14
   9   0   0   -0.45    0.32
  -9   0   0    0.22    0.21
  -9   0   0    0.02    0.23
 -10   0   0  168.79    6.70
 -10   0   0  176.38    6.86
 -10   0   0  167.86    6.57
 -11   0   0   -0.19    0.26
 -11   0   0   -0.19    0.26
 -11   0   0   -0.37    0.28
  11   0   0   -0.35    0.25
 -12   0   0    3.97    0.44
 -12   0   0    3.50    0.42
 -12   0   0    3.86    0.43
  12   0   0    3.56    0.42
 -13   0   0    0.61    0.35
 -13   0   0    0.17    0.37
  13   0   0    0.10    0.34
 -14   0   0  132.04    4.65
  14   0   0  125.08    5.28
 -14   0   0  132.27    5.14
 -14   0   0  130.00    4.79
 -15   0   0   -0.28    0.28
  15   0   0    0.07    0.41
 -15   0   0    0.60    0.46
 -15   0   0    0.14    0.32
 -16   0   0   89.72    3.42
 -16   0   0   93.67    3.76
 -16   0   0   92.00    3.33
  16   0   0   84.34    3.89
  16   0   0   94.09    4.36
  17   0   0   -0.23    0.41
 -17   0   0   -0.36    0.55
 -17   0   0    0.03    0.42
 -17   0   0   -0.37    0.37
 -17   0   0    0.20    0.38
 -18   0   0   12.83    1.00
 -18   0   0   12.75    0.86
  18   0   0   12.74    0.96
 -18   0   0   12.89    0.78
 -18   0   0   11.30    0.81
 -19   0   0   -0.09    0.59
 -19   0   0   -0.47    0.42
 -19   0   0   -0.35    0.46
 -19   0   0    0.02    0.48
 -19   0   0    0.51    0.43
  19   0   0    0.25    0.48
  20   0   0    4.17    0.62
 -20   0   0    3.18    0.71
 -20   0   0    3.01    0.56
 -20   0   0    3.89    0.52
 -20   0   0    4.03    0.53
  21   0   0   -0.22    0.48
 -21   0   0   -0.01    0.48
 -21   0   0   -1.08    0.42
 -21   0   0   -0.01    0.44
 -22   0   0   98.86    3.71
 -22   0   0   99.82    4.16
 -22   0   0   98.19    3.60
  22   0   0   99.63    4.70
 -22   0   0   93.32    3.90
 -23   0   0   -0.08    0.43
 -23   0   0   -0.06    0.37
 -23   0   0    0.35    0.44
  23   0   0   -0.21    0.44
 -23   0   0    0.18    0.39
  24   0   0    1.00    0.49
 -24   0   0    0.81    0.38
  24   0   0    0.84    0.41
 -24   0   0    1.44    0.40
 -25   0   0   -0.09    0.29
 -25   0   0    0.34    0.30
  25   0   0    0.56    0.41
   0  -1   0   -0.09    0.05
   0  -1   0   -0.13    0.05
   0  -1   0   -0.16    0.03
   0   1   0   -0.16    0.05
   0   1   0   -0.12    0.04
   0   1   0   -0.09    0.06
  -1  -1   0  136.09    4.99
  -1  -1   0  132.90    5.31
   1  -1   0  132.85    5.00
  -1   1   0  136.14    5.32
  -1   1   0  131.55    5.00
  -1   1   0  136.24    5.00
   1   1   0  137.35    4.98
   2  -1   0   24.40    0.95
   2  -1   0   23.47    0.94
  -2  -1   0   23.41    0.92
  -2  -1   0   22.21    0.95
   2   1   0   23.05    0.94
  -2   1   0   23.31    0.96
  -2   1   0   23.76    0.94
  -2   1   0   24.87    0.95
  -3  -1   0  102.32    4.05
   3  -1   0  102.24    3.85
  -3  -1   0  102.49    3.83
   3  -1   0  100.33    4.01
   3  -1   0  105.43    3.86
  -3   1   0  100.30    4.06
  -3   1   0  104.01    3.85
   3   1   0  101.87    3.83
  -3   1   0  101.57    3.85
   3   1   0  102.54    3.85
  -4  -1   0  123.54    4.81
   4  -1   0  120.75    4.58
  -4  -1   0  123.47    4.55
   4  -1   0  114.08    4.75
   4  -1   0  121.22    4.57
   4   1   0  125.28    4.56
  -4   1   0  123.16    4.57
  -4   1   0  120.51    4.57
  -4   1   0  118.24    4.82
   4   1   0  121.97    4.55
  -5  -1   0   71.20    2.79
  -5  -1   0   68.03    2.68
   5  -1   0   70.50    2.72
   5  -1   0   69.27    2.70
  -5   1   0   71.91    2.71
   5   1   0   69.26    2.70
  -5   1   0   67.34    2.80
  -5   1   0   67.46    2.70
   5   1   0   71.59    2.69
  -6  -1   0    6.90    0.47
   6  -1   0    6.77    0.50
  -6  -1   0    7.11    0.38
   6  -1   0    6.57    0.50
  -6   1   0    7.44    0.53
   6   1   0    6.52    0.48
  -6   1   0    7.74    0.51
   6   1   0    7.29    0.50
  -6   1   0    6.95    0.42
   7  -1   0   23.34    1.02
  -7  -1   0   24.71    1.04
   7  -1   0   22.33    1.15
  -7  -1   0   23.43    1.08
  -7   1   0   25.37    1.07
  -7   1   0   25.30    1.14
   7   1   0   23.46    1.10
  -7   1   0   24.23    1.13
  -8  -1   0   72.66    3.09
  -8  -1   0   82.35    3.18
   8  -1   0   80.12    3.15
   8  -1   0   79.28    3.15
  -8  -1   0   76.95    3.06
   8   1   0   74.14    3.10
  -8   1   0   77.86    3.13
  -8   1   0   82.90    3.20
  -9  -1   0   17.72    0.88
  -9  -1   0   18.46    0.85
   9  -1   0   17.87    1.08
   9  -1   0   20.46    0.89
  -9   1   0   19.67    0.91
  -9   1   0   17.91    0.87
  -9   1   0   20.06    0.91
 -10  -1   0   98.75    3.99
 -10  -1   0   97.30    3.82
  10  -1   0  100.45    3.95
 -10   1   0   95.86    3.84
 -10   1   0   94.89    3.92
 -10   1   0  101.52    4.01
 -11  -1   0   17.98    0.94
  11  -1   0   18.67    0.94
 -11  -1   0   20.76    0.93
 -11   1   0   18.03    0.99
 -11   1   0   19.56    0.97
 -11   1   0   20.44    0.96
 -12  -1   0   31.97    1.47
  12  -1   0   35.59    1.53
 -12  -1   0   30.59    1.52
 -12   1   0   34.63    1.56
 -12   1   0   36.01    1.52
 -12   1   0   35.42    1.56
 -13  -1   0    4.26    0.47
 -13  -1   0    3.29    0.44
  13  -1   0    4.18    0.47
  13   1   0    4.20    0.50
 -13   1   0    4.55    0.51
 -13   1   0    4.67    0.53
 -13   1   0    4.08    0.50
 -14  -1   0    2.51    0.30
  14  -1   0    2.05    0.44
 -14  -1   0    2.26    0.47
 -14  -1   0    2.25    0.31
 -14   1   0    1.81    0.46
 -14   1   0    2.40    0.50
  14   1   0    1.80    0.45
 -14   1   0    1.70    0.33
 -14   1   0    1.59    0.33
 -15  -1   0    1.11    0.33
 -15  -1   0    1.99    0.33
 -15  -1   0    1.97    0.49
 -15   1   0    1.71    0.50
 -15   1   0    2.32    0.54
 -15   1   0    2.60    0.36
  15   1   0    1.21    0.46
 -15   1   0    2.08    0.35
 -16  -1   0   19.58    1.20
  16  -1   0   20.94    1.22
 -16  -1   0   18.82    0.94
 -16  -1   0   19.02    0.92
  16   1   0   21.40    1.19
 -16   1   0   19.52    0.96
 -16   1   0   19.84    0.95
 -16   1   0   20.66    1.22
 -17  -1   0   -0.57    0.35
 -17  -1   0   -0.12    0.53
  17  -1   0   -0.18    0.44
 -17  -1   0    0.15    0.39
 -17  -1   0   -0.11    0.34
 -17   1   0   -0.24    0.54
 -17   1   0    0.07    0.39
 -17   1   0    0.17    0.46
 -17   1   0   -0.02    0.37
  17   1   0    0.50    0.44
 -18  -1   0    5.19    0.55
  18  -1   0    4.50    0.58
 -18  -1   0    3.36    0.53
 -18  -1   0    2.92    0.65
 -18  -1   0    3.36    0.45
 -18  -1   0    4.13    0.48
 -18   1   0    4.42    0.52
 -18   1   0    3.37    0.49
 -18   1   0    3.06    0.53
  18   1   0    3.99    0.57
 -18   1   0    3.45    0.72
 -19  -1   0    2.47    0.46
  19  -1   0    2.30    0.56
 -19  -1   0    3.94    1.03
 -19  -1   0    2.05    0.44
 -19  -1   0    2.43    0.65
 -19  -1   0    2.04    0.52
 -19  -1   0    2.00    0.49
 -19   1   0    2.30    0.48
  19   1   0    2.82    0.54
 -19   1   0    2.47    0.48
 -19   1   0    1.54    0.51
 -19   1   0    1.90    0.70
 -20  -1   0    1.93    1.04
  20  -1   0    2.24    0.57
 -20  -1   0    1.55    0.51
 -20  -1   0    1.19    0.45
 -20  -1   0    2.08    0.46
 -20  -1   0    1.18    0.50
 -20  -1   0    1.72    0.63
 -20   1   0    1.00    0.66
  20   1   0    1.89    0.55
 -20   1   0    1.93    0.55
 -20   1   0    0.87    0.48
 -20   1   0    1.66    0.48
 -21  -1   0    1.67    0.51
 -21  -1   0    0.77    0.45
 -21  -1   0    1.23    0.43
  21  -1   0    1.85    0.54
 -21  -1   0    2.18    0.53
 -21  -1   0    0.33    0.49
  21   1   0    0.99    0.51
 -21   1   0    1.52    0.53
 -21   1   0    1.41    0.47
 -21   1   0    1.29    0.47
 -22  -1   0    1.23    0.47
 -22  -1   0    1.34    0.42
 -22  -1   0    0.98    0.46
  22  -1   0    1.45    0.52
 -22  -1   0    1.00    0.50
 -22  -1   0    1.07    0.42
 -22   1   0    1.19    0.49
 -22   1   0    1.31    0.45
  22   1   0    1.43    0.52
 -22   1   0    2.15    0.45
  23  -1   0    0.38    0.45
 -23  -1   0   -0.36    0.43
 -23  -1   0    0.49    0.37
 -23  -1   0    0.01    0.36
 -23  -1   0    0.87    0.42
  23  -1   0    0.00    0.53
  23   1   0    0.31    0.46
 -23   1   0   -0.10    0.45
 -23   1   0   -0.08    0.41
 -23   1   0   -0.46    0.37
 -23   1   0    0.40    0.40
 -24  -1   0    4.26    0.46
 -24  -1   0    4.60    0.48
  24  -1   0    4.21    0.61
  24  -1   0    5.02    0.51
 -24   1   0    4.72    0.48
 -24   1   0    4.72    0.46
  24   1   0    4.76    0.51
 -25  -1   0    1.95    0.32
 -25  -1   0    1.73    0.32
  25  -1   0    0.82    0.41
 -25   1   0    1.11    0.29
 -25   1   0    1.30    0.32
  25   1   0    0.94    0.41
   0  -2   0  109.89    4.24
   0  -2   0  115.68    4.24
   0  -2   0  114.94    4.50
   0   2   0  114.70    4.24
   0   2   0  112.60    4.24
   0   2   0  113.21    4.50
  -1  -2   0  130.45    4.98
   1  -2   0  121.52    4.71
  -1  -2   0  123.11    4.68
  -1  -2   0  123.91    4.69
  -1  -2   0  122.40    4.98
   1   2   0  129.48    4.69
  -1   2   0  131.46    4.71
  -1   2   0  129.11    5.00
  -1   2   0  124.49    4.71
  -2  -2   0   60.14    2.24
   2  -2   0   58.22    2.26
  -2  -2   0   57.28    2.35
   2  -2   0   58.88    2.32
  -2   2   0   59.49    2.27
  -2   2   0   58.09    2.37
  -2   2   0   61.46    2.27
   2   2   0   59.32    2.23
   3  -2   0    2.85    0.16
   3  -2   0    2.48    0.25
   3  -2   0    2.72    0.27
  -3   2   0    2.76    0.22
  -3   2   0    2.31    0.26
  -3   2   0    2.64    0.26
   3   2   0    2.82    0.23
  -4  -2   0   81.26    3.07
  -4  -2   0   78.79    3.22
   4  -2   0   81.89    3.11
   4  -2   0   79.88    3.17
   4  -2   0   82.21    3.12
  -4   2   0   82.08    3.11
   4   2   0   74.50    3.09
   4   2   0   79.04    3.07
  -4   2   0   83.39    3.24
  -4   2   0   85.70    3.12
   5  -2   0    1.27    0.28
  -5  -2   0    1.00    0.20
   5  -2   0    0.74    0.24
  -5  -2   0    0.99    0.14
   5   2   0    0.58    0.26
  -5   2   0    0.47    0.24
  -5   2   0    0.88    0.17
  -5   2   0    0.98    0.26
   5   2   0    0.57    0.21
   6  -2   0   84.85    3.35
   6  -2   0   87.97    3.32
  -6  -2   0   87.04    3.40
  -6  -2   0   82.97    3.26
   6  -2   0   81.39    3.32
  -6   2   0   86.21    3.32
   6   2   0   84.92    3.32
  -6   2   0   85.26    3.33
  -6   2   0   82.91    3.42
   6   2   0   85.16    3.27
   7  -2   0  130.95    5.01
  -7  -2   0  133.04    5.17
  -7  -2   0  122.33    4.92
   7  -2   0  132.70    5.11
  -7   2   0  127.49    5.00
  -7   2   0  129.95    5.19
  -8  -2   0   64.88    2.56
  -8  -2   0   63.72    2.47
   8  -2   0   63.31    2.53
   8  -2   0   61.39    2.60
  -8   2   0   63.45    2.56
  -8   2   0   58.94    2.48
  -8   2   0   64.20    2.60
  -8   2   0   61.81    2.59
   9  -2   0   58.57    2.26
  -9  -2   0   55.58    2.28
  -9  -2   0   52.84    2.19
  -9   2   0   51.58    2.22
  -9   2   0   55.89    2.30
  -9   2   0   57.33    2.32
 -10  -2   0   66.59    2.78
 -10  -2   0   66.37    2.68
  10  -2   0   71.57    2.76
 -10   2   0   66.14    2.70
 -10   2   0   65.86    2.78
 -10   2   0   68.99    2.83
  11  -2   0   35.83    1.51
 -11  -2   0   33.82    1.51
 -11  -2   0   32.87    1.45
 -11   2   0   34.34    1.57
 -11   2   0   33.89    1.50
 -11   2   0   35.86    1.56
 -12  -2   0    2.08    0.35
 -12  -2   0    2.64    0.39
 -12   2   0    1.86    0.40
 -12   2   0    2.31    0.42
 -12   2   0    2.22    0.40
 -13  -2   0    9.38    0.69
 -13  -2   0    9.23    0.68
 -13   2   0    9.36    0.74
 -13   2   0   12.16    0.82
 -13   2   0   11.49    0.78
 -14  -2   0    0.35    0.27
 -14  -2   0    0.21    0.24
 -14  -2   0    0.44    0.40
 -14   2   0    0.24    0.29
 -14   2   0   -0.23    0.28
 -14   2   0    0.42    0.44
  14   2   0    0.48    0.43
 -14   2   0    0.65    0.46
 -15  -2   0    5.37    0.41
  15  -2   0    5.07    0.59
 -15  -2   0    5.45    0.41
 -15  -2   0    5.20    0.57
 -15   2   0    5.29    0.46
  15   2   0    4.00    0.59
 -15   2   0    5.05    0.66
 -15   2   0    4.22    0.45
 -15   2   0    6.54    0.71
 -16  -2   0    3.18    0.58
  16  -2   0    4.91    0.58
 -16  -2   0    3.77    1.01
 -16  -2   0    3.49    0.40
 -16  -2   0    4.06    0.42
 -16   2   0    4.41    0.46
 -16   2   0    4.17    0.67
 -16   2   0    4.33    0.46
 -16   2   0    4.09    0.67
  17  -2   0    2.62    0.56
 -17  -2   0    2.55    0.41
 -17  -2   0    2.12    0.39
 -17  -2   0    2.59    0.47
 -17  -2   0    1.91    0.56
 -17  -2   0    2.49    0.47
 -17  -2   0    3.16    1.04
 -17   2   0    3.12    0.47
 -17   2   0    1.75    0.42
 -17   2   0    2.85    0.67
 -17   2   0    3.09    0.67
 -17   2   0    2.48    0.53
  18  -2   0    7.04    0.75
 -18  -2   0    9.50    1.33
 -18  -2   0    8.48    0.79
 -18  -2   0    7.87    0.67
 -18  -2   0    7.25    0.55
 -18  -2   0    7.52    0.63
 -18  -2   0    7.45    0.56
 -18   2   0    6.94    0.68
 -18   2   0    6.63    0.61
  18   2   0    7.39    0.69
 -18   2   0    8.33    0.87
 -18   2   0    8.06    0.60
 -19  -2   0    0.15    0.48
 -19  -2   0    0.43    0.45
 -19  -2   0    0.01    0.53
 -19  -2   0   -0.01    0.52
 -19  -2   0    0.51    0.41
 -19  -2   0    0.49    0.39
 -19  -2   0    1.54    0.98
  19  -2   0    0.63    0.54
 -19   2   0    0.95    0.68
 -19   2   0    0.09    0.45
 -19   2   0    0.61    0.51
 -19   2   0    0.24    0.43
  19   2   0    0.91    0.49
 -20  -2   0    0.21    0.40
  20  -2   0   -0.02    0.52
 -20  -2   0    0.47    0.91
 -20  -2   0   -0.17    0.47
 -20  -2   0    1.32    0.59
 -20  -2   0    0.10    0.47
 -20  -2   0   -0.24    0.42
 -20  -2   0    0.06    0.52
 -20   2   0    0.38    0.46
 -20   2   0    0.51    0.45
 -20   2   0   -0.03    0.62
  20   2   0   -0.25    0.49
 -20   2   0   -0.20    0.51
 -21  -2   0    4.31    0.60
 -21  -2   0    3.71    0.48
  21  -2   0    6.26    0.67
  21  -2   0    5.54    0.75
 -21  -2   0    4.79    0.50
 -21  -2   0    5.34    0.58
 -21  -2   0    4.91    0.57
 -21   2   0    3.63    0.58
 -21   2   0    4.23    0.55
  21   2   0    4.51    0.62
 -21   2   0    6.18    0.57
 -22  -2   0    5.78    0.51
 -22  -2   0    5.13    0.57
  22  -2   0    6.18    0.65
 -22  -2   0    5.21    0.51
 -22  -2   0    7.44    0.65
  22  -2   0    6.87    0.80
 -22  -2   0    5.54    0.59
  22   2   0    5.45    0.63
 -22   2   0    5.94    0.61
 -22   2   0    6.19    0.56
 -22   2   0    6.60    0.56
 -23  -2   0    9.79    0.70
  23  -2   0   12.45    1.12
 -23  -2   0    9.99    0.74
 -23  -2   0    9.40    0.69
  23  -2   0   10.87    0.89
 -23  -2   0   10.35    0.78
 -23  -2   0   11.91    0.81
 -23   2   0   10.00    0.76
  23   2   0   10.72    0.87
 -23   2   0   10.71    0.77
 -23   2   0   10.29    0.65
 -23   2   0   11.46    0.79
  24  -2   0    2.79    0.43
 -24  -2   0    1.29    0.38
  24  -2   0    2.71    0.53
 -24  -2   0    1.60    0.37
 -24  -2   0    2.28    0.36
 -24   2   0    2.12    0.40
  24   2   0    2.08    0.42
 -25  -2   0    0.34    0.26
  25  -2   0    0.03    0.40
 -25  -2   0    0.46    0.29
 -25   2   0    0.40    0.29
   0  -3   0    0.46    0.16
   0  -3   0    0.53    0.15
   0   3   0    0.64    0.16
   0   3   0    0.48    0.11
   0   3   0    0.54    0.17
  -1  -3   0   26.39    1.07
   1  -3   0   26.46    1.10
  -1  -3   0   27.21    1.10
  -1  -3   0   26.79    1.07
   1  -3   0   26.80    1.10
  -1  -3   0   26.35    1.09
   1   3   0   27.03    1.07
  -1   3   0   27.83    1.11
  -1   3   0   26.57    1.11
  -1   3   0   27.01    1.11
   1   3   0   27.34    1.08
  -2  -3   0  397.62   16.96
  -2  -3   0  435.04   16.96
  -2  -3   0  438.33   15.90
   2  -3   0  427.91   15.94
   2  -3   0  434.47   15.95
  -2  -3   0  416.10   15.90
  -2   3   0  434.26   16.98
   2   3   0  451.16   15.90
  -2   3   0  441.12   15.95
  -2   3   0  429.78   15.95
  -3  -3   0   15.67    0.68
   3  -3   0   16.08    0.67
   3  -3   0   16.81    0.77
  -3  -3   0   16.61    0.72
  -3  -3   0   15.88    0.69
   3   3   0   16.21    0.69
  -3   3   0   17.30    0.79
  -3   3   0   16.98    0.78
  -3   3   0   16.20    0.72
  -4  -3   0  277.37   10.47
   4  -3   0  287.29   10.53
   4  -3   0  282.25   10.54
  -4  -3   0  267.69   11.13
   4  -3   0  294.02   11.01
  -4   3   0  275.73   11.16
   4   3   0  281.52   10.47
  -4   3   0  279.58   10.53
  -4   3   0  294.15   10.54
  -5  -3   0    1.42    0.23
   5  -3   0    1.39    0.31
  -5  -3   0    1.46    0.16
   5  -3   0    0.90    0.28
  -5   3   0    1.30    0.20
  -5   3   0    1.60    0.31
   5   3   0    1.16    0.25
   5   3   0    1.12    0.23
  -6  -3   0    0.09    0.20
   6  -3   0    0.13    0.30
   6  -3   0    0.38    0.26
   6  -3   0    0.33    0.13
  -6  -3   0    0.56    0.15
  -6   3   0    0.09    0.18
  -6   3   0    0.30    0.28
  -7  -3   0   85.48    3.48
  -7  -3   0   93.98    3.63
  -7  -3   0   94.63    4.94
   7  -3   0   90.84    3.58
  -7   3   0   89.51    3.59
  -7   3   0   90.57    3.67
  -7   3   0   87.79    3.61
  -8  -3   0   30.82    1.23
  -8  -3   0   29.30    1.80
  -8  -3   0   30.63    1.19
  -8   3   0   26.00    1.22
  -8   3   0   27.37    1.44
  -8   3   0   27.22    1.28
  -8   3   0   28.01    1.28
  -9  -3   0   10.94    0.59
  -9  -3   0   12.25    0.61
  -9  -3   0    9.91    1.03
  -9   3   0   11.05    0.64
  -9   3   0   12.08    0.70
  -9   3   0   11.39    0.70
 -10  -3   0  121.83    7.13
 -10  -3   0  131.19    5.03
 -10  -3   0  132.53    5.24
 -10   3   0  134.59    5.30
 -10   3   0  128.37    5.07
 -10   3   0  133.49    5.20
 -11  -3   0   12.23    0.67
 -11  -3   0   11.00    1.19
 -11  -3   0   12.50    0.68
 -11   3   0   11.83    0.79
 -11   3   0   10.96    0.75
 -11   3   0   11.82    0.73
 -12  -3   0   44.34    1.88
 -12  -3   0   35.53    2.73
 -12  -3   0   45.10    1.84
 -12   3   0   43.61    1.98
 -12   3   0   45.27    1.89
 -12   3   0   46.41    1.97
 -13  -3   0    0.13    0.74
 -13  -3   0    0.68    0.24
 -13  -3   0    0.65    0.25
 -13  -3   0    0.72    0.35
 -13  -3   0    0.87    0.35
 -13   3   0    0.19    0.42
 -13   3   0    0.22    0.43
 -13   3   0    0.56    0.47
 -14  -3   0  105.27    4.15
 -14  -3   0   91.35    5.94
 -14  -3   0  105.10    3.86
 -14  -3   0  105.26    3.75
 -14   3   0  111.67    4.24
 -14   3   0  105.06    3.80
 -14   3   0  106.62    3.90
 -14   3   0  103.97    4.33
 -15  -3   0    4.04    1.00
 -15  -3   0    2.88    0.35
 -15  -3   0    3.69    0.36
 -15  -3   0    4.10    0.53
  15  -3   0    2.91    0.56
 -15   3   0    3.06    0.42
 -15   3   0    2.86    0.61
 -15   3   0    2.43    0.42
 -15   3   0    3.00    0.61
 -16  -3   0    6.31    0.46
 -16  -3   0    5.91    0.63
 -16  -3   0    7.21    0.68
 -16  -3   0    5.89    0.46
  16  -3   0    6.74    0.68
 -16  -3   0    7.52    1.21
 -16   3   0    5.69    0.52
 -16   3   0    5.64    0.53
 -16   3   0    6.56    0.79
 -16   3   0    5.13    0.77
 -17  -3   0    4.57    1.11
 -17  -3   0    3.44    0.43
 -17  -3   0    3.57    0.55
 -17  -3   0    3.51    0.59
 -17  -3   0    2.92    0.40
  17  -3   0    4.28    0.63
 -17  -3   0    3.49    0.48
 -17  -3   0    4.40    0.54
 -17   3   0    3.65    0.73
 -17   3   0    3.01    0.50
 -17   3   0    2.72    0.47
 -17   3   0    4.11    0.70
 -17   3   0    2.39    0.55
 -18  -3   0    2.46    1.15
 -18  -3   0    0.79    0.38
  18  -3   0    1.28    0.56
 -18  -3   0    0.92    0.52
 -18  -3   0    1.39    0.44
 -18  -3   0    1.27    0.38
 -18  -3   0   -0.10    0.51
 -18  -3   0    1.12    0.50
 -18   3   0    1.36    0.46
 -18   3   0    0.50    0.50
 -18   3   0    0.99    0.44
 -18   3   0    1.15    0.67
 -18   3   0    1.16    0.68
 -19  -3   0    1.47    0.53
 -19  -3   0    1.20    0.40
 -19  -3   0    1.75    1.10
  19  -3   0    1.58    0.59
 -19  -3   0    1.68    0.41
  19  -3   0    2.28    0.70
 -19  -3   0    1.98    0.57
 -19  -3   0    1.88    0.52
 -19  -3   0    1.82    0.47
 -19   3   0    0.79    0.54
 -19   3   0    1.47    0.71
 -19   3   0    0.54    0.45
 -19   3   0    1.48    0.48
  19   3   0    1.90    0.51
 -19   3   0    1.62    0.72
  20  -3   0    4.66    0.77
 -20  -3   0    4.02    0.46
 -20  -3   0    5.84    1.30
 -20  -3   0    3.22    0.51
 -20  -3   0    4.24    0.61
  20  -3   0    4.48    0.66
 -20  -3   0    3.30    0.46
 -20  -3   0    2.70    0.56
 -20   3   0    4.18    0.55
 -20   3   0    2.97    0.58
 -20   3   0    3.55    0.53
  20   3   0    3.90    0.57
  21  -3   0    1.35    0.67
 -21  -3   0   -0.37    0.36
 -21  -3   0    0.12    0.46
 -21  -3   0   -0.07    0.49
  21  -3   0    0.64    0.51
 -21  -3   0    0.78    0.37
 -21  -3   0   -0.05    0.42
  21   3   0    1.01    0.50
 -21   3   0    1.24    0.46
 -21   3   0   -0.20    0.43
 -21   3   0    0.65    0.51
  22  -3   0    1.95    0.53
  22  -3   0    2.14    0.66
 -22  -3   0    1.82    0.49
 -22  -3   0    2.39    0.40
 -22  -3   0    0.94    0.43
 -22  -3   0    1.63    0.37
 -22  -3   0    2.29    0.51
 -22   3   0    1.53    0.45
 -22   3   0    2.03    0.50
  22   3   0    2.60    0.52
 -22   3   0    2.15    0.45
  23  -3   0    0.10    0.41
  23  -3   0    0.19    0.54
 -23  -3   0    0.29    0.31
 -23  -3   0   -0.09    0.38
 -23  -3   0    0.39    0.31
 -23  -3   0   -0.06    0.35
 -23  -3   0    0.09    0.40
 -23   3   0    0.99    0.41
  23   3   0   -0.20    0.42
 -23   3   0    0.29    0.36
 -23   3   0    0.95    0.38
 -24  -3   0    0.58    0.35
 -24  -3   0    1.00    0.30
  24  -3   0    1.34    0.39
  24  -3   0    1.55    0.50
  24   3   0    0.57    0.37
 -24   3   0    0.57    0.35
 -25  -3   0    2.66    0.33
   0  -4   0  293.07   10.87
   0  -4   0  279.59   10.87
   0   4   0  305.81   10.88
   0   4   0  292.87   10.88
   1  -4   0   81.77    3.36
  -1  -4   0   86.57    3.50
  -1  -4   0   87.34    3.33
   1  -4   0   86.28    3.36
  -1  -4   0   88.36    3.33
  -1   4   0   87.64    3.52
  -1   4   0   91.27    3.37
  -1   4   0   89.61    3.37
   1   4   0   94.23    3.34
   1   4   0   87.57    3.34
   2  -4   0   30.72    1.27
   2  -4   0   30.72    1.29
  -2  -4   0   30.12    1.21
  -2  -4   0   27.68    1.21
  -2  -4   0   29.52    1.23
  -2   4   0   31.94    1.27
  -2   4   0   30.15    1.29
   2   4   0   31.00    1.22
   3  -4   0    3.83    0.36
  -3  -4   0    3.36    0.29
   3  -4   0    3.17    0.36
  -3  -4   0    3.40    0.26
  -3  -4   0    3.80    0.25
  -3   4   0    4.20    0.31
  -3   4   0    3.77    0.38
   3   4   0    3.69    0.28
  -4  -4   0   83.56    3.25
   4  -4   0   89.28    3.33
  -4  -4   0   81.68    3.40
  -4   4   0   85.35    3.34
   4   4   0   83.66    3.23
  -4   4   0   89.24    3.45
   5  -4   0    7.79    0.57
  -5  -4   0    8.02    0.39
  -5  -4   0    7.45    0.47
  -5   4   0    7.87    0.46
  -5   4   0    7.11    0.57
  -6  -4   0   17.37    0.82
  -6  -4   0   18.19    0.77
  -6  -4   0   18.10    1.17
  -6   4   0   17.46    0.85
  -6   4   0   16.34    0.96
  -6   4   0   17.09    0.85
  -7  -4   0    6.58    0.67
  -7  -4   0    6.16    0.39
  -7  -4   0    5.61    0.37
  -7   4   0    6.87    0.62
  -7   4   0    6.36    0.47
  -7   4   0    6.76    0.51
  -8  -4   0   14.65    0.71
  -8  -4   0   16.85    1.17
  -8  -4   0   15.25    0.71
  -8   4   0   16.05    0.83
  -8   4   0   14.21    0.82
  -9  -4   0   14.77    1.19
  -9  -4   0   14.62    0.69
  -9  -4   0   12.77    0.68
  -9   4   0   13.92    0.82
  -9   4   0   13.96    0.81
 -10  -4   0   30.98    1.34
 -10  -4   0   33.69    2.08
 -10  -4   0   31.11    1.37
 -10   4   0   30.12    1.48
 -10   4   0   31.60    1.41
 -10   4   0   33.52    1.49
 -11  -4   0    7.23    1.02
 -11  -4   0    6.37    0.48
 -11  -4   0    7.83    0.51
 -11   4   0    8.32    0.66
 -11   4   0    7.66    0.60
 -11   4   0    6.27    0.60
 -12  -4   0    2.82    0.37
 -12  -4   0    2.24    0.33
 -12  -4   0    1.59    0.83
 -12   4   0    2.58    0.47
 -12   4   0    1.56    0.45
 -12   4   0    2.08    0.49
 -13  -4   0    2.59    0.30
 -13  -4   0    2.54    0.92
 -13  -4   0    2.72    0.42
 -13  -4   0    3.26    0.31
 -13   4   0    3.10    0.53
 -13   4   0    3.98    0.61
  14  -4   0    0.38    0.51
  14  -4   0    0.31    0.51
 -14  -4   0    1.04    0.27
 -14  -4   0    0.79    0.27
 -14  -4   0    1.06    0.41
 -14  -4   0    0.94    0.93
 -14   4   0    0.83    0.56
 -14   4   0    1.38    0.51
 -15  -4   0   19.18    1.98
 -15  -4   0   22.26    0.94
  15  -4   0   16.99    1.55
  15  -4   0   22.90    1.40
 -15  -4   0   20.60    0.91
 -15  -4   0   21.60    1.15
 -15   4   0   21.87    1.41
 -15   4   0   20.93    1.35
 -16  -4   0   28.62    1.48
 -16  -4   0   28.90    1.26
  16  -4   0   26.98    1.94
 -16  -4   0   27.64    2.42
 -16  -4   0   28.84    1.22
  16  -4   0   31.84    1.74
 -16  -4   0   32.73    1.53
 -16  -4   0   29.49    1.50
 -16  -4   0   34.05    1.35
 -16   4   0   30.84    1.68
 -17  -4   0    2.63    0.50
 -17  -4   0    3.01    0.42
  17  -4   0    0.99    0.59
 -17  -4   0    2.20    1.05
 -17  -4   0    1.79    0.54
  17  -4   0    2.23    0.72
 -17  -4   0    2.24    0.38
 -17  -4   0    2.09    0.54
 -17  -4   0    1.87    0.37
 -17  -4   0    2.05    0.44
 -17   4   0    2.95    0.72
  18  -4   0   28.54    1.68
 -18  -4   0   27.51    1.23
 -18  -4   0   28.36    1.45
 -18  -4   0   28.14    1.37
 -18  -4   0   26.95    1.45
 -18  -4   0   31.15    2.41
  18  -4   0   28.74    1.90
 -18  -4   0   28.15    1.20
 -18  -4   0   28.92    1.31
 -18  -4   0   26.74    1.45
 -18   4   0   26.59    1.69
 -18   4   0   27.26    1.34
 -18   4   0   26.95    1.27
 -19  -4   0    3.18    0.49
 -19  -4   0    2.76    0.56
 -19  -4   0    4.18    1.22
 -19  -4   0    2.96    0.41
 -19  -4   0    3.08    0.42
  19  -4   0    3.82    0.81
  19  -4   0    3.08    0.63
 -19  -4   0    2.41    0.46
 -19  -4   0    3.31    0.59
 -19  -4   0    2.47    0.53
 -19   4   0    2.26    0.50
 -19   4   0    0.83    0.71
 -19   4   0    2.63    0.53
 -20  -4   0    5.20    0.46
 -20  -4   0    3.97    0.51
 -20  -4   0    4.31    0.61
 -20  -4   0    4.11    0.46
  20  -4   0    4.34    0.81
  20  -4   0    5.07    0.67
 -20  -4   0    5.09    0.61
 -20   4   0    3.94    0.61
  20   4   0    6.07    0.63
 -20   4   0    4.31    0.56
 -20   4   0    4.46    0.57
 -21  -4   0    1.01    0.35
 -21  -4   0   -0.11    0.39
 -21  -4   0    0.23    0.49
 -21  -4   0    0.30    0.47
  21  -4   0    1.05    0.54
 -21  -4   0    0.51    0.34
  21  -4   0   -0.58    0.62
  21   4   0    0.44    0.49
 -21   4   0    1.10    0.50
 -22  -4   0    0.57    0.31
  22  -4   0    0.19    0.62
 -22  -4   0    0.04    0.47
 -22  -4   0    0.45    0.44
 -22  -4   0    0.37    0.36
  22  -4   0    0.38    0.47
 -22  -4   0    0.59    0.32
  22   4   0    0.49    0.46
 -22   4   0    1.26    0.46
  23  -4   0    0.35    0.40
 -23  -4   0    0.27    0.31
  23  -4   0    0.40    0.54
 -23  -4   0    0.29    0.37
 -23  -4   0   -0.11    0.39
  23   4   0    0.45    0.40
 -23   4   0    0.59    0.38
  24  -4   0    3.98    0.54
 -24  -4   0    3.33    0.40
 -24  -4   0    3.51    0.32
 -24   4   0    3.05    0.39
   0  -5   0    0.05    0.15
   0  -5   0   -0.26    0.20
  -1  -5   0   40.32    1.68
   1  -5   0   42.89    1.74
  -1  -5   0   40.35    2.38
  -1  -5   0   44.51    1.72
   1  -5   0   43.14    2.38
  -2  -5   0   10.42    0.48
  -2  -5   0   10.44    0.76
   2  -5   0   10.63    0.50
   2  -5   0    9.81    0.79
  -2  -5   0    9.66    0.55
   2  -5   0    9.72    0.63
   3  -5   0   69.18    3.71
  -3  -5   0   66.17    2.62
   3  -5   0   69.12    2.63
  -3  -5   0   65.60    3.70
  -3  -5   0   67.86    2.71
   4  -5   0    1.31    0.39
  -4  -5   0    1.39    0.38
   4  -5   0    1.50    0.23
  -4  -5   0    1.49    0.18
  -4  -5   0    1.10    0.25
  -5  -5   0    0.75    0.35
  -5  -5   0    1.03    0.23
  -5  -5   0    0.85    0.16
  -5   5   0    1.68    0.29
  -6  -5   0    1.05    0.38
  -6  -5   0    1.02    0.21
  -6  -5   0    0.73    0.16
  -6   5   0    1.10    0.30
  -7  -5   0    2.47    0.49
  -7  -5   0    2.50    0.22
  -7  -5   0    2.52    0.26
  -7   5   0    2.77    0.39
  -8  -5   0   32.77    2.01
  -8  -5   0   31.05    1.32
  -8   5   0   32.22    1.46
  -9  -5   0   86.38    4.66
  -9  -5   0   80.18    3.23
  -9   5   0   82.16    3.40
 -10  -5   0    2.35    0.32
 -10  -5   0    1.42    0.59
 -10   5   0    1.73    0.46
 -11  -5   0   31.54    2.15
 -11  -5   0   30.21    1.30
  11  -5   0   29.34    1.40
 -11   5   0   28.47    1.48
 -12  -5   0   28.15    1.26
 -12  -5   0   26.85    1.11
 -12  -5   0   28.20    1.08
  12  -5   0   28.43    1.39
 -12  -5   0   27.80    2.12
 -12   5   0   28.53    1.48
 -13  -5   0   20.71    0.99
 -13  -5   0   19.02    0.82
 -13  -5   0   16.33    1.77
 -13  -5   0   19.37    0.81
  13  -5   0   19.23    1.14
  13  -5   0   14.67    1.20
 -13   5   0   20.48    1.22
 -13   5   0   20.50    1.23
 -14  -5   0   28.76    1.22
 -14  -5   0   29.80    1.18
 -14  -5   0   24.69    2.33
 -14  -5   0   30.42    1.40
  14  -5   0   31.51    1.52
  14  -5   0   28.83    1.72
 -14   5   0   33.43    1.66
 -14   5   0   30.37    1.42
 -14   5   0   30.19    1.60
  15  -5   0    0.54    0.71
 -15  -5   0    3.14    0.50
  15  -5   0    3.09    0.43
 -15  -5   0    3.05    0.34
 -15  -5   0    2.82    0.34
 -15  -5   0    3.44    0.53
  15  -5   0    3.51    0.62
  15  -5   0    2.06    0.63
 -15  -5   0    2.36    1.09
 -15  -5   0    3.33    0.40
 -15  -5   0    3.32    0.52
 -15   5   0    2.72    0.47
 -15   5   0    2.17    0.73
 -16  -5   0    2.96    0.43
 -16  -5   0    3.31    0.53
 -16  -5   0    2.06    0.35
 -16  -5   0    2.16    1.10
 -16  -5   0    1.76    0.53
  16  -5   0    2.41    0.65
 -16  -5   0    2.16    0.34
  16  -5   0    2.66    0.77
 -16  -5   0    2.64    0.41
 -16  -5   0    2.55    0.50
 -16   5   0    1.71    0.49
 -16   5   0    3.26    0.76
 -17  -5   0    1.42    0.35
 -17  -5   0    1.12    0.40
 -17  -5   0    1.69    0.42
 -17  -5   0    1.01    0.48
 -17  -5   0    1.80    0.35
 -17  -5   0    1.56    0.52
  17  -5   0    1.59    0.72
  17  -5   0    0.73    0.60
 -17  -5   0    1.56    0.52
 -17  -5   0    2.58    1.18
 -17   5   0    1.02    0.73
 -18  -5   0    1.59    0.36
 -18  -5   0    1.91    0.37
  18  -5   0    2.45    0.79
 -18  -5   0    2.34    0.43
  18  -5   0    1.97    0.60
 -18  -5   0    2.35    0.58
 -18  -5   0    2.32    0.43
 -18  -5   0    1.49    1.05
 -18  -5   0    0.85    0.49
 -18  -5   0    1.80    0.55
 -18   5   0    1.80    0.76
 -19  -5   0   17.98    1.01
 -19  -5   0   16.66    1.13
 -19  -5   0   17.69    0.88
 -19  -5   0   18.92    0.89
  19  -5   0   17.87    1.61
 -19  -5   0   18.54    1.14
  19  -5   0   20.14    1.31
 -19  -5   0   18.18    0.96
 -20  -5   0    1.15    0.55
 -20  -5   0    1.77    0.40
  20  -5   0    1.49    0.77
 -20  -5   0    2.22    0.36
  20  -5   0    2.32    0.62
 -20  -5   0    1.60    0.41
 -20  -5   0    2.12    0.36
 -20  -5   0    1.84    0.52
  20   5   0    1.59    0.52
 -21  -5   0   -0.64    0.46
  21  -5   0    0.47    0.49
 -21  -5   0    0.80    0.30
  21  -5   0   -0.08    0.66
 -21  -5   0    0.54    0.47
 -21  -5   0    0.34    0.30
 -21  -5   0   -0.12    0.34
  21   5   0    0.03    0.46
  22  -5   0    4.96    0.72
 -22  -5   0    4.38    0.53
  22  -5   0    4.27    0.53
 -22  -5   0    5.01    0.42
  22   5   0    4.56    0.55
  23  -5   0    2.85    0.56
  23  -5   0    2.23    0.42
 -23  -5   0    2.55    0.42
  23   5   0    3.24    0.44
  24  -5   0    3.75    0.50
 -24  -5   0    4.57    0.39
   0  -6   0   80.87    3.07
   0  -6   0   79.44    4.34
   0  -6   0   79.65    3.20
   0   6   0   77.66    3.19
  -1  -6   0    9.05    0.46
   1  -6   0    8.51    0.78
   1  -6   0    8.72    0.46
  -1  -6   0    9.18    0.44
  -1  -6   0    8.26    0.73
  -1   6   0    8.18    0.59
   1   6   0    8.17    0.53
  -2  -6   0   74.00    2.96
   2  -6   0   73.87    4.05
  -2  -6   0   74.42    2.84
  -2  -6   0   70.94    4.05
   2  -6   0   75.27    2.88
  -2   6   0   73.91    3.00
   3  -6   0    1.85    0.46
  -3  -6   0    1.42    0.18
   3  -6   0    1.70    0.24
  -3  -6   0    1.48    0.20
  -3  -6   0    1.25    0.40
  -3   6   0    1.20    0.33
  -4  -6   0   40.63    2.43
   4  -6   0   42.96    2.42
   4  -6   0   43.25    1.70
  -4  -6   0   38.78    1.64
  -4   6   0   42.08    1.76
  -4   6   0   43.74    1.81
   5  -6   0    4.22    0.36
  -5  -6   0    4.06    0.56
  -5   6   0    4.25    0.46
  -5   6   0    4.93    0.42
   6  -6   0    5.67    0.42
  -6  -6   0    5.56    0.69
  -6   6   0    4.37    0.46
   7  -6   0   12.07    0.67
  -7  -6   0   10.46    0.97
  -7   6   0   11.51    0.73
   8  -6   0   43.00    1.85
  -8  -6   0   46.05    2.68
  -8   6   0   42.58    1.93
  -9  -6   0    6.74    0.91
   9  -6   0    6.00    0.54
  -9   6   0    6.60    0.63
  -9   6   0    7.29    0.66
  10  -6   0    6.54    0.59
 -10  -6   0    6.71    1.00
 -10   6   0    8.38    0.72
 -10   6   0    7.35    0.70
 -11  -6   0    3.46    0.91
  11  -6   0    1.66    0.45
 -11   6   0    2.45    0.57
 -11   6   0    2.52    0.56
  12  -6   0   47.19    2.14
  12  -6   0   46.56    1.89
 -12  -6   0   48.21    3.19
 -12   6   0   51.92    2.26
 -12   6   0   47.78    2.25
  13  -6   0    3.21    0.65
  13  -6   0    4.78    0.42
 -13  -6   0    4.13    1.12
  13  -6   0    4.05    0.61
 -13   6   0    4.50    0.74
 -13   6   0    4.34    0.53
 -13   6   0    4.00    0.68
  14  -6   0   23.07    1.07
  14  -6   0   23.80    1.28
 -14  -6   0   24.87    1.26
 -14  -6   0   20.29    2.10
  14  -6   0   19.57    1.72
  14  -6   0   23.99    1.32
 -14  -6   0   23.83    1.21
  14  -6   0   21.26    1.49
 -14   6   0   25.45    1.49
 -14   6   0   22.23    1.20
 -14   6   0   21.57    1.40
 -15  -6   0    1.11    0.45
  15  -6   0   -0.11    0.73
 -15  -6   0    0.57    0.37
  15  -6   0    0.70    0.44
 -15  -6   0    0.12    0.46
  15  -6   0   -0.55    0.56
  15  -6   0   -0.64    0.61
 -15  -6   0    0.57    1.06
  15  -6   0    0.23    0.39
 -15   6   0    0.59    0.70
 -15   6   0   -0.17    0.72
 -15   6   0    0.23    0.44
  16  -6   0    3.91    0.53
  16  -6   0    2.54    0.70
 -16  -6   0    1.46    1.18
  16  -6   0    3.56    0.53
  16  -6   0    3.45    0.75
 -16  -6   0    2.85    0.44
  16  -6   0    2.35    0.47
 -16  -6   0    3.43    0.57
  16  -6   0    2.06    0.81
 -16  -6   0    2.71    0.55
 -16   6   0    2.64    0.53
 -16   6   0    3.42    0.78
 -17  -6   0    1.24    0.42
  17  -6   0    0.91    0.63
 -17  -6   0    0.80    1.02
 -17  -6   0    0.57    0.56
 -17  -6   0    0.65    0.51
  17  -6   0   -0.07    0.80
 -17   6   0    1.12    0.49
 -17   6   0    0.11    0.73
  18  -6   0   23.42    1.94
  18  -6   0   28.08    1.65
 -18  -6   0   26.63    1.41
 -18  -6   0   27.56    2.45
 -18  -6   0   25.10    1.30
 -18  -6   0   25.58    1.43
 -18   6   0   25.09    1.70
 -18   6   0   27.27    1.35
  19  -6   0    0.76    0.57
  19  -6   0    0.35    0.74
 -19  -6   0    1.56    0.53
 -19  -6   0    0.99    0.54
 -19  -6   0    0.81    0.40
 -20  -6   0    0.17    0.49
 -20  -6   0   -0.09    0.48
  20  -6   0    0.36    0.73
  20  -6   0    0.65    0.53
 -20  -6   0    0.57    0.38
 -21  -6   0    0.72    0.33
  21  -6   0    0.93    0.47
  21  -6   0    1.19    0.66
 -21  -6   0    0.53    0.46
  21   6   0    0.81    0.47
  22  -6   0   11.52    0.85
 -22  -6   0   11.08    0.78
  22  -6   0   10.77    1.06
 -22  -6   0    9.98    0.64
  22   6   0   12.38    0.86
 -23  -6   0    0.27    0.31
  23  -6   0    1.00    0.46
   0  -7   0   -0.12    0.38
   0  -7   0    0.06    0.19
   0  -7   0   -0.10    0.19
   0   7   0   -0.45    0.30
  -1  -7   0    6.05    0.38
  -1  -7   0    5.01    0.67
   1  -7   0    4.32    0.36
  -1  -7   0    5.20    0.37
   1  -7   0    5.16    0.67
   1  -7   0    5.88    0.41
  -1   7   0    5.50    0.48
   1   7   0    6.60    0.48
   2  -7   0    0.99    0.24
   2  -7   0    0.43    0.47
  -2  -7   0    1.40    0.44
  -2  -7   0    1.74    0.22
  -2   7   0    1.19    0.34
  -3  -7   0  107.49    5.80
   3  -7   0  102.92    4.11
  -3  -7   0  106.05    4.08
   3  -7   0  107.65    5.78
  -3   7   0  106.32    4.28
   4  -7   0   19.42    1.36
  -4  -7   0   18.43    1.37
   4  -7   0   19.13    0.91
  -4   7   0   20.27    1.03
   5  -7   0   20.70    0.98
  -5  -7   0   22.65    1.52
  -5   7   0   21.05    1.12
  -6  -7   0   11.33    1.08
   6  -7   0   10.83    0.68
  -6   7   0   10.83    0.75
  -6   7   0   10.85    0.74
   7  -7   0   69.56    2.82
   7  -7   0   68.94    2.61
  -7  -7   0   71.80    4.01
  -7   7   0   70.03    2.93
  -7   7   0   69.82    2.96
  -8  -7   0    2.40    0.74
   8  -7   0    3.73    0.44
   8  -7   0    3.09    0.30
  -8   7   0    3.02    0.48
  -8   7   0    2.80    0.54
   9  -7   0   21.51    0.92
   9  -7   0   20.94    1.10
  -9  -7   0   24.13    1.75
  -9   7   0   21.90    1.26
  -9   7   0   20.05    1.17
 -10  -7   0    0.43    0.75
  10  -7   0    0.95    0.28
  10  -7   0    0.32    0.42
 -10   7   0   -0.19    0.55
 -10   7   0    1.42    0.49
 -11  -7   0  199.43   10.48
  11  -7   0  197.53    6.99
  11  -7   0  197.29    7.45
  11  -7   0  165.38    8.95
 -11   7   0  182.27    7.63
 -11   7   0  199.87    7.68
 -11   7   0  199.53    7.64
 -11   7   0  187.33    8.22
  12  -7   0    3.04    0.70
  12  -7   0    1.80    0.38
  12  -7   0    2.35    0.43
 -12  -7   0    2.33    1.01
  12  -7   0    2.37    0.58
  12  -7   0    1.59    0.59
 -12   7   0    3.44    0.69
 -12   7   0    1.69    0.49
 -12   7   0    2.43    0.69
 -13  -7   0    1.89    0.45
 -13  -7   0    2.38    0.41
 -13  -7   0    1.65    0.48
  13  -7   0    1.84    0.71
  13  -7   0    2.16    0.61
  13  -7   0    1.82    0.45
  13  -7   0    1.69    0.42
 -13  -7   0    2.11    1.06
  13  -7   0    1.73    0.63
  13  -7   0    1.69    0.40
 -13   7   0    1.95    0.71
 -13   7   0    1.25    0.50
 -13   7   0    1.97    0.69
 -14  -7   0   26.15    1.28
  14  -7   0   22.67    1.39
  14  -7   0   21.48    1.76
 -14  -7   0   21.73    2.23
  14  -7   0   25.53    1.36
  14  -7   0   20.28    1.58
  14  -7   0   24.29    1.13
  14  -7   0   22.30    1.21
 -14  -7   0   26.00    1.30
 -14  -7   0   24.28    1.21
 -14   7   0   24.84    1.28
 -14   7   0   26.87    1.56
 -14   7   0   25.16    1.58
  15  -7   0    3.10    0.88
  15  -7   0    4.71    0.71
 -15  -7   0    4.92    0.61
  15  -7   0    4.48    0.56
  15  -7   0    3.58    0.55
  15  -7   0    5.07    0.50
  15  -7   0    3.95    0.76
 -15  -7   0    2.91    1.20
 -15  -7   0    5.74    0.52
 -15  -7   0    4.69    0.62
 -15   7   0    3.80    0.56
 -15   7   0    3.55    0.79
 -15   7   0    4.32    0.59
 -15   7   0    3.33    0.83
  16  -7   0   11.56    0.99
  16  -7   0    6.49    1.06
 -16  -7   0    9.65    0.78
  16  -7   0   11.13    0.95
 -16  -7   0    8.93    0.76
 -16  -7   0    9.72    0.73
  16  -7   0    9.95    0.77
  16  -7   0    9.80    0.72
 -16  -7   0    5.63    1.41
  16  -7   0    9.11    0.67
 -16   7   0   10.41    1.03
 -16   7   0   10.29    0.74
 -16   7   0    9.57    0.76
  17  -7   0   -0.64    0.41
  17  -7   0   -1.35    0.77
  17  -7   0   -0.45    0.60
 -17  -7   0    0.64    1.09
 -17  -7   0   -0.31    0.50
 -17  -7   0    0.25    0.40
  17  -7   0   -0.03    0.47
  17  -7   0   -0.34    0.46
 -17  -7   0    0.35    0.54
 -17   7   0    0.81    0.50
 -17   7   0   -0.68    0.73
 -18  -7   0    1.95    0.43
  18  -7   0    1.87    0.61
  18  -7   0    1.43    0.81
 -18  -7   0    1.52    0.56
  18  -7   0    2.13    0.50
 -18   7   0    1.52    0.50
 -19  -7   0    2.51    0.41
 -19  -7   0    1.33    0.54
  19  -7   0    1.98    0.77
  19  -7   0    2.89    0.59
 -19   7   0    2.54    0.48
 -20  -7   0    4.65    0.46
  20  -7   0    6.00    0.63
  20  -7   0    5.67    0.84
 -20  -7   0    4.98    0.58
 -21  -7   0    3.55    0.38
  21  -7   0    3.51    0.68
 -21  -7   0    3.62    0.48
  21  -7   0    4.55    0.51
  21   7   0    4.12    0.50
 -22  -7   0    3.57    0.33
 -22  -7   0    3.15    0.41
  22  -7   0    4.74    0.58
  22   7   0    4.36    0.47
   0  -8   0    3.72    0.71
   0  -8   0    4.04    0.34
   0   8   0    4.40    0.48
   1  -8   0   16.89    1.29
   1  -8   0   14.82    0.77
  -1  -8   0   16.76    1.28
  -1  -8   0   14.85    0.74
  -1   8   0   16.98    0.92
  -2  -8   0    0.19    0.54
   2  -8   0    0.05    0.54
   2  -8   0    0.20    0.25
   2  -8   0    0.19    0.25
  -2   8   0   -0.09    0.38
   3  -8   0   56.40    3.07
   3  -8   0   52.73    2.13
  -3  -8   0   54.97    3.10
   3  -8   0   46.72    2.20
  -3   8   0   53.27    2.28
  -4  -8   0   55.45    3.24
   4  -8   0   51.91    2.23
   4  -8   0   55.19    2.06
   4  -8   0   59.12    3.22
  -4   8   0   54.12    2.39
  -5  -8   0   38.37    2.43
   5  -8   0   39.21    1.48
   5  -8   0   37.33    1.64
  -5   8   0   38.28    1.78
  -6  -8   0   40.56    2.47
   6  -8   0   36.25    1.64
   6  -8   0   38.31    1.48
  -6   8   0   38.06    1.80
  -7  -8   0    0.32    0.68
   7  -8   0   -0.16    0.23
   7  -8   0    0.02    0.34
  -7   8   0    0.34    0.48
   8  -8   0   16.16    0.75
   8  -8   0   15.69    1.07
  -8  -8   0   17.12    1.53
   8  -8   0   15.03    0.95
  -8  -8   0   16.35    1.08
  -8   8   0   16.55    1.13
  -8   8   0   15.03    1.00
  -9  -8   0    3.73    0.58
   9  -8   0    3.90    0.36
   9  -8   0    3.29    0.56
   9  -8   0    4.14    0.51
  -9  -8   0    3.67    0.94
   9  -8   0    3.55    0.54
  -9   8   0    4.08    0.68
  -9   8   0    3.61    0.62
  -9   8   0    3.61    0.49
  10  -8   0    9.16    0.88
  10  -8   0    7.30    0.76
  10  -8   0    8.18    0.75
  10  -8   0    8.75    0.74
  10  -8   0    7.27    0.55
  10  -8   0    8.63    0.70
 -10  -8   0    7.34    1.20
 -10   8   0    8.42    0.71
 -10   8   0    9.96    0.73
 -10   8   0    8.69    0.83
 -10   8   0    8.71    0.89
 -11  -8   0   13.71    0.77
 -11  -8   0   14.77    1.61
  11  -8   0   11.98    1.13
  11  -8   0   12.20    0.93
  11  -8   0   13.23    0.73
  11  -8   0   14.91    1.26
 -11  -8   0   14.34    0.88
  11  -8   0   14.24    1.00
  11  -8   0   12.71    0.80
 -11   8   0   14.59    1.11
 -11   8   0   13.50    1.04
 -11   8   0   14.17    0.95
 -11   8   0   12.98    0.90
 -12  -8   0    1.17    1.10
  12  -8   0    2.44    0.74
  12  -8   0    0.88    0.62
  12  -8   0    1.31    0.60
 -12  -8   0    1.94    0.45
  12  -8   0    1.75    0.44
  12  -8   0    1.19    0.37
 -12  -8   0    1.41    0.38
  12  -8   0    1.59    0.41
 -12   8   0    1.13    0.73
 -12   8   0    1.62    0.51
 -12   8   0    1.26    0.51
 -12   8   0    1.17    0.68
  13  -8   0    2.82    0.46
  13  -8   0    3.23    0.68
 -13  -8   0    3.91    0.46
 -13  -8   0    3.37    1.26
  13  -8   0    1.93    0.71
  13  -8   0    4.40    0.85
 -13  -8   0    3.88    0.57
  13  -8   0    2.81    0.50
  13  -8   0    3.44    0.52
 -13   8   0    4.91    0.60
 -13   8   0    3.11    0.78
 -13   8   0    2.60    0.76
  14  -8   0    0.16    0.77
  14  -8   0    0.25    0.41
  14  -8   0    0.73    0.61
  14  -8   0    0.78    0.46
 -14  -8   0    0.39    0.39
  14  -8   0    0.00    0.45
 -14  -8   0   -0.18    0.49
  14  -8   0   -0.80    0.64
 -14  -8   0   -0.47    1.12
 -14   8   0   -0.31    0.51
 -14   8   0   -0.43    0.48
 -14   8   0    0.70    0.68
 -14   8   0   -0.20    0.67
  15  -8   0    5.30    0.80
 -15  -8   0    6.13    0.54
 -15  -8   0    3.62    1.25
  15  -8   0    4.89    0.55
 -15  -8   0    4.57    0.62
  15  -8   0    3.39    0.70
  15  -8   0    2.95    0.93
  15  -8   0    5.14    0.60
  15  -8   0    5.26    0.62
 -15   8   0    5.68    0.89
 -15   8   0    4.81    0.61
 -15   8   0    6.02    0.88
 -15   8   0    5.60    0.63
  16  -8   0    3.39    0.97
  16  -8   0    6.70    0.59
 -16  -8   0    6.12    0.69
  16  -8   0    6.54    0.64
  16  -8   0    7.00    0.83
 -16  -8   0    6.41    0.57
  16  -8   0    5.99    0.65
 -16   8   0    7.20    0.68
 -16   8   0    7.00    0.64
  17  -8   0   10.73    1.20
 -17  -8   0   10.73    0.87
  17  -8   0   12.40    0.89
  17  -8   0   14.09    1.14
  17  -8   0   13.69    0.86
 -17  -8   0   11.86    0.81
  17  -8   0   13.99    1.03
 -17   8   0   12.14    0.90
 -17   8   0   12.74    1.01
 -18  -8   0   38.29    1.84
  18  -8   0   41.12    2.14
  18  -8   0   40.15    2.00
  18  -8   0   38.85    1.67
  18  -8   0   39.42    2.48
  18  -8   0   39.02    1.75
 -18  -8   0   38.77    1.91
 -18   8   0   42.15    1.84
  19  -8   0   16.72    0.97
  19  -8   0   16.92    1.49
 -19  -8   0   18.23    0.97
 -19  -8   0   16.22    1.06
  19  -8   0   17.06    1.16
 -19   8   0   18.50    1.03
 -20  -8   0    2.74    0.47
  20  -8   0    4.16    0.65
  20  -8   0    3.57    0.68
 -20  -8   0    2.90    0.38
  20  -8   0    3.18    0.48
 -20   8   0    2.78    0.42
 -21  -8   0    1.82    0.29
  21  -8   0    2.24    0.53
 -21  -8   0    1.71    0.37
  21  -8   0    1.89    0.53
  21   8   0    1.53    0.39
   0  -9   0    0.35    0.27
   0  -9   0    0.49    0.64
   1  -9   0    2.86    0.73
  -1  -9   0    1.68    0.70
   1  -9   0    2.73    0.24
   1  -9   0    2.59    0.34
  -1   9   0    1.94    0.49
   2  -9   0   34.15    1.31
  -2  -9   0   32.86    2.23
   2  -9   0   33.73    2.22
   2  -9   0   35.05    1.46
  -2   9   0   33.36    1.61
  -3  -9   0    4.95    0.84
   3  -9   0    5.29    0.46
  -3  -9   0    4.09    0.54
   3  -9   0    4.66    0.83
   3  -9   0    5.45    0.36
  -3   9   0    4.57    0.58
   4  -9   0   19.72    1.22
   4  -9   0   18.23    1.22
   4  -9   0   20.10    0.84
  -4  -9   0   20.67    1.59
  -4  -9   0   18.85    1.17
   4  -9   0   21.59    1.00
  -4   9   0   19.46    1.16
   5  -9   0    8.41    0.71
  -5  -9   0    8.21    1.03
   5  -9   0    9.55    0.67
   5  -9   0    7.38    0.48
   5  -9   0    9.25    0.82
  -5  -9   0    8.27    0.72
  -5   9   0    8.70    0.77
  -6  -9   0   18.79    1.16
   6  -9   0   18.82    0.83
  -6  -9   0   18.49    1.62
   6  -9   0   17.65    1.00
   6  -9   0   19.02    1.19
   6  -9   0   18.00    1.20
  -6   9   0   19.75    1.20
   7  -9   0    4.25    0.47
   7  -9   0    4.20    0.37
   7  -9   0    3.99    0.56
   7  -9   0    4.90    0.54
   7  -9   0    5.38    0.69
  -7  -9   0    4.13    0.59
  -7  -9   0    4.44    0.97
   7  -9   0    4.88    0.62
  -7   9   0    4.64    0.50
  -7   9   0    4.37    0.69
   8  -9   0   64.19    2.45
  -8  -9   0   67.87    3.95
   8  -9   0   64.64    2.71
   8  -9   0   63.34    3.23
   8  -9   0   61.65    2.98
   8  -9   0   65.92    3.52
  -8  -9   0   65.85    3.23
   8  -9   0   60.89    3.38
   8  -9   0   66.30    2.59
  -8   9   0   67.85    2.90
  -8   9   0   61.88    2.72
   9  -9   0    7.50    0.78
   9  -9   0    7.66    0.74
   9  -9   0    6.93    0.69
  -9  -9   0    8.50    1.27
   9  -9   0    6.30    0.49
  -9  -9   0    8.74    0.66
  -9  -9   0    6.76    0.54
   9  -9   0    7.59    0.79
   9  -9   0    7.33    0.61
   9  -9   0    7.63    0.56
   9  -9   0    8.35    0.86
  -9   9   0    7.11    0.85
  -9   9   0    6.24    0.62
  -9   9   0    7.83    0.72
  10  -9   0   13.13    0.78
  10  -9   0   11.77    1.04
 -10  -9   0   14.20    0.91
  10  -9   0   14.89    0.95
  10  -9   0   14.63    0.82
  10  -9   0   14.99    1.13
 -10  -9   0   13.86    1.63
  10  -9   0   13.23    1.09
 -10  -9   0   14.63    0.82
  10  -9   0   16.62    1.29
  10  -9   0   13.73    1.03
 -10   9   0   13.06    1.06
 -10   9   0   13.88    1.13
 -10   9   0   13.60    0.97
 -11  -9   0   47.94    3.26
  11  -9   0   50.98    2.83
  11  -9   0   47.02    1.88
  11  -9   0   47.28    2.00
  11  -9   0   48.69    2.38
 -11  -9   0   48.04    2.15
  11  -9   0   48.19    2.17
 -11  -9   0   48.44    2.13
  11  -9   0   36.65    2.50
  11  -9   0   46.21    2.27
 -11   9   0   48.83    2.39
 -11   9   0   46.85    2.29
 -11   9   0   47.98    2.12
 -11   9   0   44.67    2.26
 -12  -9   0    2.43    1.19
  12  -9   0    0.90    0.59
  12  -9   0    0.70    0.44
 -12  -9   0    1.00    0.39
  12  -9   0    1.21    0.40
 -12  -9   0    1.70    0.50
  12  -9   0    0.81    0.65
  12  -9   0    0.99    0.50
  12  -9   0    2.07    0.75
  12  -9   0    0.95    0.55
 -12   9   0    1.09    0.55
 -12   9   0    1.39    0.67
 -12   9   0    1.67    0.52
 -12   9   0    2.87    0.79
 -12   9   0    0.40    0.53
  13  -9   0    3.61    0.55
  13  -9   0    4.04    0.58
 -13  -9   0    4.45    1.31
 -13  -9   0    4.29    0.48
  13  -9   0    2.07    0.73
 -13  -9   0    4.07    0.58
  13  -9   0    2.37    0.83
  13  -9   0    4.36    0.67
  13  -9   0    3.71    0.50
  13  -9   0    3.58    0.69
 -13   9   0    4.10    0.62
 -13   9   0    3.56    0.61
 -13   9   0    4.66    0.81
 -13   9   0    4.16    0.61
 -13   9   0    3.68    0.86
 -14  -9   0   11.10    1.64
  14  -9   0   11.97    0.98
  14  -9   0   10.77    0.78
  14  -9   0   11.35    0.94
  14  -9   0   12.85    0.99
  14  -9   0    7.65    1.11
 -14  -9   0   12.75    0.79
  14  -9   0    9.54    1.00
 -14  -9   0   10.45    0.84
  14  -9   0   11.37    0.73
 -14   9   0   11.04    1.06
 -14   9   0   10.97    1.09
 -14   9   0   10.65    0.81
 -14   9   0   10.56    0.82
 -15  -9   0    2.70    0.57
  15  -9   0    3.33    0.50
  15  -9   0    2.83    0.70
  15  -9   0    0.91    0.76
 -15  -9   0    3.69    0.48
  15  -9   0    3.33    0.55
  15  -9   0    2.34    0.56
  15  -9   0    1.11    0.83
 -15   9   0    2.89    0.59
 -15   9   0    3.61    0.57
  16  -9   0   -0.17    0.60
  16  -9   0   -0.56    0.44
 -16  -9   0   -0.12    0.40
  16  -9   0    0.18    0.50
  16  -9   0   -1.33    0.75
  16  -9   0    0.59    0.74
 -16  -9   0   -0.99    0.50
  16  -9   0    0.17    0.42
 -16   9   0    0.08    0.49
 -16   9   0    0.60    0.53
  17  -9   0    3.67    0.80
 -17  -9   0    1.85    0.42
  17  -9   0    1.27    0.48
  17  -9   0    1.46    0.58
  17  -9   0    2.81    0.45
 -17  -9   0    0.78    0.52
  17  -9   0    0.78    0.76
 -17   9   0    1.74    0.48
 -17   9   0    1.81    0.52
 -18  -9   0    0.51    0.47
  18  -9   0    1.33    0.39
 -18  -9   0    1.00    0.38
  18  -9   0    0.68    0.70
  18  -9   0    1.32    0.45
  18  -9   0    2.78    0.74
  18  -9   0    1.59    0.49
 -18   9   0    0.79    0.45
 -19  -9   0    0.34    0.40
  19  -9   0    0.00    0.60
 -19  -9   0    0.01    0.33
  19  -9   0    0.97    0.40
  19  -9   0    0.98    0.38
 -19   9   0    0.76    0.39
 -20  -9   0    0.16    0.27
  20  -9   0    0.21    0.50
  20  -9   0    0.23    0.30
 -20  -9   0   -0.26    0.31
 -20   9   0   -0.13    0.30
   0 -10   0   61.50    3.29
   0 -10   0   63.51    3.38
   0 -10   0   60.89    3.71
   0 -10   0   64.42    3.11
   1 -10   0    4.03    0.58
   1 -10   0    4.06    0.55
  -1 -10   0    3.06    0.53
  -1 -10   0    3.17    0.56
  -1 -10   0    3.72    0.56
   1 -10   0    3.11    0.40
   1 -10   0    3.53    0.53
   1 -10   0    3.60    0.87
  -1 -10   0    3.18    0.86
  -2 -10   0    1.02    0.47
   2 -10   0    0.23    0.46
  -2 -10   0    0.79    0.48
   2 -10   0    1.69    0.75
   2 -10   0    1.41    0.36
   2 -10   0    1.29    0.49
   2 -10   0    1.08    0.45
  -2 -10   0    0.93    0.45
   2 -10   0    0.80    0.23
  -2 -10   0    1.73    0.76
  -2  10   0    1.33    0.51
  -3 -10   0    2.85    0.57
   3 -10   0    3.09    0.53
   3 -10   0    2.55    0.71
   3 -10   0    2.64    0.40
   3 -10   0    2.69    0.28
   3 -10   0    2.51    0.49
   3 -10   0    2.62    0.78
  -3 -10   0    2.20    0.83
   3 -10   0    3.03    0.55
  -3 -10   0    2.45    0.52
  -3  10   0    2.51    0.56
  -3  10   0    2.95    0.41
   4 -10   0    0.39    0.46
   4 -10   0    1.02    0.37
  -4 -10   0    0.45    0.77
   4 -10   0    1.04    0.29
   4 -10   0    1.09    0.45
   4 -10   0    1.58    0.63
  -4 -10   0    0.90    0.52
  -4 -10   0    0.93    0.54
  -4 -10   0    0.26    0.46
   4 -10   0    1.08    0.26
   4 -10   0    0.76    0.51
  -4  10   0    2.21    0.57
  -4  10   0    1.42    0.39
  -5 -10   0   34.34    1.78
  -5 -10   0   32.21    1.86
   5 -10   0   31.96    2.04
   5 -10   0   35.15    1.89
   5 -10   0   32.63    1.36
  -5 -10   0   35.29    2.38
   5 -10   0   33.19    1.87
  -5 -10   0   35.45    1.99
   5 -10   0   34.63    1.43
  -5 -10   0   35.49    1.87
   5 -10   0   33.75    1.95
   5 -10   0   33.95    1.55
  -5  10   0   34.34    1.73
  -5  10   0   33.76    1.52
   6 -10   0    5.61    0.78
   6 -10   0    5.52    0.72
   6 -10   0    4.65    0.39
  -6 -10   0    4.66    1.00
  -6 -10   0    4.43    0.64
   6 -10   0    4.86    0.61
  -6 -10   0    5.69    0.70
   6 -10   0    4.77    0.55
   6 -10   0    5.15    0.44
  -6 -10   0    4.72    0.64
   6 -10   0    5.34    0.68
  -6  10   0    4.73    0.74
  -6  10   0    5.41    0.51
  -6  10   0    4.83    0.52
  -7 -10   0    5.89    0.46
  -7 -10   0    6.26    0.69
   7 -10   0    5.46    0.66
   7 -10   0    5.18    0.71
  -7 -10   0    4.73    0.68
  -7 -10   0    4.77    1.10
   7 -10   0    5.93    0.79
   7 -10   0    6.26    0.48
   7 -10   0    5.72    0.44
   7 -10   0    5.88    0.80
   7 -10   0    6.24    0.61
  -7  10   0    5.05    0.79
  -7  10   0    5.73    0.58
  -7  10   0    5.56    0.57
  -8 -10   0    0.48    0.32
   8 -10   0    0.53    0.65
  -8 -10   0   -0.39    0.56
   8 -10   0    0.67    0.46
   8 -10   0   -0.01    0.31
   8 -10   0    0.54    0.48
   8 -10   0    1.23    0.59
   8 -10   0    0.38    0.35
  -8 -10   0    0.38    0.89
   8 -10   0    1.28    0.60
  -8  10   0    0.50    0.53
  -8  10   0    0.87    0.42
  -8  10   0    1.43    0.67
  -8  10   0    0.54    0.48
   9 -10   0    3.08    0.74
   9 -10   0    3.58    0.69
   9 -10   0    4.86    0.53
  -9 -10   0    5.42    1.13
   9 -10   0    3.77    0.59
   9 -10   0    6.11    0.82
   9 -10   0    4.59    0.65
   9 -10   0    3.16    0.45
  -9 -10   0    3.76    0.41
   9 -10   0    3.76    0.43
  -9  10   0    2.89    0.66
  -9  10   0    4.18    0.57
  -9  10   0    4.42    0.79
  -9  10   0    4.13    0.59
 -10 -10   0    7.50    0.62
  10 -10   0    7.96    0.60
 -10 -10   0    9.01    1.38
  10 -10   0    6.97    0.73
  10 -10   0    8.56    0.82
  10 -10   0    7.23    0.55
  10 -10   0    8.71    0.99
  10 -10   0    7.23    0.66
  10 -10   0    6.85    0.84
  10 -10   0    8.21    0.87
 -10  10   0    8.08    0.95
 -10  10   0    7.38    0.69
 -10  10   0    6.50    0.70
 -10  10   0    7.16    0.77
 -11 -10   0    1.94    1.14
  11 -10   0    0.82    0.40
 -11 -10   0    1.36    0.36
  11 -10   0    1.18    0.78
  11 -10   0    1.03    0.65
 -11 -10   0    1.51    0.50
  11 -10   0    0.67    0.55
  11 -10   0    1.16    0.47
  11 -10   0    0.93    0.65
  11 -10   0    1.31    0.44
 -11  10   0    1.43    0.52
 -11  10   0    1.15    0.59
 -11  10   0    1.40    0.78
 -11  10   0    0.87    0.54
 -12 -10   0   -0.63    1.08
 -12 -10   0    0.36    0.50
  12 -10   0    0.63    0.58
  12 -10   0    1.64    0.44
  12 -10   0    1.53    0.63
  12 -10   0    0.51    0.44
 -12 -10   0    1.66    0.39
  12 -10   0    0.54    0.50
  12 -10   0    1.70    0.80
  12 -10   0   -0.19    0.64
 -12  10   0    0.67    0.54
 -12  10   0    1.13    0.57
 -12  10   0    1.17    0.74
 -12  10   0    1.58    0.55
  13 -10   0   12.86    1.09
  13 -10   0   14.48    0.86
  13 -10   0   10.50    1.19
  13 -10   0   12.95    0.90
 -13 -10   0   13.27    0.83
  13 -10   0   13.23    1.05
 -13 -10   0   13.18    1.00
 -13  10   0   13.11    1.01
 -13  10   0   13.26    1.00
 -13  10   0   12.36    0.89
  14 -10   0    2.10    0.58
  14 -10   0    2.24    0.67
  14 -10   0    1.16    0.49
 -14 -10   0    1.29    0.42
  14 -10   0    0.18    0.77
 -14 -10   0    1.73    0.54
  14 -10   0    1.21    0.45
 -14  10   0    1.58    0.55
 -14  10   0    0.89    0.55
  15 -10   0    9.45    0.64
  15 -10   0    5.85    1.03
 -15 -10   0    7.01    0.73
  15 -10   0    9.56    0.72
 -15 -10   0   10.58    0.75
  15 -10   0   10.25    0.88
 -15  10   0   10.66    0.75
 -15  10   0   10.87    0.78
  16 -10   0   -0.05    0.50
 -16 -10   0   -1.22    0.45
  16 -10   0   -1.75    0.69
 -16 -10   0    0.12    0.38
  16 -10   0   -0.51    0.43
  16 -10   0    0.34    0.39
 -16  10   0    0.00    0.48
 -16  10   0   -0.36    0.45
  17 -10   0   17.88    1.59
  17 -10   0   21.00    1.07
  17 -10   0   20.45    1.01
 -17 -10   0   21.41    1.07
  17 -10   0   20.06    1.24
 -17 -10   0   18.52    1.11
 -17  10   0   22.58    1.14
 -17  10   0   20.05    1.07
 -18 -10   0    0.42    0.31
  18 -10   0    0.31    0.35
  18 -10   0   -0.06    0.57
 -18 -10   0    0.23    0.37
 -18  10   0   -0.35    0.37
 -19 -10   0    5.48    0.47
  19 -10   0    5.52    0.44
  19 -10   0    5.98    0.66
   0 -11   0    0.38    0.48
   0 -11   0    0.59    0.76
   0 -11   0    0.62    0.61
   0 -11   0   -0.24    0.49
   0 -11   0   -0.19    0.49
   1 -11   0   34.84    2.05
   1 -11   0   36.21    2.02
   1 -11   0   34.50    2.38
   1 -11   0   34.98    1.91
  -1 -11   0   33.51    2.38
  -1 -11   0   34.08    1.92
  -1 -11   0   32.98    1.88
   1 -11   0   35.59    1.93
  -1 -11   0   35.01    2.05
  -2 -11   0   15.47    1.14
   2 -11   0   16.70    1.20
   2 -11   0   16.06    1.20
   2 -11   0   16.46    1.23
  -2 -11   0   16.04    1.25
  -2 -11   0   16.97    1.18
   2 -11   0   17.19    1.54
   2 -11   0   16.03    1.16
  -2 -11   0   15.20    1.62
  -3 -11   0    0.25    0.80
   3 -11   0    0.44    0.62
   3 -11   0    0.04    0.46
   3 -11   0    0.14    0.54
   3 -11   0    0.60    0.36
   3 -11   0    0.14    0.27
  -3 -11   0   -0.08    0.50
  -3 -11   0   -0.17    0.52
   3 -11   0   -0.40    0.24
  -3 -11   0    0.25    0.57
   3 -11   0    0.19    0.54
  -3  11   0    0.56    0.54
   4 -11   0   29.17    1.44
   4 -11   0   31.45    1.32
  -4 -11   0   31.91    1.78
  -4 -11   0   31.77    1.91
  -4 -11   0   32.12    2.28
  -4 -11   0   30.41    1.69
   4 -11   0   32.63    1.81
   4 -11   0   29.38    1.26
   4 -11   0   32.31    1.85
   4 -11   0   32.24    1.86
   4 -11   0   31.26    1.95
  -4  11   0   31.92    1.43
  -4  11   0   28.61    1.63
  -5 -11   0    1.58    0.59
   5 -11   0    0.53    0.39
  -5 -11   0    2.77    0.92
  -5 -11   0    1.59    0.57
   5 -11   0    1.32    0.59
   5 -11   0    1.21    0.53
   5 -11   0    1.98    0.60
  -5 -11   0    0.66    0.56
   5 -11   0    1.19    0.29
   5 -11   0    1.22    0.69
   5 -11   0    1.36    0.32
  -5  11   0    0.31    0.57
  -5  11   0    0.98    0.55
  -5  11   0    1.42    0.41
   6 -11   0    2.41    0.38
   6 -11   0    2.46    0.56
   6 -11   0    1.99    0.46
   6 -11   0    1.75    0.69
   6 -11   0    3.84    0.67
  -6 -11   0    3.73    1.00
   6 -11   0    2.46    0.33
   6 -11   0    2.83    0.71
  -6 -11   0    1.84    0.59
  -6 -11   0    2.47    0.63
  -6  11   0    2.02    0.58
  -6  11   0    2.41    0.65
  -6  11   0    2.38    0.47
  -7 -11   0    4.44    0.73
   7 -11   0    5.41    0.48
  -7 -11   0    5.43    1.11
   7 -11   0    4.99    0.83
  -7 -11   0    4.37    0.68
   7 -11   0    5.19    0.42
   7 -11   0    5.97    0.68
   7 -11   0    5.66    0.60
   7 -11   0    5.72    0.81
   7 -11   0    4.63    0.71
  -7 -11   0    5.73    0.46
  -7  11   0    5.28    0.56
  -7  11   0    5.20    0.58
  -7  11   0    5.71    0.80
  -7  11   0    5.70    0.71
  -8 -11   0    7.56    1.22
   8 -11   0    5.84    0.64
  -8 -11   0    5.69    0.48
   8 -11   0    5.89    0.50
   8 -11   0    5.22    0.77
   8 -11   0    6.80    0.85
   8 -11   0    5.56    0.71
   8 -11   0    5.72    0.46
   8 -11   0    5.91    0.84
  -8  11   0    6.23    0.83
  -8  11   0    5.47    0.60
  -8  11   0    5.38    0.58
  -8  11   0    4.66    0.73
   9 -11   0   30.21    1.83
   9 -11   0   26.51    1.81
   9 -11   0   27.19    1.52
   9 -11   0   31.81    1.31
   9 -11   0   30.40    1.77
   9 -11   0   30.85    1.37
  -9 -11   0   29.02    1.43
   9 -11   0   33.25    2.05
  -9 -11   0   31.70    2.40
  -9  11   0   29.70    1.68
  -9  11   0   29.50    1.72
  -9  11   0   30.31    1.45
  -9  11   0   29.79    1.48
  10 -11   0    1.01    0.58
  10 -11   0    1.30    0.77
 -10 -11   0    0.77    0.36
  10 -11   0    0.38    0.64
  10 -11   0    0.37    0.62
  10 -11   0    0.86    0.42
  10 -11   0    0.70    0.38
 -10  11   0    0.78    0.49
 -10  11   0    0.57    0.60
 -10  11   0   -0.01    0.52
  11 -11   0    1.16    0.64
  11 -11   0    1.72    0.47
  11 -11   0    3.33    0.82
  11 -11   0    2.04    0.67
  11 -11   0    1.94    0.41
 -11 -11   0    1.79    0.40
 -11  11   0    1.32    0.60
 -11  11   0    1.25    0.52
 -11  11   0    1.59    0.54
  12 -11   0   -0.10    0.57
  12 -11   0   -1.50    0.57
  12 -11   0    0.16    0.45
 -12 -11   0    0.19    0.37
  12 -11   0   -0.06    0.37
  12 -11   0    0.52    0.75
 -12  11   0   -0.15    0.51
 -12  11   0    0.88    0.52
 -12  11   0   -1.08    0.53
  13 -11   0    0.20    0.60
  13 -11   0    0.35    0.54
  13 -11   0    0.42    0.46
  13 -11   0    0.15    0.73
  13 -11   0    0.67    0.40
 -13 -11   0    0.57    0.38
 -13  11   0    0.22    0.50
 -13  11   0    0.18    0.50
 -13  11   0    0.84    0.52
  14 -11   0    6.57    0.55
  14 -11   0    6.61    0.68
  14 -11   0    6.05    0.71
 -14 -11   0    7.64    0.61
  14 -11   0    6.59    0.61
 -14  11   0    6.66    0.63
 -14  11   0    6.14    0.63
 -14  11   0    7.23    0.66
  15 -11   0    1.37    0.72
  15 -11   0    2.61    0.53
  15 -11   0    3.11    0.49
 -15 -11   0    3.26    0.42
  15 -11   0    2.77    0.41
 -15  11   0    3.07    0.50
 -15  11   0    3.64    0.53
  16 -11   0    5.88    0.82
 -16 -11   0    7.30    0.60
  16 -11   0    6.63    0.55
 -16  11   0    7.90    0.60
 -16  11   0    6.94    0.56
  17 -11   0    5.45    0.47
 -17 -11   0    4.96    0.42
  17 -11   0    6.08    0.69
 -17  11   0    5.57    0.49
   0 -12   0    6.24    0.76
   0 -12   0    5.81    0.71
   0 -12   0    5.32    0.98
   0 -12   0    5.14    0.78
   0  12   0    5.16    0.62
   1 -12   0    1.93    0.54
  -1 -12   0    2.07    0.60
  -1 -12   0    1.97    0.64
  -1 -12   0    2.21    0.87
  -1 -12   0    2.58    0.63
   1 -12   0    2.20    0.60
   1 -12   0    2.30    0.72
   1 -12   0    2.15    0.62
  -1  12   0    2.52    0.56
   2 -12   0    1.44    0.58
  -2 -12   0    1.30    0.56
   2 -12   0    1.37    0.51
  -2 -12   0    0.61    0.86
  -2 -12   0    2.25    0.63
   2 -12   0    1.78    0.58
   2 -12   0    1.72    0.68
  -2 -12   0    1.17    0.57
  -2  12   0    1.64    0.54
   3 -12   0    1.42    0.61
   3 -12   0    1.49    0.68
   3 -12   0    2.07    0.57
  -3 -12   0    1.69    0.60
   3 -12   0    1.91    0.64
  -3 -12   0    1.45    0.89
  -3 -12   0    1.17    0.62
  -3 -12   0    1.93    0.58
  -3  12   0    1.47    0.57
  -4 -12   0    3.53    0.66
  -4 -12   0    2.59    0.65
   4 -12   0    3.79    0.68
   4 -12   0    2.97    0.61
   4 -12   0    4.16    0.38
  -4 -12   0    3.77    0.96
   4 -12   0    4.57    0.72
   4 -12   0    3.65    0.34
   4 -12   0    3.71    0.75
  -4 -12   0    2.72    0.66
  -4  12   0    3.59    0.64
  -5 -12   0   -0.09    0.57
   5 -12   0   -0.25    0.57
  -5 -12   0   -0.64    0.53
  -5 -12   0   -0.35    0.83
   5 -12   0    0.46    0.53
   5 -12   0    0.17    0.30
   5 -12   0    0.83    0.65
   5 -12   0    0.51    0.27
   5 -12   0   -0.11    0.68
  -5  12   0    0.21    0.57
  -5  12   0    0.17    0.40
  -5  12   0    0.11    0.55
   6 -12   0   12.08    1.16
  -6 -12   0   10.17    0.89
   6 -12   0    9.90    0.90
   6 -12   0   10.59    0.61
  -6 -12   0    9.67    0.92
   6 -12   0   11.08    1.04
   6 -12   0   10.15    0.93
   6 -12   0   10.74    0.66
  -6  12   0   10.81    0.89
  -6  12   0    9.97    0.70
   7 -12   0    2.68    0.72
   7 -12   0    2.26    0.39
  -7 -12   0    2.79    0.60
   7 -12   0    2.40    0.35
   7 -12   0    2.25    0.65
   7 -12   0    2.84    0.62
  -7 -12   0    1.63    0.63
   7 -12   0    3.27    0.73
  -7  12   0    2.40    0.63
  -7  12   0    2.15    0.48
   8 -12   0    1.06    0.34
   8 -12   0    0.86    0.38
   8 -12   0    0.47    0.60
   8 -12   0    0.70    0.68
   8 -12   0    0.85    0.55
   8 -12   0    2.19    0.72
  -8  12   0    1.62    0.48
  -8  12   0    0.31    0.56
   9 -12   0    1.40    0.72
   9 -12   0    0.95    0.34
   9 -12   0   -0.37    0.58
   9 -12   0    1.17    0.39
   9 -12   0    0.96    0.56
  -9 -12   0    0.37    0.33
   9 -12   0    0.58    0.65
  -9  12   0    0.58    0.59
  -9  12   0    0.82    0.46
  -9  12   0    1.01    0.49
  10 -12   0    1.37    0.37
  10 -12   0    2.15    0.59
  10 -12   0    2.90    0.77
  10 -12   0    2.04    0.43
  10 -12   0    2.68    0.66
  10 -12   0    1.96    0.63
 -10 -12   0    1.93    0.37
 -10  12   0    3.62    0.54
 -10  12   0    1.33    0.60
 -10  12   0    1.95    0.50
  11 -12   0    1.74    0.61
 -11 -12   0    1.96    0.36
  11 -12   0    1.53    0.43
  11 -12   0    2.36    0.76
  11 -12   0    1.71    0.38
  11 -12   0    2.29    0.61
 -11  12   0    2.64    0.58
 -11  12   0    2.28    0.50
 -11  12   0    2.72    0.53
  12 -12   0    2.30    0.45
  12 -12   0    2.40    0.39
  12 -12   0    2.78    0.59
 -12 -12   0    2.53    0.38
  12 -12   0    2.14    0.75
  12 -12   0    1.91    0.56
 -12  12   0    2.35    0.50
 -12  12   0    2.31    0.54
 -12  12   0    1.85    0.51
  13 -12   0    4.68    0.89
  13 -12   0    9.03    0.56
  13 -12   0    8.71    0.61
  13 -12   0    8.60    0.72
 -13 -12   0    8.71    0.63
 -13  12   0    9.09    0.69
 -13  12   0    9.82    0.68
 -13  12   0    8.91    0.66
  14 -12   0    3.18    0.47
  14 -12   0    1.04    0.65
 -14 -12   0    2.74    0.36
  14 -12   0    2.67    0.41
 -14  12   0    3.06    0.46
 -14  12   0    2.82    0.45
 -14  12   0    3.17    0.47
  15 -12   0    3.62    0.39
  15 -12   0    2.61    0.62
 -15 -12   0    3.48    0.35
 -15  12   0    2.84    0.43
  16 -12   0    2.52    0.33
 -16 -12   0    2.17    0.29
   0 -13   0    0.72    0.56
   0 -13   0    0.03    0.61
   0 -13   0    0.12    0.57
   1 -13   0    2.81    0.62
  -1 -13   0    1.98    0.63
   1 -13   0    2.26    0.70
   1 -13   0    2.65    0.64
  -1 -13   0    2.68    0.67
  -1 -13   0    2.83    0.62
  -1  13   0    2.32    0.54
  -2 -13   0    1.57    0.61
   2 -13   0    0.98    0.57
  -2 -13   0    0.86    0.57
  -2 -13   0    0.76    0.58
   2 -13   0    1.42    0.69
   2 -13   0    1.65    0.63
  -2  13   0    1.22    0.51
   3 -13   0    0.94    0.55
  -3 -13   0    1.91    0.61
  -3 -13   0    0.24    0.57
  -3 -13   0    1.42    0.59
   3 -13   0    0.85    0.61
   3 -13   0    0.35    0.66
  -3  13   0    1.12    0.55
   4 -13   0    2.80    0.68
   4 -13   0    1.47    0.57
  -4 -13   0    2.68    0.60
   4 -13   0    1.97    0.72
  -4 -13   0    1.50    0.60
  -4  13   0    2.14    0.57
   5 -13   0    4.65    0.80
  -5 -13   0    4.58    0.70
   5 -13   0    6.00    0.78
   5 -13   0    5.01    0.71
   5 -13   0    5.02    0.67
  -5 -13   0    4.47    0.67
  -5  13   0    6.12    0.68
  -6 -13   0   21.59    1.37
   6 -13   0   23.97    1.53
   6 -13   0   23.02    1.50
   6 -13   0   25.09    1.52
   6 -13   0   23.45    1.06
   6 -13   0   24.68    1.68
  -6  13   0   23.29    1.43
  -6  13   0   20.93    1.15
   7 -13   0    0.99    0.32
   7 -13   0    0.06    0.64
   7 -13   0    1.29    0.65
   7 -13   0    0.48    0.51
   7 -13   0    0.82    0.28
   7 -13   0    0.37    0.55
  -7  13   0    0.98    0.56
  -7  13   0    1.16    0.42
   8 -13   0    1.19    0.65
   8 -13   0    0.17    0.33
   8 -13   0    0.78    0.62
   8 -13   0    0.06    0.52
   8 -13   0    0.55    0.29
   8 -13   0    0.59    0.51
  -8  13   0    1.10    0.43
  -8  13   0    0.85    0.55
   9 -13   0    3.54    0.74
   9 -13   0    2.91    0.57
   9 -13   0    3.45    0.59
   9 -13   0    3.17    0.40
   9 -13   0    3.37    0.36
   9 -13   0    3.84    0.68
  -9  13   0    4.04    0.60
  -9  13   0    3.92    0.50
  10 -13   0   20.43    0.98
  10 -13   0   16.86    1.52
  10 -13   0   22.47    1.29
 -10  13   0   22.56    1.10
 -10  13   0   18.46    1.23
  11 -13   0    2.20    0.66
 -11 -13   0    3.27    0.37
  11 -13   0    4.04    0.57
  11 -13   0    2.49    0.39
 -11  13   0    3.84    0.45
 -11  13   0    3.20    0.47
 -11  13   0    3.49    0.52
  12 -13   0   -0.52    0.56
  12 -13   0    0.96    0.32
 -12 -13   0    1.13    0.30
  12 -13   0    1.20    0.44
 -12  13   0    0.78    0.40
 -12  13   0    1.55    0.38
 -12  13   0    0.91    0.41
  13 -13   0    0.43    0.36
  13 -13   0    0.47    0.29
 -13 -13   0   -0.12    0.26
  13 -13   0   -0.86    0.49
   0 -14   0    4.10    0.62
   0 -14   0    3.43    0.68
   0 -14   0    5.09    0.67
   1 -14   0    0.74    0.60
  -1 -14   0    0.85    0.53
  -1 -14   0    1.36    0.59
   1 -14   0    1.50    0.56
  -1 -14   0    0.92    0.53
   1 -14   0    0.42    0.50
  -2 -14   0    1.58    0.58
  -2 -14   0    1.50    0.54
   2 -14   0    1.27    0.52
   2 -14   0    1.45    0.56
   2 -14   0    0.70    0.64
  -2  14   0    1.29    0.42
  -3 -14   0    0.53    0.51
  -3 -14   0    0.76    0.53
   3 -14   0    0.62    0.49
   3 -14   0    0.95    0.56
   3 -14   0   -0.42    0.60
  -3  14   0    0.31    0.42
   4 -14   0    2.43    0.59
   4 -14   0    2.09    0.67
  -4 -14   0    1.95    0.53
   4 -14   0    1.58    0.52
  -4  14   0    1.05    0.45
   5 -14   0   22.10    1.45
   5 -14   0   19.61    1.32
   5 -14   0   16.81    1.26
  -5 -14   0   20.95    1.20
  -5  14   0   21.34    1.20
   6 -14   0    0.94    0.47
   6 -14   0    2.30    0.62
  -6 -14   0    0.36    0.45
   6 -14   0    1.44    0.57
  -6  14   0    1.45    0.47
   7 -14   0    6.95    0.75
   7 -14   0    6.03    0.73
  -7  14   0    6.27    0.62
   8 -14   0    1.36    0.55
   8 -14   0    1.32    0.52
  -8  14   0    1.22    0.44
   9 -14   0    8.15    0.66
   9 -14   0    4.92    0.69
  -9  14   0    6.46    0.60
  10 -14   0   -0.89    0.46
  10 -14   0    1.00    0.41
   0 -15   0    0.43    0.46
   1 -15   0    0.31    0.48
  -1 -15   0    0.58    0.46
   2 -15   0    1.12    0.51
   2 -15   0    0.80    0.45
  -2 -15   0    0.74    0.44
  -3 -15   0    5.49    0.56
   3 -15   0    4.93    0.63
   3 -15   0    5.71    0.61
  -4 -15   0    2.10    0.41
   4 -15   0    2.67    0.49
   4 -15   0    2.12    0.53
   5 -15   0    1.61    0.46
   5 -15   0    1.06    0.50
   6 -15   0    3.58    0.53
 -25   0   1   12.86    0.72
 -25   0   1   12.26    0.72
  25   0  -1   13.29    1.00
 -24   0   1    0.13    0.38
 -24   0   1    0.04    0.35
 -24   0   1   -0.26    0.34
 -24   0   1    0.35    0.39
  24   0  -1   -0.71    0.46
  24   0  -1    0.31    0.42
  23   0  -1   36.10    1.96
 -23   0   1   37.51    1.56
 -23   0   1   37.88    1.54
 -23   0   1   36.17    1.72
 -23   0   1   37.33    1.65
 -22   0   1   -0.25    0.42
 -22   0   1    0.49    0.43
  22   0  -1   -0.30    0.49
 -22   0   1    0.52    0.48
 -22   0   1   -0.25    0.46
 -21   0   1   13.83    0.97
 -21   0   1   14.94    0.99
 -21   0   1   16.24    0.96
  21   0  -1   15.53    1.14
 -21   0   1   16.67    0.94
 -20   0   1   -0.16    0.60
  20   0  -1   -0.24    0.52
 -20   0   1   -0.65    0.43
 -20   0   1   -0.12    0.44
 -20   0   1   -0.83    0.47
 -19   0   1    0.82    0.59
  19   0  -1    0.94    0.54
 -19   0   1    1.78    0.45
 -19   0   1    0.88    0.50
 -19   0   1    1.91    0.45
  18   0  -1   -0.03    0.45
 -18   0   1    0.52    0.55
 -18   0   1   -0.01    0.45
 -18   0   1    0.23    0.37
 -18   0   1    0.23    0.41
 -17   0   1   13.16    0.93
 -17   0   1   11.04    0.73
 -17   0   1   11.37    0.69
  17   0  -1   11.10    0.90
 -17   0   1   11.37    0.79
  16   0  -1   -0.32    0.44
 -16   0   1    0.00    0.49
 -16   0   1    0.62    0.31
  16   0  -1    0.47    0.42
 -16   0   1   -0.73    0.31
 -15   0   1    7.24    0.49
  15   0  -1    6.90    0.66
 -15   0   1    7.27    0.67
 -15   0   1    7.26    0.52
 -14   0   1    0.07    0.39
 -14   0   1    0.06    0.26
  14   0  -1    0.30    0.37
 -14   0   1    0.26    0.27
 -13   0   1    6.32    0.54
 -13   0   1    6.04    0.55
  13   0  -1    7.14    0.56
 -12   0   1    0.14    0.30
 -12   0   1    0.31    0.33
 -12   0   1   -0.03    0.29
  12   0  -1    0.21    0.30
 -11   0   1   38.06    1.63
  11   0  -1   39.14    1.65
 -11   0   1   36.75    1.66
 -11   0   1   38.39    1.60
  10   0  -1   -0.15    0.22
 -10   0   1   -0.24    0.23
 -10   0   1    0.20    0.27
 -10   0   1   -0.09    0.21
   9   0  -1    2.55    0.45
  -9   0   1    3.02    0.30
  -9   0   1    2.78    0.28
  -8   0   1    0.59    0.27
   8   0  -1    0.25    0.30
   7   0  -1  133.71    5.19
  -7   0   1  138.77    5.18
   6   0  -1    0.00    0.22
   6   0  -1   -0.10    0.25
  -6   0   1    0.04    0.20
   5   0  -1  128.70    4.64
  -5   0   1  121.20    4.63
   5   0  -1  118.56    4.63
  -4   0   1   -0.50    0.15
   4   0  -1   -0.58    0.14
   4   0  -1   -0.66    0.17
   3   0  -1  149.06    5.62
   3   0  -1  151.67    5.63
  -3   0   1  149.79    5.63
   2   0  -1    0.04    0.09
  -2   0   1    0.05    0.09
   2   0  -1    0.02    0.07
   1   0  -1    0.22    0.05
  -1   0   1    0.29    0.06
   1   0  -1    0.17    0.05
   0   0  -1   -0.12    0.04
   0   0  -1   -0.07    0.03
  -1   0  -1   12.48    0.55
  -1   0  -1   11.39    0.55
   1   0   1   12.17    0.55
   2   0   1    0.59    0.14
  -2   0  -1    0.49    0.09
  -2   0  -1    0.28    0.13
   2   0   1    0.32    0.12
  -3   0  -1  143.82    5.15
  -3   0  -1  131.20    5.44
   3   0   1  137.16    5.15
   3   0   1  136.24    5.14
  -4   0  -1    0.16    0.13
  -4   0  -1    0.07    0.19
   4   0   1    0.10    0.17
   4   0   1   -0.08    0.19
   5   0   1   61.03    2.36
  -5   0  -1   58.14    2.35
  -5   0  -1   59.79    2.42
   5   0   1   60.35    2.35
   6   0   1    0.09    0.23
  -6   0  -1    0.07    0.16
  -6   0  -1   -0.17    0.23
   6   0   1   -0.11    0.25
  -7   0  -1   85.69    3.50
   7   0   1   88.47    3.51
  -7   0  -1   94.06    3.62
   8   0   1   -0.11    0.32
  -8   0  -1   -0.19    0.29
  -8   0  -1    0.07    0.21
  -8   0  -1   -0.06    0.21
  -9   0  -1   12.96    0.68
  -9   0  -1   12.14    0.65
   9   0   1   10.66    0.83
  -9   0  -1   12.65    0.64
 -10   0  -1    0.72    0.30
 -10   0  -1    0.08    0.26
 -10   0  -1    0.30    0.28
 -11   0  -1   69.16    2.77
 -11   0  -1   65.56    2.71
 -11   0  -1   66.67    2.82
 -12   0  -1    0.43    0.34
 -12   0  -1   -0.06    0.34
 -12   0  -1   -0.28    0.32
  13   0   1   79.35    3.33
 -13   0  -1   79.66    3.37
 -13   0  -1   80.17    3.24
  14   0   1    0.68    0.40
 -14   0  -1    0.08    0.30
 -14   0  -1   -0.15    0.42
 -14   0  -1   -0.38    0.28
  15   0   1    3.48    0.54
 -15   0  -1    3.94    0.59
 -15   0  -1    2.85    0.39
 -15   0  -1    3.58    0.40
 -16   0  -1   -0.26    0.54
  16   0   1    0.49    0.42
 -16   0  -1    0.23    0.36
 -16   0  -1   -0.14    0.35
 -17   0  -1   22.53    1.08
 -17   0  -1   24.07    1.10
 -17   0  -1   23.73    1.41
  17   0   1   22.76    1.33
 -17   0  -1   22.49    1.14
 -18   0  -1   -0.45    0.55
 -18   0  -1   -0.35    0.41
 -18   0  -1    0.26    0.41
 -18   0  -1    0.05    0.48
  18   0   1   -0.41    0.42
 -19   0  -1    1.31    0.65
 -19   0  -1    1.35    0.46
 -19   0  -1    1.09    0.48
 -19   0  -1    1.16    0.50
 -19   0  -1    2.06    0.46
  19   0   1    1.31    0.49
 -20   0  -1    0.65    0.51
 -20   0  -1    0.45    0.63
 -20   0  -1   -0.60    0.46
 -20   0  -1    0.31    0.45
 -20   0  -1    0.15    0.45
  20   0   1    0.24    0.49
 -21   0  -1    1.08    0.51
 -21   0  -1    0.68    0.45
 -21   0  -1    0.71    0.46
 -21   0  -1    1.46    0.46
  21   0   1    0.78    0.50
 -22   0  -1    0.36    0.48
  22   0   1    0.24    0.48
 -22   0  -1   -0.08    0.40
 -22   0  -1   -0.47    0.41
 -22   0  -1    0.44    0.46
  23   0   1    4.09    0.54
 -23   0  -1    4.64    0.53
 -23   0  -1    4.93    0.47
 -23   0  -1    4.98    0.53
 -23   0  -1    4.61    0.46
 -24   0  -1   -0.36    0.35
  24   0   1    0.69    0.37
 -24   0  -1    0.06    0.36
  24   0   1    0.22    0.46
 -25   0  -1   20.67    1.03
 -25   0  -1   22.19    0.99
  25   0   1   22.50    1.33
 -25  -1   1    4.61    0.42
  25  -1  -1    4.66    0.53
 -25  -1   1    4.01    0.39
 -25   1   1    4.66    0.43
  25   1  -1    3.89    0.52
 -24  -1   1    2.88    0.38
 -24  -1   1    2.61    0.41
 -24  -1   1    2.84    0.38
  24  -1  -1    2.48    0.46
  24  -1  -1    2.38    0.56
 -24  -1   1    3.01    0.44
 -24   1   1    2.26    0.40
  24   1  -1    2.89    0.47
 -24   1   1    2.37    0.40
 -24   1   1    1.93    0.43
 -24   1   1    2.62    0.39
  23  -1  -1    0.66    0.55
 -23  -1   1    0.51    0.43
 -23  -1   1    0.11    0.45
 -23  -1   1    0.19    0.38
  23  -1  -1   -0.39    0.47
 -23  -1   1   -0.14    0.36
 -23   1   1   -0.07    0.41
 -23   1   1    0.01    0.40
 -23   1   1    0.40    0.41
 -23   1   1    0.14    0.45
  23   1  -1    0.23    0.47
 -22  -1   1    0.87    0.40
 -22  -1   1    0.32    0.40
  22  -1  -1   -0.23    0.50
 -22  -1   1    0.50    0.46
 -22  -1   1   -0.47    0.47
 -22   1   1   -0.18    0.44
  22   1  -1    0.11    0.50
 -22   1   1    0.07    0.46
 -22   1   1   -0.25    0.42
 -22   1   1    0.59    0.48
 -21  -1   1    1.75    0.45
 -21  -1   1    1.23    0.51
 -21  -1   1    2.35    0.46
 -21  -1   1    1.87    0.51
  21  -1  -1    1.12    0.55
  21   1  -1    1.42    0.55
 -21   1   1    0.54    0.51
 -21   1   1    1.32    0.47
 -21   1   1    1.11    0.49
 -20  -1   1    0.69    0.42
 -20  -1   1    0.10    0.46
 -20  -1   1   -0.27    0.40
 -20  -1   1   -0.39    0.49
 -20  -1   1   -0.02    0.57
  20  -1  -1    0.02    0.53
 -20  -1   1    0.91    0.99
 -20  -1   1    0.29    0.46
 -20   1   1    0.46    0.51
 -20   1   1    0.03    0.45
 -20   1   1    0.54    0.45
  20   1  -1    0.20    0.53
 -20   1   1   -0.21    0.61
 -19  -1   1    6.32    0.76
 -19  -1   1    8.59    1.25
 -19  -1   1    6.65    0.58
 -19  -1   1    7.56    0.65
 -19  -1   1    7.21    0.58
  19  -1  -1    6.32    0.73
 -19  -1   1    7.48    0.64
  19   1  -1    7.76    0.73
 -19   1   1    8.06    0.62
 -19   1   1    7.10    0.60
 -19   1   1    6.66    0.67
 -19   1   1    7.67    0.83
 -18  -1   1    3.15    0.49
 -18  -1   1    3.49    0.45
 -18  -1   1    3.16    0.50
 -18  -1   1    1.97    0.42
 -18  -1   1    2.41    0.63
  18  -1  -1    2.66    0.57
 -18   1   1    2.91    0.47
 -18   1   1    2.85    0.51
 -18   1   1    3.65    0.71
 -18   1   1    2.14    0.46
  18   1  -1    3.60    0.55
 -17  -1   1   15.82    0.87
 -17  -1   1   15.43    0.82
 -17  -1   1   17.35    1.14
 -17  -1   1   16.58    0.90
  17  -1  -1   18.05    1.14
  17   1  -1   17.97    1.10
 -17   1   1   17.01    0.91
 -17   1   1   17.27    1.20
 -17   1   1   16.10    0.94
 -17   1   1   16.99    0.87
  16  -1  -1   13.91    0.99
 -16  -1   1   13.58    0.94
 -16  -1   1   12.46    0.74
 -16  -1   1   13.45    0.76
  16   1  -1   14.85    0.96
 -16   1   1   14.92    0.79
 -16   1   1   13.79    0.76
 -16   1   1   14.36    1.09
 -16   1   1   13.44    0.96
 -15  -1   1    1.09    0.43
 -15  -1   1    1.10    0.30
 -15  -1   1    0.59    0.30
  15   1  -1    1.66    0.46
 -15   1   1    0.73    0.31
 -15   1   1    0.89    0.48
 -15   1   1    1.50    0.33
 -15   1   1    0.24    0.45
 -14  -1   1    1.81    0.28
 -14  -1   1    1.36    0.41
 -14  -1   1    1.92    0.30
  14  -1  -1    1.95    0.41
 -14   1   1    1.16    0.44
 -14   1   1    1.37    0.42
 -14   1   1    1.74    0.31
  14   1  -1    1.89    0.44
 -14   1   1    1.67    0.30
  13  -1  -1   51.15    2.13
 -13  -1   1   47.40    2.13
 -13  -1   1   50.60    2.06
 -13   1   1   48.64    2.14
  13   1  -1   49.98    2.16
 -13   1   1   47.24    2.14
 -13   1   1   48.85    2.08
  12  -1  -1   17.85    0.90
 -12  -1   1   17.24    0.88
 -12  -1   1   15.52    0.87
 -12   1   1   17.71    0.93
 -12   1   1   17.69    0.90
 -12   1   1   15.76    0.92
  12   1  -1   16.13    0.92
  11  -1  -1   25.35    1.14
 -11  -1   1   25.06    1.11
 -11  -1   1   23.83    1.14
 -11   1   1   24.36    1.16
 -11   1   1   24.91    1.12
 -11   1   1   24.31    1.16
 -10  -1   1    2.03    0.27
  10  -1  -1    2.05    0.28
 -10  -1   1    2.23    0.28
 -10   1   1    1.87    0.31
 -10   1   1    1.70    0.31
 -10   1   1    1.54    0.28
  -9  -1   1   16.05    0.75
   9  -1  -1   15.37    0.74
   9  -1  -1   15.10    0.93
  -9  -1   1   15.71    0.72
  -9   1   1   15.11    0.74
  -9   1   1   16.10    0.78
  -9   1   1   15.48    0.78
   8  -1  -1    5.12    0.34
  -8  -1   1    4.68    0.42
   8  -1  -1    4.12    0.49
  -8  -1   1    5.00    0.36
  -8   1   1    4.98    0.47
  -8   1   1    4.83    0.48
  -8   1   1    5.24    0.39
   8   1  -1    4.63    0.45
   7  -1  -1  518.71   20.48
   7  -1  -1  524.89   19.49
  -7  -1   1  524.21   20.69
  -7  -1   1  493.57   19.44
  -7   1   1  537.76   20.71
  -7   1   1  521.89   19.49
  -7   1   1  545.73   19.49
   7   1  -1  530.83   19.45
   6  -1  -1  204.06    7.33
  -6  -1   1  188.94    7.28
   6  -1  -1  188.17    7.63
   6  -1  -1  201.29    7.34
  -6  -1   1  188.92    7.71
  -6   1   1  195.19    7.33
   6   1  -1  193.70    7.29
   6   1  -1  203.24    7.29
  -6   1   1  199.28    7.32
  -6   1   1  186.31    7.72
  -5  -1   1    3.65    0.29
   5  -1  -1    4.26    0.35
   5  -1  -1    3.27    0.24
  -5  -1   1    3.89    0.25
   5  -1  -1    4.19    0.37
  -5  -1   1    3.63    0.31
  -5   1   1    4.56    0.36
  -5   1   1    3.78    0.28
   5   1  -1    4.27    0.33
  -5   1   1    4.24    0.35
   5   1  -1    4.44    0.32
   4  -1  -1  489.59   17.55
  -4  -1   1  476.01   18.68
  -4  -1   1  473.79   17.51
   4  -1  -1  495.14   17.55
  -4  -1   1  460.56   17.51
  -4   1   1  467.43   17.54
   4   1  -1  471.70   17.51
   4   1  -1  471.82   17.51
  -4   1   1  482.66   17.55
  -4   1   1  453.73   18.69
  -3  -1   1  617.17   25.14
   3  -1  -1  645.34   23.57
   3  -1  -1  629.09   24.88
   3  -1  -1  675.27   23.58
  -3  -1   1  638.93   23.54
  -3  -1   1  633.52   23.53
  -3   1   1  671.62   23.58
   3   1  -1  617.14   23.53
  -3   1   1  635.82   23.57
  -3   1   1  624.11   25.16
   3   1  -1  636.79   23.53
  -2  -1   1  225.85    8.90
  -2  -1   1  220.71    8.34
   2  -1  -1  228.99    8.38
   2  -1  -1  226.99    8.82
   2  -1  -1  225.82    8.38
   2   1  -1  233.01    8.34
   2   1  -1  216.43    8.34
  -2   1   1  230.96    8.38
  -2   1   1  221.06    8.38
  -2   1   1  228.45    8.92
   1  -1  -1   44.37    1.66
   1  -1  -1   44.11    1.67
  -1   1   1   43.77    1.75
  -1   1   1   44.02    1.66
  -1   1   1   43.05    1.66
   0  -1   1    9.69    0.40
   0  -1  -1    9.87    0.41
   0  -1   1    9.62    0.39
   0  -1   1    9.73    0.39
   0   1  -1    9.71    0.39
   0   1   1   10.56    0.41
   0   1  -1    9.51    0.39
   0   1   1    9.91    0.42
   0   1  -1   10.18    0.40
  -1  -1  -1  259.76   10.29
   1  -1   1  264.89    9.65
  -1  -1  -1  256.95    9.66
  -1   1  -1  261.29   10.29
   1   1   1  263.92    9.65
  -1   1  -1  261.71    9.65
  -1   1  -1  258.78    9.65
  -2  -1  -1   40.27    1.71
   2  -1   1   43.59    1.65
  -2  -1  -1   42.06    1.66
   2  -1   1   44.02    1.64
  -2   1  -1   43.52    1.71
  -2   1  -1   43.71    1.65
  -2   1  -1   43.05    1.64
   2   1   1   40.94    1.66
   3  -1   1   26.36    1.06
   3  -1   1   25.98    1.06
  -3   1  -1   25.10    1.06
  -3   1  -1   25.78    1.06
  -3   1  -1   26.12    1.06
   3   1   1   25.21    1.09
  -4  -1  -1   67.93    2.74
  -4  -1  -1   67.93    2.86
   4  -1   1   74.84    2.75
   4  -1   1   71.33    2.76
  -4   1  -1   69.71    2.86
  -4   1  -1   72.14    2.75
   4   1   1   69.13    2.75
  -4   1  -1   71.37    2.76
   4   1   1   73.55    2.77
   5  -1   1   87.66    3.34
   5  -1   1   88.21    3.35
  -5  -1  -1   81.11    3.33
  -5  -1  -1   83.39    3.47
   5   1   1   86.98    3.34
  -5   1  -1   89.16    3.34
  -5   1  -1   85.91    3.48
  -5   1  -1   90.33    3.35
   5   1   1   88.55    3.35
  -6  -1  -1  277.74   11.11
   6  -1   1  294.02   10.51
  -6  -1  -1  271.61   10.49
   6  -1   1  278.01   10.52
  -6   1  -1  276.72   11.12
  -6   1  -1  286.07   10.51
   6   1   1  284.76   10.51
  -6   1  -1  279.58   10.51
   6   1   1  279.14   10.49
   7  -1   1   25.56    1.21
  -7   1  -1   24.93    1.11
  -7   1  -1   26.38    1.18
  -7   1  -1   24.91    1.19
   7   1   1   24.99    1.18
  -8  -1  -1    1.76    0.24
   8  -1   1    1.24    0.40
  -8  -1  -1    1.16    0.24
  -8   1  -1    1.30    0.25
  -8   1  -1    1.12    0.26
   8   1   1    1.98    0.38
  -8   1  -1    1.01    0.37
  -8   1  -1    1.14    0.24
  -9  -1  -1  129.40    5.19
   9  -1   1  132.38    5.27
  -9  -1  -1  133.46    5.41
  -9  -1  -1  133.79    4.98
  -9   1  -1  134.28    4.99
  -9   1  -1  131.08    5.20
  -9   1  -1  135.79    5.31
  -9   1  -1  146.33    5.43
 -10  -1  -1    1.83    0.31
  10  -1   1    1.58    0.29
 -10  -1  -1    1.53    0.29
 -10   1  -1    1.61    0.33
 -10   1  -1    2.11    0.34
 -10   1  -1    1.14    0.31
 -11  -1  -1    9.64    0.62
 -11  -1  -1   10.45    0.64
  11  -1   1    9.99    0.63
 -11   1  -1    8.64    0.65
 -11   1  -1    9.91    0.70
 -11   1  -1    8.67    0.69
 -12  -1  -1   57.15    2.51
  12  -1   1   60.10    2.49
 -12  -1  -1   59.60    2.42
 -12   1  -1   61.36    2.46
 -12   1  -1   59.38    2.55
 -12   1  -1   56.92    2.49
 -13  -1  -1    9.45    0.71
  13  -1   1    8.65    0.68
 -13  -1  -1    9.05    0.66
 -13   1  -1    8.79    0.68
 -13   1  -1    8.70    0.69
 -13   1  -1    9.09    0.69
 -14  -1  -1    0.28    0.43
 -14  -1  -1    0.36    0.28
 -14  -1  -1    0.87    0.28
 -14   1  -1    1.86    0.49
 -14   1  -1    0.63    0.29
 -14   1  -1    0.71    0.32
  14   1   1    0.90    0.41
 -14   1  -1    0.11    0.45
 -15  -1  -1   21.06    0.97
 -15  -1  -1   21.81    1.22
 -15  -1  -1   21.69    0.93
 -15   1  -1   20.17    1.26
 -15   1  -1   20.59    1.23
 -15   1  -1   22.09    0.97
  15   1   1   18.81    1.19
 -15   1  -1   19.85    0.97
 -16  -1  -1   16.72    1.14
 -16  -1  -1   16.76    0.82
 -16  -1  -1   15.82    0.86
  16  -1   1   17.45    1.07
 -16   1  -1   14.77    0.88
 -16   1  -1   15.17    0.86
  16   1   1   17.04    1.04
 -16   1  -1   17.85    1.16
 -17  -1  -1    1.19    0.39
 -17  -1  -1    1.47    0.59
  17  -1   1    1.29    0.50
 -17  -1  -1    0.94    0.45
 -17  -1  -1    1.92    0.40
  17   1   1    1.99    0.48
 -17   1  -1    1.20    0.47
 -17   1  -1    1.71    0.42
 -17   1  -1    0.90    0.40
 -17   1  -1    1.53    0.65
 -18  -1  -1    1.76    0.50
 -18  -1  -1    2.64    0.67
 -18  -1  -1    2.40    0.49
 -18  -1  -1    2.34    0.46
 -18  -1  -1    3.36    0.47
  18  -1   1    2.29    0.51
 -18   1  -1    1.85    0.50
 -18   1  -1    1.80    0.45
  18   1   1    2.32    0.49
 -18   1  -1    1.68    0.67
 -18   1  -1    2.21    0.48
 -19  -1  -1   13.30    0.90
  19  -1   1   14.37    1.04
 -19  -1  -1   12.33    1.01
 -19  -1  -1   12.68    0.88
 -19  -1  -1   13.47    1.54
 -19  -1  -1   13.71    0.88
 -19  -1  -1   12.03    0.84
 -19   1  -1   14.71    0.90
 -19   1  -1   12.79    0.87
 -19   1  -1   13.57    0.89
  19   1   1   12.73    0.98
 -19   1  -1   12.99    1.06
 -20  -1  -1    9.65    0.87
 -20  -1  -1    8.82    0.70
 -20  -1  -1    8.52    0.64
 -20  -1  -1   10.05    0.73
 -20  -1  -1    9.49    0.65
 -20  -1  -1   11.22    1.39
  20  -1   1    8.33    0.77
 -20   1  -1    7.32    0.65
 -20   1  -1    9.13    0.92
 -20   1  -1    7.67    0.65
  20   1   1    8.27    0.75
 -20   1  -1    7.40    0.71
 -21  -1  -1    2.33    0.51
 -21  -1  -1    4.00    0.49
 -21  -1  -1    2.63    0.54
 -21  -1  -1    2.47    0.53
 -21  -1  -1    2.67    0.48
  21  -1   1    2.18    0.55
 -21   1  -1    2.86    0.50
  21   1   1    2.83    0.55
 -21   1  -1    1.91    0.53
 -21   1  -1    2.56    0.49
 -22  -1  -1    0.18    0.45
 -22  -1  -1    0.33    0.41
 -22  -1  -1   -0.14    0.39
  22  -1   1   -0.15    0.46
 -22  -1  -1    0.66    0.47
 -22  -1  -1   -0.70    0.44
 -22   1  -1   -0.47    0.40
 -22   1  -1   -0.28    0.40
 -22   1  -1    0.46    0.47
  22   1   1    0.35    0.47
 -23  -1  -1    5.51    0.48
 -23  -1  -1    4.92    0.55
 -23  -1  -1    5.80    0.53
  23  -1   1    5.59    0.69
 -23  -1  -1    5.49    0.54
 -23  -1  -1    5.82    0.48
  23  -1   1    5.32    0.58
 -23   1  -1    5.68    0.49
 -23   1  -1    6.39    0.54
 -23   1  -1    5.50    0.55
 -23   1  -1    5.70    0.50
  23   1   1    5.59    0.58
  24  -1   1    2.08    0.39
 -24  -1  -1    1.30    0.38
 -24  -1  -1    1.68    0.38
  24  -1   1    1.24    0.49
  24   1   1    1.64    0.40
 -24   1  -1    1.91    0.38
 -24   1  -1    2.19    0.39
 -25  -1  -1    0.46    0.28
 -25  -1  -1    0.89    0.29
  25  -1   1    0.74    0.38
  25   1   1    0.20    0.37
 -25   1  -1    0.24    0.29
  25  -2  -1    0.35    0.42
 -25  -2   1    0.16    0.30
 -25  -2   1    0.92    0.28
 -25   2   1    0.71    0.32
 -24  -2   1    4.39    0.46
  24  -2  -1    3.37    0.58
  24  -2  -1    3.69    0.50
 -24  -2   1    2.75    0.40
  24   2  -1    3.60    0.49
 -24   2   1    3.12    0.45
 -23  -2   1   25.65    1.10
 -23  -2   1   24.74    1.10
  23  -2  -1   24.00    1.42
 -23  -2   1   24.29    1.26
 -23  -2   1   24.07    1.17
 -23  -2   1   21.24    1.22
  23  -2  -1   24.67    1.65
 -23   2   1   25.26    1.15
 -23   2   1   24.09    1.22
  23   2  -1   25.41    1.42
 -23   2   1   24.16    1.16
  22  -2  -1    1.26    0.53
  22  -2  -1    1.29    0.63
 -22  -2   1    2.18    0.51
 -22  -2   1    1.27    0.40
 -22  -2   1    0.88    0.45
 -22  -2   1    1.07    0.39
 -22  -2   1    1.20    0.47
 -22   2   1    1.50    0.45
 -22   2   1    1.01    0.51
 -22   2   1    1.37    0.47
  22   2  -1    1.67    0.53
 -21  -2   1    0.43    0.49
 -21  -2   1    0.83    0.41
 -21  -2   1   -0.45    0.45
  21  -2  -1    1.01    0.62
 -21  -2   1    0.34    0.41
  21  -2  -1   -0.32    0.52
 -21  -2   1    0.63    0.52
 -21   2   1   -0.13    0.46
 -21   2   1    0.47    0.50
  21   2  -1    0.20    0.51
 -21   2   1    0.79    0.47
  20  -2  -1   12.53    1.09
 -20  -2   1   12.62    0.90
 -20  -2   1   12.16    0.79
 -20  -2   1   13.55    0.82
 -20  -2   1   11.74    0.87
 -20  -2   1   11.50    0.93
 -20  -2   1   12.38    1.52
 -20  -2   1   10.02    0.91
 -20   2   1   12.69    0.88
 -20   2   1   12.04    1.04
  20   2  -1   12.54    1.03
 -20   2   1   11.54    0.90
 -20   2   1   13.47    0.88
 -19  -2   1   -0.41    0.50
 -19  -2   1    1.43    0.41
 -19  -2   1    1.51    0.49
 -19  -2   1    1.15    0.41
 -19  -2   1    0.60    0.44
 -19  -2   1    0.20    0.54
 -19  -2   1    1.83    1.03
  19  -2  -1    0.47    0.58
 -19   2   1    0.46    0.45
 -19   2   1    1.35    0.50
  19   2  -1    0.85    0.49
 -19   2   1    1.13    0.46
 -19   2   1    0.74    0.69
 -18  -2   1    1.50    0.40
 -18  -2   1    1.83    0.39
 -18  -2   1    1.28    1.03
 -18  -2   1    1.37    0.50
 -18  -2   1    2.08    0.56
  18  -2  -1    1.75    0.56
 -18  -2   1    1.25    0.44
 -18  -2   1    1.61    0.47
  18   2  -1    1.76    0.49
 -18   2   1    1.03    0.45
 -18   2   1    1.06    0.64
 -18   2   1    1.43    0.68
 -18   2   1    1.92    0.46
 -18   2   1    1.46    0.49
  17  -2  -1   29.18    1.59
 -17  -2   1   30.02    2.34
 -17  -2   1   28.88    1.28
 -17  -2   1   26.10    1.35
 -17  -2   1   26.94    1.17
 -17  -2   1   24.14    1.42
 -17  -2   1   27.42    1.20
 -17   2   1   28.24    1.53
 -17   2   1   27.29    1.21
 -17   2   1   27.78    1.23
 -17   2   1   24.76    1.54
 -17   2   1   29.01    1.35
  16  -2  -1    1.70    0.52
 -16  -2   1    2.66    0.52
 -16  -2   1    2.41    0.35
 -16  -2   1    2.20    0.89
 -16  -2   1    2.46    0.35
 -16   2   1    1.45    0.40
 -16   2   1    1.43    0.38
 -16   2   1    1.87    0.60
 -16   2   1    2.97    0.61
 -15  -2   1    0.02    0.26
 -15  -2   1    0.41    0.43
 -15  -2   1    0.20    0.28
  15   2  -1    0.03    0.44
 -15   2   1    0.35    0.32
 -15   2   1   -0.55    0.45
 -15   2   1   -0.01    0.33
 -15   2   1   -0.42    0.49
 -14  -2   1   22.18    0.88
 -14  -2   1   22.37    0.92
 -14  -2   1   22.97    1.11
  14   2  -1   18.87    1.15
 -14   2   1   20.01    0.94
 -14   2   1   19.78    1.17
 -14   2   1   22.25    1.15
 -14   2   1   20.57    0.93
 -13  -2   1   42.44    1.92
 -13  -2   1   46.76    1.88
 -13   2   1   42.86    1.99
  13   2  -1   42.97    1.97
 -13   2   1   42.77    1.96
 -13   2   1   46.99    1.93
 -12  -2   1    1.21    0.32
  12  -2  -1    1.56    0.32
 -12  -2   1    1.26    0.30
 -12   2   1    1.74    0.40
 -12   2   1    1.11    0.35
 -12   2   1    1.68    0.37
 -11  -2   1  102.26    4.12
  11  -2  -1  113.38    4.28
 -11  -2   1  102.62    4.30
 -11   2   1  108.48    4.17
 -11   2   1  106.75    4.35
 -11   2   1  103.43    4.27
 -10  -2   1   71.14    2.81
  10  -2  -1   72.25    2.91
 -10  -2   1   71.00    2.92
 -10   2   1   70.82    2.84
 -10   2   1   72.55    2.97
 -10   2   1   71.54    2.92
   9  -2  -1  145.21    5.64
   9  -2  -1  151.51    5.73
  -9  -2   1  145.31    5.78
  -9  -2   1  135.51    5.54
  -9   2   1  142.22    5.57
  -9   2   1  153.14    5.82
  -9   2   1  139.95    5.69
   8  -2  -1    5.49    0.54
   8  -2  -1    5.51    0.36
  -8  -2   1    5.75    0.37
  -8  -2   1    6.14    0.45
  -8   2   1    5.47    0.43
  -8   2   1    5.17    0.51
  -8   2   1    6.22    0.46
   7  -2  -1  177.89    6.98
   7  -2  -1  178.33    6.77
  -7  -2   1  169.29    6.67
  -7  -2   1  180.93    7.05
  -7   2   1  182.45    7.09
  -7   2   1  177.41    6.76
   6  -2  -1   29.27    1.30
  -6  -2   1   28.55    1.19
   6  -2  -1   29.02    1.19
  -6  -2   1   29.32    1.20
   6  -2  -1   29.98    1.28
  -6   2   1   28.19    1.27
  -6   2   1   27.01    1.23
   6   2  -1   30.30    1.21
   6   2  -1   29.99    1.25
  -6   2   1   28.09    1.28
   5  -2  -1    1.49    0.29
   5  -2  -1    1.41    0.27
   5  -2  -1    1.36    0.15
  -5  -2   1    1.35    0.19
  -5  -2   1    1.33    0.13
  -5   2   1    0.78    0.26
  -5   2   1    0.93    0.18
   5   2  -1    1.17    0.26
  -5   2   1    0.94    0.26
   5   2  -1    1.01    0.20
   4  -2  -1   38.68    1.56
   4  -2  -1   38.51    1.59
  -4  -2   1   40.36    1.57
  -4  -2   1   39.89    1.51
   4  -2  -1   38.62    1.58
  -4   2   1   40.16    1.61
  -4   2   1   40.83    1.59
   4   2  -1   37.16    1.55
   4   2  -1   38.03    1.51
  -4   2   1   38.72    1.58
  -3  -2   1   26.71    1.09
   3  -2  -1   27.61    1.10
   3  -2  -1   27.10    1.14
   3  -2  -1   26.84    1.13
  -3  -2   1   27.76    1.05
   3   2  -1   28.08    1.07
  -3   2   1   27.49    1.14
  -3   2   1   27.07    1.13
   3   2  -1   27.20    1.05
  -3   2   1   27.84    1.14
   2  -2  -1    0.71    0.17
  -2  -2   1    0.80    0.10
   2  -2  -1    0.80    0.10
  -2   2   1    0.80    0.18
  -2   2   1    0.74    0.12
  -2   2   1    0.74    0.18
   1  -2  -1  470.07   17.95
  -1  -2   1  465.28   17.91
  -1  -2   1  482.45   19.13
  -1  -2   1  494.33   17.91
   1   2  -1  486.01   17.91
  -1   2   1  480.80   17.96
   1   2  -1  486.36   17.91
  -1   2   1  504.04   17.96
  -1   2   1  506.23   19.15
   0  -2   1   65.92    2.58
   0  -2   1   68.78    2.58
   0  -2   1   69.55    2.73
   0  -2  -1   66.10    2.60
   0  -2  -1   66.90    2.60
   0   2  -1   68.98    2.73
   0   2  -1   69.15    2.58
   0   2   1   70.13    2.61
   0   2   1   74.69    2.61
   0   2  -1   69.77    2.58
  -1  -2  -1  165.55    6.18
  -1  -2  -1  139.37    6.17
   1  -2   1  166.04    6.18
  -1   2  -1  174.68    6.19
  -1   2  -1  170.43    6.18
   1   2   1  177.37    6.19
  -1   2  -1  170.87    6.57
   2  -2   1   59.16    2.33
  -2   2  -1   62.84    2.33
  -2   2  -1   59.43    2.33
   2   2   1   60.17    2.32
  -2   2  -1   60.84    2.43
   3  -2   1    6.23    0.40
   3  -2   1    6.08    0.40
   3  -2   1    5.82    0.25
  -3  -2  -1    5.61    0.39
  -3  -2  -1    5.25    0.31
  -3   2  -1    5.49    0.40
   3   2   1    5.70    0.39
  -3   2  -1    5.61    0.31
  -3   2  -1    5.56    0.41
  -4  -2  -1   25.93    1.11
   4  -2   1   26.22    1.07
  -4  -2  -1   27.33    1.13
   4  -2   1   26.50    1.15
   4  -2   1   28.69    1.14
  -4   2  -1   25.70    1.13
  -4   2  -1   27.31    1.15
   4   2   1   26.74    1.16
  -4   2  -1   25.20    1.11
   5  -2   1   89.20    3.47
   5  -2   1   94.69    3.47
  -5  -2  -1   86.20    3.58
  -5  -2  -1   83.82    3.42
  -5   2  -1   88.41    3.46
  -5   2  -1   92.84    3.47
   5   2   1   89.96    3.44
  -5   2  -1   93.32    3.59
   5   2   1   86.59    3.48
   6  -2   1   52.36    2.05
   6  -2   1   51.57    1.99
   6  -2   1   50.16    2.07
  -6  -2  -1   48.99    2.03
  -6  -2  -1   45.48    2.00
  -6   2  -1   49.50    2.04
  -6   2  -1   49.28    2.05
   6   2   1   48.83    2.00
   7  -2   1    8.01    0.42
  -7  -2  -1    7.74    0.46
  -7  -2  -1    7.08    0.54
   7  -2   1    8.30    0.63
  -7   2  -1    7.94    0.49
  -7   2  -1    8.42    0.61
   8  -2   1   23.34    0.96
  -8  -2  -1   21.48    0.99
  -8  -2  -1   20.86    0.95
   8  -2   1   22.98    1.20
  -8   2  -1   21.78    1.02
  -8   2  -1   21.38    0.98
  -8   2  -1   21.71    1.16
  -8   2  -1   23.15    1.04
  -8   2  -1   20.81    0.94
   9  -2   1   80.93    3.16
  -9  -2  -1   77.29    3.07
  -9  -2  -1   77.01    3.20
  -9   2  -1   76.21    3.10
  -9   2  -1   80.81    3.24
  -9   2  -1   77.84    3.17
  10  -2   1   60.26    2.39
 -10  -2  -1   56.53    2.33
 -10  -2  -1   56.32    2.41
 -10   2  -1   56.67    2.42
 -10   2  -1   57.26    2.36
 -10   2  -1   60.32    2.47
 -11  -2  -1   27.46    1.21
 -11  -2  -1   26.33    1.25
 -11   2  -1   26.73    1.30
 -11   2  -1   28.25    1.26
 -11   2  -1   26.56    1.30
 -12  -2  -1   10.89    0.76
 -12  -2  -1   12.27    0.77
 -12   2  -1   13.06    0.83
 -12   2  -1   13.32    0.81
 -12   2  -1   12.69    0.83
 -13  -2  -1   60.79    2.46
 -13  -2  -1   60.62    2.25
 -13  -2  -1   53.50    2.56
 -13  -2  -1   59.58    2.18
 -13   2  -1   58.35    2.57
 -13   2  -1   63.12    2.52
 -13   2  -1   59.98    2.62
 -14  -2  -1   -0.45    0.38
 -14  -2  -1    0.18    0.26
 -14  -2  -1   -0.80    0.26
 -14   2  -1   -0.97    0.44
 -14   2  -1    0.55    0.47
 -14   2  -1   -0.14    0.30
 -14   2  -1   -0.41    0.30
  15  -2   1   -0.25    0.42
 -15  -2  -1    0.13    0.28
 -15  -2  -1    0.45    0.44
 -15  -2  -1    0.49    0.31
 -15   2  -1    1.57    0.55
  15   2   1    0.44    0.46
 -15   2  -1    0.38    0.53
 -15   2  -1    0.35    0.33
 -15   2  -1    0.44    0.34
 -16  -2  -1    1.63    0.37
 -16  -2  -1    1.53    0.91
  16  -2   1    1.21    0.48
 -16  -2  -1    1.49    0.55
 -16  -2  -1    1.65    0.36
 -16   2  -1    2.06    0.64
 -16   2  -1    1.10    0.39
 -16   2  -1    1.42    0.42
 -16   2  -1    0.84    0.61
 -17  -2  -1    0.33    0.54
 -17  -2  -1    0.65    0.41
 -17  -2  -1    0.36    0.38
  17  -2   1    0.55    0.49
 -17  -2  -1    0.03    0.46
 -17  -2  -1   -0.47    0.90
 -17  -2  -1    0.69    0.38
 -17   2  -1    0.00    0.45
 -17   2  -1   -0.07    0.40
 -17   2  -1   -0.73    0.41
 -17   2  -1    0.08    0.59
 -17   2  -1    0.66    0.63
 -18  -2  -1    1.07    0.41
 -18  -2  -1    0.61    1.00
  18  -2   1    0.36    0.51
 -18  -2  -1    0.53    0.56
 -18  -2  -1    0.86    0.41
 -18  -2  -1    0.11    0.46
 -18  -2  -1    0.66    0.48
 -18   2  -1    1.62    0.70
 -18   2  -1    0.68    0.51
 -18   2  -1    1.59    0.47
  18   2   1    0.98    0.45
 -18   2  -1    0.34    0.41
 -19  -2  -1    1.50    0.51
 -19  -2  -1    0.44    0.40
 -19  -2  -1    0.44    0.57
 -19  -2  -1    0.91    0.97
 -19  -2  -1    0.59    0.53
  19  -2   1    0.92    0.53
 -19  -2  -1    0.88    0.41
 -19  -2  -1    0.64    0.49
 -19   2  -1    1.16    0.45
 -19   2  -1    0.07    0.66
  19   2   1    1.13    0.49
 -19   2  -1    0.88    0.50
 -19   2  -1    0.96    0.48
 -20  -2  -1    3.26    1.10
 -20  -2  -1    3.65    0.60
 -20  -2  -1    3.78    0.50
  20  -2   1    3.46    0.58
 -20  -2  -1    2.91    0.53
 -20  -2  -1    3.21    0.56
 -20  -2  -1    3.78    0.48
 -20   2  -1    2.89    0.52
 -20   2  -1    2.68    0.51
  20   2   1    3.42    0.56
 -20   2  -1    3.85    0.57
  21  -2   1    1.38    0.63
 -21  -2  -1    0.39    0.48
 -21  -2  -1    1.28    0.41
 -21  -2  -1    0.52    0.42
 -21  -2  -1    0.49    0.51
  21  -2   1    0.17    0.51
 -21  -2  -1    1.58    0.48
 -21   2  -1    0.36    0.44
 -21   2  -1    0.51    0.44
  21   2   1    0.28    0.49
 -21   2  -1    0.48    0.50
 -22  -2  -1    0.84    0.38
 -22  -2  -1    0.14    0.43
  22  -2   1    0.92    0.60
 -22  -2  -1    1.12    0.38
  22  -2   1    0.25    0.46
 -22  -2  -1    0.31    0.49
 -22  -2  -1    1.33    0.48
 -22   2  -1    0.06    0.42
 -22   2  -1    1.10    0.42
 -22   2  -1    0.67    0.48
  22   2   1    0.36    0.46
 -23  -2  -1    9.10    0.74
 -23  -2  -1    9.49    0.65
 -23  -2  -1    9.57    0.74
 -23  -2  -1    8.36    0.62
 -23  -2  -1    8.32    0.54
  23  -2   1    8.56    0.69
  23  -2   1    9.43    0.84
 -23   2  -1    8.75    0.64
 -23   2  -1    9.61    0.60
 -23   2  -1    9.07    0.68
 -23   2  -1    8.57    0.59
  23   2   1    9.64    0.82
 -24  -2  -1    9.43    0.62
  24  -2   1   10.50    0.90
 -24  -2  -1    8.54    0.66
  24  -2   1    9.30    0.74
 -24  -2  -1    9.09    0.62
 -24   2  -1    8.20    0.63
  24   2   1    8.82    0.75
 -24   2  -1    9.10    0.64
 -25  -2  -1    4.96    0.39
  25  -2   1    4.61    0.53
 -25  -2  -1    4.25    0.35
 -25   2  -1    4.50    0.38
 -25  -3   1    0.36    0.29
  25  -3  -1    0.59    0.39
 -25   3   1    0.72    0.30
  24  -3  -1    0.92    0.40
 -24  -3   1    0.36    0.36
  24  -3  -1    0.90    0.50
 -24  -3   1    0.56    0.30
 -24   3   1    0.88    0.37
  24   3  -1    0.84    0.39
  23  -3  -1   15.32    1.09
 -23  -3   1   15.15    0.92
 -23  -3   1   14.87    0.80
 -23  -3   1   14.94    0.79
 -23  -3   1   16.22    0.85
  23  -3  -1   16.73    1.28
 -23  -3   1   15.82    0.96
 -23   3   1   16.54    0.89
 -23   3   1   14.90    0.89
  23   3  -1   17.61    1.09
 -23   3   1   15.07    0.93
 -22  -3   1    1.38    0.37
  22  -3  -1    2.02    0.66
 -22  -3   1    1.78    0.51
  22  -3  -1    1.58    0.55
 -22  -3   1    2.06    0.48
 -22  -3   1    2.23    0.44
 -22  -3   1    1.63    0.38
 -22   3   1    2.28    0.52
  22   3  -1    2.20    0.54
 -22   3   1    1.16    0.43
 -22   3   1    1.55    0.45
  21  -3  -1    2.90    0.61
 -21  -3   1    2.51    0.51
 -21  -3   1    2.33    0.48
 -21  -3   1    2.84    0.43
 -21  -3   1    2.34    0.55
  21  -3  -1    2.19    0.71
 -21  -3   1    3.32    0.43
 -21   3   1    2.85    0.57
 -21   3   1    2.95    0.52
  21   3  -1    2.83    0.56
 -21   3   1    2.96    0.51
 -20  -3   1    1.93    0.57
 -20  -3   1    1.86    0.40
 -20  -3   1    3.09    0.44
 -20  -3   1    3.21    1.08
  20  -3  -1    2.56    0.73
 -20  -3   1    2.65    0.53
 -20  -3   1    1.78    0.47
  20  -3  -1    2.36    0.61
 -20  -3   1    2.38    0.57
 -20   3   1    1.38    0.48
  20   3  -1    2.21    0.55
 -20   3   1    1.96    0.71
 -20   3   1    1.80    0.48
 -20   3   1    2.51    0.56
 -19  -3   1    1.62    0.40
 -19  -3   1    3.90    1.11
 -19  -3   1    2.45    0.58
  19  -3  -1    2.77    0.73
 -19  -3   1    2.11    0.41
 -19  -3   1    1.31    0.45
  19  -3  -1    1.22    0.61
 -19  -3   1    1.95    0.51
 -19  -3   1    1.53    0.52
 -19   3   1    0.66    0.70
 -19   3   1    1.53    0.54
 -19   3   1    1.91    0.46
 -19   3   1    1.60    0.70
 -19   3   1    1.24    0.48
  19   3  -1    2.00    0.54
  18  -3  -1    2.44    0.62
 -18  -3   1    2.68    0.39
 -18  -3   1    3.91    1.14
 -18  -3   1    2.80    0.52
 -18  -3   1    2.51    0.57
 -18  -3   1    2.08    0.53
 -18  -3   1    2.37    0.40
 -18  -3   1    2.74    0.46
 -18   3   1    2.15    0.46
 -18   3   1    2.43    0.69
 -18   3   1    1.12    0.69
 -18   3   1    3.03    0.57
 -18   3   1    2.30    0.48
 -17  -3   1    4.09    1.10
 -17  -3   1    3.10    0.39
 -17  -3   1    2.99    0.54
 -17  -3   1    3.46    0.40
 -17  -3   1    2.93    0.51
 -17  -3   1    3.85    0.47
  17  -3  -1    2.25    0.61
 -17  -3   1    3.38    0.58
 -17   3   1    3.32    0.70
 -17   3   1    3.15    0.71
 -17   3   1    1.77    0.53
 -17   3   1    3.07    0.47
 -17   3   1    2.59    0.45
 -16  -3   1   26.56    1.48
 -16  -3   1   27.04    1.16
 -16  -3   1   26.85    1.17
 -16  -3   1   28.89    1.42
  16  -3  -1   28.86    1.66
 -16  -3   1   25.23    2.20
 -16   3   1   29.82    1.22
 -16   3   1   28.06    1.27
 -16   3   1   29.74    1.57
 -16   3   1   29.59    1.59
 -15  -3   1   79.05    3.15
  15  -3  -1   75.22    3.77
 -15  -3   1   78.25    2.89
 -15  -3   1   67.62    4.55
 -15  -3   1   78.06    2.80
 -15   3   1   76.04    2.93
 -15   3   1   81.41    3.26
 -15   3   1   78.89    2.85
 -15   3   1   77.26    3.30
 -14  -3   1    5.02    0.36
 -14  -3   1    2.99    0.89
 -14  -3   1    4.78    0.50
 -14  -3   1    5.19    0.36
 -14   3   1    4.74    0.42
  14   3  -1    4.80    0.58
 -14   3   1    3.75    0.61
 -14   3   1    4.96    0.60
 -14   3   1    5.01    0.41
 -13  -3   1   19.13    0.95
 -13  -3   1   18.60    0.81
 -13  -3   1   19.12    0.77
 -13  -3   1   14.72    1.56
 -13  -3   1   16.83    0.93
 -13   3   1   19.67    1.04
 -13   3   1   18.96    1.08
 -13   3   1   17.82    1.06
 -12  -3   1    2.21    0.33
 -12  -3   1    2.00    0.70
 -12  -3   1    1.72    0.30
 -12   3   1    0.82    0.39
 -12   3   1    1.82    0.39
 -12   3   1    1.35    0.42
 -11  -3   1   51.34    2.08
 -11  -3   1   47.73    2.14
 -11  -3   1   50.19    3.08
 -11   3   1   53.20    2.21
 -11   3   1   53.58    2.14
 -11   3   1   53.25    2.23
 -10  -3   1    1.50    0.24
 -10  -3   1    1.11    0.25
 -10  -3   1    0.87    0.53
 -10   3   1    1.70    0.31
 -10   3   1    1.49    0.35
 -10   3   1    1.98    0.34
  -9  -3   1   26.02    1.15
  -9  -3   1   28.77    1.77
  -9  -3   1   28.14    1.19
  -9   3   1   28.32    1.26
  -9   3   1   25.67    1.19
  -9   3   1   29.02    1.26
  -8  -3   1  202.09    7.91
  -8  -3   1  201.17   10.62
  -8  -3   1  194.70    7.59
   8  -3  -1  206.38    7.84
  -8   3   1  196.52    7.79
  -8   3   1  207.88    7.97
  -8   3   1  200.08    7.69
  -8   3   1  187.05    7.62
  -7  -3   1   15.29    0.67
  -7  -3   1   15.25    0.73
   7  -3  -1   15.95    0.68
   7  -3  -1   13.53    0.87
  -7   3   1   14.41    0.75
  -7   3   1   15.61    0.75
  -7   3   1   13.69    0.86
  -6  -3   1    9.42    0.50
   6  -3  -1   10.27    0.47
  -6  -3   1    9.30    0.45
   6  -3  -1   11.69    0.65
   6  -3  -1    9.56    0.67
   6   3  -1    8.10    0.57
  -6   3   1   10.71    0.67
  -6   3   1   10.40    0.54
   5  -3  -1    0.39    0.12
  -5  -3   1    0.20    0.15
   5  -3  -1    0.22    0.25
  -5  -3   1    0.33    0.11
   5  -3  -1   -0.17    0.26
   5   3  -1    0.78    0.18
  -5   3   1    0.65    0.28
  -5   3   1    0.68    0.19
   5   3  -1    0.53    0.19
  -4  -3   1  145.51    5.53
   4  -3  -1  146.69    5.64
   4  -3  -1  150.30    5.64
  -4  -3   1  144.38    5.88
   4   3  -1  151.89    5.53
   4   3  -1  146.95    5.53
  -4   3   1  157.17    5.65
  -4   3   1  149.77    5.64
  -4   3   1  148.70    5.93
  -3  -3   1   87.25    3.64
  -3  -3   1   88.30    3.43
  -3  -3   1   90.54    3.64
  -3  -3   1   91.43    3.43
   3  -3  -1   92.67    3.62
   3  -3  -1   90.93    3.52
   3   3  -1   97.25    3.43
  -3   3   1   99.62    3.55
  -3   3   1   91.98    3.53
  -3   3   1   91.92    3.68
  -2  -3   1  272.32   10.19
   2  -3  -1  262.71   10.27
  -2  -3   1  277.93   10.87
   2  -3  -1  271.86   10.27
  -2   3   1  279.00   10.27
   2   3  -1  279.82   10.19
  -2   3   1  284.17   10.91
  -2   3   1  279.98   10.27
   1  -3  -1  685.60   26.06
  -1  -3   1  704.86   26.01
   1  -3  -1  689.43   26.06
  -1  -3   1  679.20   27.78
   1   3  -1  719.83   26.01
  -1   3   1  706.32   26.07
  -1   3   1  708.93   27.80
  -1   3   1  748.83   26.07
   1   3  -1  709.67   26.01
   0  -3   1  180.16    6.86
   0  -3   1  178.11    7.29
   0  -3  -1  186.03    6.89
   0  -3  -1  176.93    6.88
   0  -3   1  182.94    6.86
   0   3  -1  184.90    7.29
   0   3   1  190.50    6.89
   0   3  -1  189.90    6.86
   0   3  -1  184.78    6.86
   0   3   1  192.51    6.89
   1  -3   1   10.39    0.51
  -1  -3  -1    9.64    0.49
  -1  -3  -1    9.82    0.45
  -1  -3  -1   10.03    0.49
   1  -3   1   10.08    0.49
  -1   3  -1   10.09    0.46
  -1   3  -1   10.02    0.51
   1   3   1    9.79    0.50
  -1   3  -1    9.75    0.49
  -2  -3  -1    0.67    0.13
   2  -3   1    0.30    0.18
   2  -3   1    0.87    0.21
  -2  -3  -1    0.75    0.19
  -2  -3  -1    0.49    0.17
   2   3   1    0.45    0.18
  -2   3  -1    0.25    0.20
  -2   3  -1    0.04    0.19
  -2   3  -1    0.24    0.13
  -3  -3  -1   39.09    1.59
  -3  -3  -1   38.90    1.61
   3  -3   1   40.07    1.61
   3  -3   1   40.33    1.60
  -3  -3  -1   38.79    1.56
  -3   3  -1   40.16    1.61
   3   3   1   38.52    1.56
  -3   3  -1   39.99    1.61
  -3   3  -1   39.68    1.62
   4  -3   1    1.00    0.11
  -4  -3  -1    1.13    0.24
   4  -3   1    0.85    0.25
  -4  -3  -1    1.09    0.16
   4   3   1    1.22    0.24
  -4   3  -1    0.45    0.16
  -4   3  -1    1.29    0.26
  -5  -3  -1  323.99   12.75
   5  -3   1  336.51   12.06
   5  -3   1  320.08   12.07
  -5  -3  -1  316.01   12.01
   5  -3   1  327.25   12.59
  -5   3  -1  317.02   12.77
  -5   3  -1  317.92   12.06
  -6  -3  -1   32.72    1.36
  -6  -3  -1   32.00    1.33
   6  -3   1   31.61    1.44
   6  -3   1   30.41    1.41
  -6   3  -1   31.91    1.36
  -6   3  -1   30.77    1.43
  -7  -3  -1   72.63    2.89
  -7  -3  -1   76.35    3.01
  -7  -3  -1   75.24    4.11
  -7   3  -1   74.54    3.01
  -7   3  -1   73.97    3.04
  -7   3  -1   73.30    3.00
  -8  -3  -1   72.16    2.89
  -8  -3  -1   71.51    3.98
  -8  -3  -1   70.47    2.78
  -8   3  -1   73.37    2.94
  -8   3  -1   69.23    2.81
  -8   3  -1   69.16    2.89
  -9  -3  -1   42.89    1.79
  -9  -3  -1   36.50    2.51
  -9  -3  -1   42.26    1.72
  -9   3  -1   45.62    1.84
  -9   3  -1   41.47    1.76
  -9   3  -1   44.55    1.86
 -10  -3  -1    2.99    0.32
 -10  -3  -1    2.35    0.32
 -10  -3  -1    1.42    0.59
 -10   3  -1    2.67    0.43
 -10   3  -1    3.53    0.40
 -10   3  -1    2.74    0.40
 -11  -3  -1   32.59    1.50
 -11  -3  -1   33.62    1.45
 -11   3  -1   37.27    1.53
 -11   3  -1   34.45    1.58
 -11   3  -1   31.77    1.57
 -12  -3  -1   14.04    0.83
 -12  -3  -1   11.42    1.37
 -12  -3  -1   15.70    0.82
 -12   3  -1   16.61    0.93
 -12   3  -1   15.90    0.94
 -12   3  -1   16.34    0.98
 -13  -3  -1   18.40    1.00
 -13  -3  -1   17.90    0.82
 -13  -3  -1   18.94    0.81
 -13  -3  -1   15.48    1.65
 -13   3  -1   18.53    0.85
 -13   3  -1   19.39    1.12
 -13   3  -1   19.40    1.09
 -13   3  -1   18.37    0.86
 -14  -3  -1   17.46    1.77
 -14  -3  -1   20.35    1.07
 -14  -3  -1   19.52    0.85
 -14  -3  -1   19.24    0.84
 -14   3  -1   18.67    1.19
 -14   3  -1   17.68    0.90
 -14   3  -1   17.26    1.18
 -14   3  -1   17.96    0.89
 -15  -3  -1    8.08    0.58
 -15  -3  -1    7.93    0.70
 -15  -3  -1    7.62    1.23
 -15  -3  -1    8.44    0.58
  15  -3   1    8.51    0.75
 -15   3  -1    8.82    0.59
 -15   3  -1    9.27    0.84
 -15   3  -1    7.94    0.80
 -15   3  -1    7.92    0.59
 -16  -3  -1    0.20    0.43
 -16  -3  -1    0.44    0.32
 -16  -3  -1    0.04    0.33
 -16  -3  -1    0.56    0.39
 -16  -3  -1    0.47    0.51
  16  -3   1    0.71    0.50
 -16  -3  -1    1.36    0.93
 -16   3  -1    1.50    0.62
 -16   3  -1    0.31    0.50
 -16   3  -1    0.54    0.42
 -16   3  -1    0.32    0.39
 -16   3  -1    0.12    0.63
  17  -3   1   44.27    2.26
 -17  -3  -1   43.15    2.00
 -17  -3  -1   44.52    1.84
 -17  -3  -1   41.43    1.98
 -17  -3  -1   45.15    1.74
 -17  -3  -1   39.76    1.96
 -17  -3  -1   43.03    1.69
 -17  -3  -1   50.12    3.07
 -17  -3  -1   42.49    2.00
 -17   3  -1   43.64    1.77
 -17   3  -1   41.71    2.09
 -17   3  -1   40.96    1.91
 -17   3  -1   41.40    2.15
 -17   3  -1   42.16    1.78
 -18  -3  -1    2.93    0.62
 -18  -3  -1    3.11    1.18
 -18  -3  -1    2.46    0.55
 -18  -3  -1    2.76    0.55
 -18  -3  -1    2.80    0.51
 -18  -3  -1    2.64    0.42
  18  -3   1    2.42    0.58
 -18   3  -1    0.95    0.67
 -18   3  -1    2.46    0.56
 -18   3  -1    3.15    0.51
 -18   3  -1    2.70    0.51
 -18   3  -1    2.40    0.73
 -19  -3  -1    3.94    0.53
 -19  -3  -1    3.97    0.63
 -19  -3  -1    4.76    0.61
 -19  -3  -1    5.49    1.25
  19  -3   1    4.32    0.76
 -19  -3  -1    3.99    0.48
 -19  -3  -1    3.86    0.65
 -19  -3  -1    4.08    0.47
  19  -3   1    3.62    0.63
 -19   3  -1    3.22    0.77
 -19   3  -1    4.21    0.79
  19   3   1    4.28    0.57
 -19   3  -1    5.25    0.56
 -19   3  -1    3.76    0.62
 -19   3  -1    4.75    0.54
 -20  -3  -1    0.67    0.39
 -20  -3  -1    0.57    0.49
  20  -3   1    0.23    0.51
 -20  -3  -1    0.14    0.44
  20  -3   1    0.55    0.66
 -20  -3  -1    0.74    0.54
 -20  -3  -1   -0.30    0.39
 -20   3  -1    0.08    0.45
 -20   3  -1    0.23    0.44
 -20   3  -1    0.02    0.50
  20   3   1    0.11    0.47
 -21  -3  -1   19.76    0.99
 -21  -3  -1   20.55    0.98
  21  -3   1   18.67    1.25
 -21  -3  -1   17.85    1.14
 -21  -3  -1   18.50    1.13
  21  -3   1   22.68    1.53
 -21  -3  -1   20.53    1.05
 -21   3  -1   18.95    1.05
  21   3   1   20.81    1.26
 -21   3  -1   19.06    1.14
 -21   3  -1   20.53    1.06
 -22  -3  -1   12.89    0.79
 -22  -3  -1   13.73    0.90
 -22  -3  -1   14.96    0.92
 -22  -3  -1   14.48    0.84
 -22  -3  -1   12.25    0.77
  22  -3   1   13.34    1.03
  22  -3   1   14.71    1.23
  22   3   1   14.69    1.01
 -22   3  -1   13.16    0.90
 -22   3  -1   15.12    0.88
 -22   3  -1   14.58    0.88
 -23  -3  -1    7.03    0.47
  23  -3   1    7.83    0.76
  23  -3   1    6.87    0.61
 -23  -3  -1    7.52    0.48
 -23  -3  -1    7.92    0.59
 -23  -3  -1    8.89    0.61
 -23  -3  -1    7.09    0.57
  23   3   1    7.65    0.62
 -23   3  -1    6.31    0.56
 -24  -3  -1    2.50    0.36
 -24  -3  -1    2.95    0.39
  24  -3   1    2.15    0.50
 -24  -3  -1    2.77    0.34
 -24   3  -1    2.41    0.38
  24   3   1    3.39    0.42
 -24  -4   1    0.18    0.26
 -24  -4   1   -0.06    0.34
  24  -4  -1   -0.08    0.45
  24   4  -1   -0.15    0.35
 -24   4   1   -0.31    0.33
 -23  -4   1   16.07    0.95
 -23  -4   1   15.44    0.80
  23  -4  -1   16.65    1.08
  23  -4  -1   16.64    1.28
  23   4  -1   15.82    1.06
 -23   4   1   13.73    0.89
 -22  -4   1    0.92    0.50
 -22  -4   1    1.24    0.33
 -22  -4   1    0.81    0.32
 -22  -4   1    1.50    0.38
 -22  -4   1    0.99    0.45
  22  -4  -1    1.28    0.67
  22  -4  -1    2.17    0.54
 -22   4   1    1.97    0.50
  22   4  -1    1.91    0.50
 -22   4   1    1.90    0.44
 -22   4   1    0.78    0.41
 -21  -4   1    4.15    0.43
 -21  -4   1    4.78    0.60
 -21  -4   1    4.70    0.50
  21  -4  -1    4.67    0.80
  21  -4  -1    4.77    0.66
 -21  -4   1    4.77    0.43
 -21  -4   1    4.65    0.58
 -21   4   1    4.71    0.62
 -21   4   1    4.47    0.55
  21   4  -1    4.37    0.59
 -21   4   1    4.34    0.52
 -20  -4   1    0.05    0.40
  20  -4  -1   -0.29    0.58
 -20  -4   1   -0.16    0.34
 -20  -4   1   -0.26    0.34
 -20  -4   1   -0.07    0.49
  20  -4  -1   -0.05    0.68
 -20  -4   1    0.20    0.51
 -20   4   1    0.41    0.46
 -20   4   1   -0.20    0.46
  20   4  -1    0.38    0.50
 -20   4   1    0.43    0.52
  19  -4  -1    0.10    0.55
  19  -4  -1    0.79    0.69
 -19  -4   1    0.44    0.35
 -19  -4   1   -0.04    0.52
 -19  -4   1    0.74    0.48
 -19  -4   1   -0.37    1.05
 -19  -4   1    0.26    0.45
 -19  -4   1    0.75    0.42
 -19  -4   1    0.34    0.36
 -19   4   1    1.21    0.48
 -19   4   1    1.43    0.49
 -19   4   1    1.20    0.68
 -19   4   1    0.08    0.51
 -18  -4   1    3.17    1.10
 -18  -4   1    1.80    0.37
 -18  -4   1    1.23    0.35
 -18  -4   1    1.47    0.51
 -18  -4   1    1.84    0.43
  18  -4  -1    1.35    0.73
 -18  -4   1    0.74    0.49
 -18  -4   1    0.86    0.38
  18  -4  -1    1.50    0.62
 -18  -4   1    1.58    0.49
 -18   4   1    1.33    0.46
 -18   4   1    1.57    0.47
 -18   4   1    1.73    0.52
 -18   4   1    1.10    0.70
 -17  -4   1   10.52    0.81
 -17  -4   1   11.36    0.69
 -17  -4   1   11.30    0.75
  17  -4  -1   11.24    0.96
 -17  -4   1   12.37    0.69
 -17  -4   1   11.78    0.87
  17  -4  -1   10.23    1.09
 -17  -4   1   11.62    0.73
 -17  -4   1   13.46    0.89
 -17  -4   1   12.13    1.54
 -17   4   1   11.61    0.74
 -17   4   1   12.01    1.05
 -17   4   1   12.64    0.79
 -17   4   1   10.32    0.97
 -16  -4   1    0.66    0.43
 -16  -4   1   -0.23    0.45
 -16  -4   1    1.27    0.45
  16  -4  -1   -0.08    0.62
  16  -4  -1    0.31    0.53
 -16  -4   1    0.45    0.31
 -16  -4   1    0.65    0.30
 -16  -4   1    0.29    0.36
 -16  -4   1   -0.14    0.91
 -16   4   1    0.81    0.62
 -16   4   1    0.47    0.38
 -16   4   1    0.67    0.38
 -16   4   1    0.55    0.60
  15  -4  -1    8.88    0.85
 -15  -4   1    9.57    0.58
 -15  -4   1    9.74    0.57
 -15  -4   1    9.83    0.71
 -15  -4   1    7.14    1.29
 -15   4   1   11.53    0.92
 -15   4   1   11.23    0.67
 -15   4   1   10.29    0.66
 -15   4   1    9.93    0.85
 -14  -4   1    8.09    1.21
 -14  -4   1    9.15    0.52
 -14  -4   1   10.37    0.72
 -14  -4   1    9.65    0.54
  14  -4  -1    7.02    0.76
 -14   4   1    9.31    0.78
 -14   4   1   10.15    0.86
  13  -4  -1   33.91    1.58
 -13  -4   1   32.96    1.29
 -13  -4   1   34.17    1.50
 -13  -4   1   34.14    1.33
 -13  -4   1   31.37    2.38
 -13   4   1   36.22    1.61
 -13   4   1   34.99    1.67
  12  -4  -1   63.45    2.62
 -12  -4   1   63.53    2.54
 -12  -4   1   64.21    3.80
 -12  -4   1   58.32    2.62
 -12   4   1   69.17    2.64
 -12   4   1   64.73    2.71
 -12   4   1   64.48    2.68
 -12   4   1   59.77    2.74
 -11  -4   1    0.49    0.60
  11  -4  -1    0.14    0.32
 -11  -4   1    0.74    0.26
 -11  -4   1   -0.01    0.22
 -11   4   1    0.21    0.33
 -11   4   1    0.09    0.33
 -11   4   1    0.65    0.40
 -10  -4   1   35.04    1.50
 -10  -4   1   36.50    1.54
 -10  -4   1   39.96    2.31
 -10   4   1   35.90    1.64
 -10   4   1   37.66    1.66
 -10   4   1   34.63    1.57
  -9  -4   1    2.11    0.23
  -9  -4   1    2.47    0.26
  -9  -4   1    2.17    0.54
  -9   4   1    0.92    0.33
  -9   4   1    1.47    0.34
  -9   4   1    0.82    0.30
  -8  -4   1   17.83    1.20
  -8  -4   1   16.20    0.75
  -8  -4   1   17.40    0.75
  -8   4   1   16.66    0.87
  -8   4   1   15.41    0.80
  -8   4   1   17.17    0.88
  -7  -4   1   49.69    1.91
  -7  -4   1   47.50    2.69
  -7  -4   1   45.05    1.86
  -7   4   1   47.75    2.01
  -7   4   1   47.61    1.98
  -7   4   1   44.91    2.04
  -6  -4   1    0.67    0.36
  -6  -4   1    0.63    0.12
  -6  -4   1    0.56    0.18
  -6   4   1    0.35    0.23
  -6   4   1    0.35    0.24
  -6   4   1    0.18    0.33
   5  -4  -1   46.03    1.85
  -5  -4   1   43.11    1.72
  -5  -4   1   40.49    1.65
   5  -4  -1   43.09    1.81
  -5   4   1   41.81    1.82
  -5   4   1   43.69    1.80
   5   4  -1   42.94    1.66
   4  -4  -1  106.26    4.11
  -4  -4   1  102.74    4.21
  -4  -4   1  101.91    3.97
  -4   4   1  109.01    4.27
   4   4  -1  111.52    3.98
  -4   4   1  107.60    4.12
  -3  -4   1   30.27    1.23
  -3  -4   1   31.96    1.21
  -3  -4   1   30.04    1.27
   3  -4  -1   32.40    1.35
  -3   4   1   30.96    1.35
  -3   4   1   31.16    1.33
   3   4  -1   32.93    1.22
  -2  -4   1    4.84    0.28
   2  -4  -1    3.09    0.34
  -2  -4   1    3.99    0.23
  -2  -4   1    4.46    0.22
  -2  -4   1    4.12    0.28
   2  -4  -1    3.06    0.35
  -2   4   1    4.74    0.39
  -2   4   1    3.78    0.30
   2   4  -1    4.85    0.29
  -1  -4   1   12.57    0.61
  -1  -4   1   13.03    0.58
  -1  -4   1   14.04    0.61
  -1  -4   1   13.49    0.59
   1  -4  -1   13.82    0.68
   1  -4  -1   13.37    0.68
   1   4  -1   12.96    0.62
  -1   4   1   14.90    0.71
  -1   4   1   15.53    0.63
  -1   4   1   13.72    0.70
   1   4  -1   13.68    0.61
   0  -4   1   28.05    1.18
   0  -4   1   28.90    1.17
   0  -4  -1   28.48    1.20
   0  -4  -1   29.33    1.20
   0  -4  -1   28.43    1.20
   0   4  -1   29.55    1.18
   0   4   1   29.27    1.22
   0   4  -1   29.40    1.18
   0   4  -1   27.83    1.18
   0   4   1   30.06    1.22
  -1  -4  -1   54.63    2.27
  -1  -4  -1   57.97    2.36
   1  -4   1   57.87    2.28
   1  -4   1   56.93    2.29
  -1  -4  -1   58.47    2.28
  -1   4  -1   61.57    2.30
   1   4   1   61.92    2.29
  -1   4  -1   58.18    2.37
  -1   4  -1   61.83    2.29
  -2  -4  -1  175.77    6.58
  -2  -4  -1  170.77    6.96
   2  -4   1  175.86    6.60
  -2  -4  -1  173.31    6.58
   2  -4   1  172.31    6.61
  -2   4  -1  178.96    6.98
   2   4   1  180.13    6.59
  -2   4  -1  180.39    6.62
   3  -4   1    0.27    0.25
  -3  -4  -1    0.22    0.14
  -3  -4  -1    0.08    0.21
   3  -4   1    0.60    0.23
  -3   4  -1   -0.15    0.23
  -3   4  -1    0.26    0.17
   3   4   1    0.05    0.19
   4  -4   1   30.71    1.34
  -4  -4  -1   30.16    1.30
  -4  -4  -1   30.03    1.28
   4  -4   1   29.16    1.35
  -4   4  -1   30.25    1.35
  -4   4  -1   32.18    1.31
  -5  -4  -1   59.54    3.28
  -5  -4  -1   59.50    2.35
  -5  -4  -1   60.41    2.40
  -5   4  -1   59.97    2.43
  -5   4  -1   55.96    2.41
  -6  -4  -1    7.11    0.53
  -6  -4  -1    7.01    0.43
  -6  -4  -1    7.17    0.42
  -6  -4  -1    6.73    0.66
  -6   4  -1    7.87    0.48
  -6   4  -1    8.33    0.52
  -6   4  -1    6.70    0.59
  -7  -4  -1   10.09    0.54
  -7  -4  -1   10.13    0.53
  -7  -4  -1   10.02    0.89
  -7   4  -1   10.76    0.65
  -7   4  -1   10.63    0.63
  -8  -4  -1    4.69    0.34
  -8  -4  -1    4.94    0.69
  -8  -4  -1    5.52    0.39
  -8   4  -1    3.81    0.45
  -8   4  -1    3.68    0.40
  -9  -4  -1    0.87    0.24
  -9  -4  -1    1.08    0.26
  -9  -4  -1    0.44    0.59
  -9   4  -1    1.08    0.33
  -9   4  -1    0.73    0.36
 -10  -4  -1   10.47    1.14
 -10  -4  -1    9.99    0.61
 -10  -4  -1    8.96    0.60
 -10   4  -1   10.95    0.76
 -10   4  -1   10.39    0.73
 -11  -4  -1    3.97    0.41
 -11  -4  -1    3.48    0.89
 -11  -4  -1    4.74    0.41
 -11   4  -1    4.61    0.57
 -11   4  -1    4.38    0.51
 -12  -4  -1   17.38    0.90
 -12  -4  -1   16.49    0.89
 -12  -4  -1   13.11    1.53
 -12  -4  -1   17.47    0.73
 -12  -4  -1   17.36    0.76
 -12   4  -1   16.22    1.03
 -12   4  -1   19.37    1.10
 -13  -4  -1    8.25    1.38
 -13  -4  -1   15.12    0.85
 -13  -4  -1   15.22    0.68
 -13  -4  -1   14.35    0.68
 -13   4  -1   16.20    1.06
  14  -4   1    4.92    0.63
 -14  -4  -1    4.22    0.38
 -14  -4  -1    4.65    0.53
 -14  -4  -1    4.26    0.37
 -14  -4  -1    3.70    1.08
 -14   4  -1    4.19    0.69
 -15  -4  -1   14.94    0.75
 -15  -4  -1   16.85    1.02
 -15  -4  -1   13.24    0.93
 -15  -4  -1   14.74    0.74
  15  -4   1   17.94    1.16
 -15  -4  -1   13.33    1.62
  15  -4   1   13.49    1.27
 -15   4  -1   15.86    1.13
 -16  -4  -1    1.86    0.40
 -16  -4  -1    0.60    0.48
 -16  -4  -1    0.80    0.34
 -16  -4  -1    2.00    0.42
 -16  -4  -1    1.05    0.32
  16  -4   1    1.00    0.66
  16  -4   1    1.71    0.54
 -16  -4  -1    2.14    0.52
 -16  -4  -1    1.06    0.49
 -16  -4  -1    1.45    1.02
 -16   4  -1    0.32    0.68
 -17  -4  -1    2.30    0.52
  17  -4   1    1.77    0.57
 -17  -4  -1    1.70    0.42
 -17  -4  -1    1.76    0.37
 -17  -4  -1    1.55    1.03
 -17  -4  -1    1.61    0.42
  17  -4   1    1.43    0.68
 -17  -4  -1    1.58    0.37
 -17  -4  -1    3.10    0.54
 -17  -4  -1    1.94    0.56
 -17   4  -1    1.53    0.69
 -18  -4  -1    4.13    0.44
 -18  -4  -1    4.34    0.49
 -18  -4  -1    4.68    0.58
  18  -4   1    4.67    0.81
 -18  -4  -1    3.76    0.62
 -18  -4  -1    4.54    0.53
 -18  -4  -1    4.29    0.63
 -18  -4  -1    4.86    1.18
  18  -4   1    5.12    0.67
 -18  -4  -1    4.39    0.47
 -18   4  -1    2.86    0.78
 -19  -4  -1    0.73    0.38
 -19  -4  -1    0.49    0.43
 -19  -4  -1    1.42    0.54
 -19  -4  -1    0.92    0.40
 -19  -4  -1    0.42    0.54
 -19  -4  -1    0.27    0.50
  19  -4   1    0.95    0.56
 -19  -4  -1    0.39    1.06
  19  -4   1    1.37    0.73
 -19  -4  -1    0.47    0.38
 -19   4  -1    0.78    0.69
  20  -4   1    0.92    0.68
 -20  -4  -1    0.34    0.52
 -20  -4  -1    0.42    0.41
  20  -4   1    0.29    0.53
 -20  -4  -1    0.09    0.37
 -20  -4  -1    0.07    0.36
 -20  -4  -1    0.12    0.49
  20   4   1    0.61    0.49
 -21  -4  -1   -0.15    0.38
 -21  -4  -1   -0.19    0.47
 -21  -4  -1    0.54    0.35
 -21  -4  -1   -0.32    0.48
 -21  -4  -1    0.42    0.34
  21  -4   1   -0.17    0.46
  21  -4   1   -0.45    0.63
  21   4   1   -0.08    0.47
 -22  -4  -1    1.66    0.45
 -22  -4  -1    2.51    0.40
  22  -4   1    1.83    0.66
 -22  -4  -1    1.70    0.33
 -22  -4  -1    1.32    0.47
 -22  -4  -1    1.82    0.34
  22  -4   1    2.25    0.49
 -22   4  -1    1.97    0.48
  22   4   1    1.50    0.47
  23  -4   1    3.75    0.61
 -23  -4  -1    3.67    0.38
 -23  -4  -1    3.26    0.43
 -23  -4  -1    3.78    0.46
  23  -4   1    3.09    0.44
  23   4   1    4.18    0.48
 -23   4  -1    3.45    0.44
  24  -4   1    6.00    0.59
 -24  -4  -1    5.15    0.36
 -24  -4  -1    5.21    0.43
  24  -5  -1    5.00    0.55
 -24  -5   1    4.32    0.41
 -23  -5   1    1.84    0.42
  23  -5  -1    2.01    0.55
  23  -5  -1    2.21    0.44
  23   5  -1    1.47    0.42
  22  -5  -1    0.68    0.46
  22  -5  -1    1.22    0.64
 -22  -5   1    0.56    0.45
  22   5  -1    1.65    0.47
  21  -5  -1    1.64    0.58
 -21  -5   1    2.53    0.55
 -21  -5   1    2.63    0.39
 -21  -5   1    1.69    0.51
  21  -5  -1    1.98    0.74
  21   5  -1    2.87    0.54
  20  -5  -1   -0.20    0.58
 -20  -5   1    0.18    0.37
 -20  -5   1    0.39    0.52
 -20  -5   1   -0.39    0.30
 -20  -5   1    0.46    0.37
 -20  -5   1    0.17    0.32
  20  -5  -1    0.24    0.75
 -20  -5   1    0.03    0.47
  20   5  -1    0.37    0.52
 -19  -5   1    3.50    1.16
 -19  -5   1    2.71    0.38
 -19  -5   1    2.32    0.58
 -19  -5   1    3.42    0.45
  19  -5  -1    2.92    0.84
 -19  -5   1    2.98    0.43
 -19  -5   1    2.23    0.54
 -19  -5   1    2.71    0.37
  19  -5  -1    3.79    0.68
 -19   5   1    2.81    0.78
 -18  -5   1    7.84    1.35
 -18  -5   1    8.58    0.58
 -18  -5   1    7.94    0.69
  18  -5  -1    6.05    0.79
 -18  -5   1    7.57    0.70
 -18  -5   1    6.78    0.66
 -18  -5   1    6.39    0.47
 -18  -5   1    6.46    0.57
 -18  -5   1    6.99    0.48
  18  -5  -1    6.13    0.96
 -18   5   1    7.94    0.95
 -17  -5   1    2.75    0.37
 -17  -5   1    3.98    0.56
 -17  -5   1    3.54    0.55
  17  -5  -1    3.46    0.70
 -17  -5   1    3.24    0.44
 -17  -5   1    1.69    1.08
  17  -5  -1    2.65    0.76
 -17  -5   1    2.71    0.37
 -17  -5   1    2.76    0.51
 -17  -5   1    3.50    0.44
 -17   5   1    2.42    0.51
 -17   5   1    3.22    0.75
 -16  -5   1   25.08    1.26
 -16  -5   1   25.48    1.22
 -16  -5   1   22.13    2.22
 -16  -5   1   27.03    1.29
  16  -5  -1   23.02    1.56
 -16  -5   1   25.98    1.14
  16  -5  -1   19.24    1.76
 -16  -5   1   24.99    1.04
 -16  -5   1   25.22    1.06
 -16  -5   1   25.63    1.30
 -16   5   1   24.40    1.59
 -16   5   1   24.47    1.28
 -15  -5   1   23.91    1.19
  15  -5  -1   18.26    1.40
  15  -5  -1   18.10    1.57
 -15  -5   1   22.12    0.95
 -15  -5   1   25.17    1.18
 -15  -5   1   17.86    1.93
 -15  -5   1   21.61    0.92
 -15  -5   1   21.60    1.14
 -15   5   1   24.83    1.41
 -15   5   1   22.08    1.16
  14  -5  -1   16.65    0.82
  14  -5  -1   17.41    1.06
 -14  -5   1   17.53    0.76
  14  -5  -1   12.63    1.12
 -14  -5   1   17.59    0.94
 -14  -5   1   17.72    1.78
 -14  -5   1   16.43    0.75
 -14   5   1   18.18    1.25
 -13  -5   1   26.42    2.08
  13  -5  -1   25.72    1.33
 -13  -5   1   28.00    1.23
 -13  -5   1   25.80    1.03
 -13  -5   1   25.56    1.06
  13  -5  -1   26.29    1.12
 -13   5   1   29.26    1.48
 -13   5   1   25.34    1.39
 -12  -5   1   -0.05    0.28
 -12  -5   1    0.13    0.72
  12  -5  -1    0.17    0.40
 -12   5   1    0.62    0.47
 -12   5   1   -0.26    0.42
 -11  -5   1   22.98    1.08
 -11  -5   1   27.11    1.85
  11  -5  -1   25.41    1.20
 -11   5   1   23.79    1.29
 -11   5   1   25.00    1.29
 -10  -5   1    2.69    0.30
 -10  -5   1    3.47    0.70
  10  -5  -1    2.68    0.39
 -10   5   1    2.47    0.48
 -10   5   1    2.23    0.47
  -9  -5   1    7.95    0.49
  -9  -5   1    8.83    0.91
   9  -5  -1    8.62    0.60
  -9   5   1    9.70    0.68
   8  -5  -1    5.59    0.43
  -8  -5   1    4.69    0.33
  -8  -5   1    4.93    0.62
  -8   5   1    5.25    0.47
  -7  -5   1   24.92    1.55
   7  -5  -1   24.44    1.09
  -7   5   1   24.46    1.14
  -6  -5   1    0.29    0.39
   6  -5  -1    0.31    0.22
  -6   5   1    1.11    0.29
   5  -5  -1   81.45    3.23
  -5  -5   1   92.60    4.52
  -5   5   1   77.82    3.30
  -5   5   1   79.16    3.33
   4  -5  -1    8.37    0.48
   4  -5  -1    9.75    0.75
  -4  -5   1    8.34    0.68
  -4   5   1    7.95    0.56
   3  -5  -1   15.78    1.05
  -3  -5   1   15.96    1.02
  -3  -5   1   15.86    0.67
   3  -5  -1   15.11    0.70
  -3  -5   1   14.78    0.69
  -3   5   1   16.29    0.79
  -2  -5   1   98.78    3.70
   2  -5  -1   97.17    5.28
  -2  -5   1   98.45    3.90
  -2  -5   1   94.46    5.28
   2  -5  -1  100.37    3.78
   2   5  -1   99.21    3.69
  -1  -5   1   31.62    1.84
  -1  -5   1   31.35    1.29
  -1  -5   1   32.19    1.31
   1  -5  -1   32.71    1.38
   1  -5  -1   31.64    1.85
   0  -5  -1    5.08    0.53
   0  -5   1    5.63    0.61
   0  -5  -1    5.43    0.43
   0  -5  -1    5.91    0.36
   0  -5   1    4.95    0.38
  -1  -5  -1    9.24    0.46
   1  -5   1    8.41    0.68
  -1  -5  -1    8.04    0.54
   1  -5   1    9.23    0.56
  -1  -5  -1    9.58    0.74
   2  -5   1    1.19    0.32
  -2  -5  -1    0.08    0.23
  -2  -5  -1    0.73    0.16
  -2  -5  -1    0.77    0.35
   2  -5   1    0.81    0.28
  -3  -5  -1  122.65    4.85
  -3  -5  -1  132.19    5.09
   3  -5   1  128.22    6.83
  -3  -5  -1  127.16    6.84
  -4  -5  -1    1.01    0.34
  -4  -5  -1    1.16    0.29
  -4  -5  -1    0.88    0.17
  -4  -5  -1    1.14    0.20
   4  -5   1    1.37    0.34
  -5  -5  -1   21.27    1.35
  -5  -5  -1   21.19    0.89
  -5  -5  -1   20.63    0.93
  -5   5  -1   21.57    0.99
  -6  -5  -1    1.50    0.21
  -6  -5  -1    1.62    0.50
  -6  -5  -1    1.12    0.23
  -6   5  -1    1.04    0.31
  -7  -5  -1   20.74    0.94
  -7  -5  -1   21.61    0.95
  -7  -5  -1   21.28    1.42
  -7   5  -1   21.31    1.07
  -8  -5  -1    0.90    0.57
  -8  -5  -1    0.42    0.23
  -8  -5  -1    1.07    0.22
  -8   5  -1   -0.01    0.34
  -9  -5  -1   18.10    0.87
  -9  -5  -1   20.05    1.50
  -9  -5  -1   17.63    0.87
  -9   5  -1   20.19    1.04
 -10  -5  -1    1.60    0.67
 -10  -5  -1    0.88    0.29
 -10   5  -1    0.90    0.45
 -11  -5  -1   58.76    2.38
 -11  -5  -1   56.32    3.59
 -11   5  -1   60.39    2.57
 -12  -5  -1    3.27    0.43
 -12  -5  -1    3.56    0.31
 -12  -5  -1    3.50    0.31
 -12  -5  -1    2.30    0.93
 -12   5  -1    3.66    0.60
 -13  -5  -1   28.67    1.17
  13  -5   1   29.82    1.51
 -13  -5  -1   29.51    1.34
  13  -5   1   26.05    1.67
 -13  -5  -1   28.86    1.13
 -13   5  -1   31.26    1.65
 -14  -5  -1    0.38    0.29
  14  -5   1    0.63    0.53
 -14  -5  -1   -0.17    0.93
 -14  -5  -1    0.80    0.42
 -14  -5  -1    1.54    0.30
  14  -5   1    1.22    0.55
  14  -5   1    0.85    0.64
 -14   5  -1    1.09    0.60
 -14   5  -1    1.98    0.68
 -14   5  -1    0.37    0.44
 -15  -5  -1    3.29    0.53
 -15  -5  -1    1.83    0.41
 -15  -5  -1    1.61    1.09
  15  -5   1    2.37    0.73
 -15  -5  -1    1.64    0.49
  15  -5   1    2.64    0.49
  15  -5   1    2.78    0.62
 -15  -5  -1    3.03    0.54
  15  -5   1    3.32    0.64
 -15  -5  -1    2.97    0.36
 -15  -5  -1    2.83    0.35
 -15  -5  -1    2.78    0.41
 -15   5  -1    3.63    0.75
 -15   5  -1    1.51    0.47
 -16  -5  -1   13.93    0.93
 -16  -5  -1   12.57    0.81
 -16  -5  -1   13.30    0.97
 -16  -5  -1   16.05    0.81
 -16  -5  -1   13.65    0.73
  16  -5   1   12.80    1.22
 -16  -5  -1   11.91    1.65
 -16  -5  -1   14.11    0.74
  16  -5   1   13.99    1.09
 -16  -5  -1   12.53    0.93
 -16   5  -1   13.87    0.93
 -16   5  -1   14.00    1.16
 -17  -5  -1   32.56    1.57
 -17  -5  -1   34.26    2.66
 -17  -5  -1   34.17    1.46
  17  -5   1   30.67    2.11
  17  -5   1   35.25    1.85
 -17  -5  -1   33.73    1.37
 -17  -5  -1   32.38    1.62
 -17  -5  -1   32.80    1.34
 -17  -5  -1   29.85    1.57
 -17  -5  -1   30.03    1.64
 -17   5  -1   33.10    1.89
  18  -5   1    0.83    0.76
 -18  -5  -1    1.26    0.37
 -18  -5  -1    0.80    0.52
 -18  -5  -1    1.65    0.42
  18  -5   1    1.80    0.59
 -18  -5  -1    1.58    0.37
 -18  -5  -1    1.49    0.43
 -18  -5  -1    1.42    0.56
 -18  -5  -1    2.68    1.16
 -18  -5  -1    1.09    0.50
 -18   5  -1    2.35    0.76
 -19  -5  -1    0.09    0.52
 -19  -5  -1    0.24    0.39
 -19  -5  -1    0.72    0.54
  19  -5   1    0.53    0.75
 -19  -5  -1    0.30    0.40
 -19  -5  -1    0.46    0.34
 -19  -5  -1    0.58    0.35
  19  -5   1    1.76    0.59
  20  -5   1    1.05    0.52
  20  -5   1    1.83    0.76
 -20  -5  -1    1.34    0.35
 -20  -5  -1    1.29    0.40
 -20  -5  -1    0.26    0.52
 -20  -5  -1    1.23    0.51
 -20  -5  -1    1.25    0.38
 -20  -5  -1    1.17    0.35
  20   5   1    1.82    0.52
 -21  -5  -1    1.75    0.49
  21  -5   1    1.74    0.69
  21  -5   1    2.24    0.48
 -21  -5  -1    1.74    0.33
 -21  -5  -1    1.71    0.49
 -21  -5  -1    1.43    0.36
 -21  -5  -1    1.87    0.38
 -21  -5  -1    1.97    0.33
  21   5   1    1.75    0.49
  22  -5   1   16.73    1.25
  22  -5   1   14.81    1.00
 -22  -5  -1   14.19    0.75
 -22  -5  -1   14.59    0.91
 -22  -5  -1   13.22    0.90
  22   5   1   15.06    1.00
  23  -5   1    2.57    0.52
 -23  -5  -1    2.41    0.38
  23   5   1    2.13    0.41
 -24  -5  -1   -0.01    0.28
 -23  -6   1    0.75    0.34
  23  -6  -1    0.83    0.48
  23   6  -1    0.55    0.38
 -22  -6   1    1.13    0.42
  22  -6  -1    1.59    0.45
  22  -6  -1    1.46    0.58
  22   6  -1    2.14    0.45
 -21  -6   1   -0.32    0.45
  21  -6  -1    0.11    0.67
 -21  -6   1    0.39    0.33
  21  -6  -1   -0.48    0.49
  21   6  -1    0.12    0.46
 -20  -6   1    2.23    0.40
  20  -6  -1    2.33    0.83
  20  -6  -1    2.13    0.60
 -20  -6   1    2.64    0.55
  19  -6  -1    3.58    0.88
  19  -6  -1    4.80    0.70
 -19  -6   1    4.12    0.59
 -19  -6   1    4.14    0.47
 -19  -6   1    3.81    0.62
 -19   6   1    4.14    0.54
 -18  -6   1   19.14    2.02
 -18  -6   1   20.59    1.11
 -18  -6   1   20.24    1.25
  18  -6  -1   23.45    1.48
 -18  -6   1   20.98    1.23
  18  -6  -1   18.77    1.73
 -18   6   1   22.47    1.18
 -18   6   1   21.98    1.55
 -17  -6   1   12.58    0.90
  17  -6  -1    9.20    1.14
  17  -6  -1   11.15    1.01
 -17  -6   1    9.49    1.53
 -17  -6   1   10.44    0.83
 -17  -6   1   12.06    0.75
 -17   6   1   12.80    1.09
 -17   6   1   10.53    0.78
  16  -6  -1    1.80    0.71
  16  -6  -1    0.90    0.72
  16  -6  -1    2.16    0.43
 -16  -6   1    1.96    0.42
 -16  -6   1    2.79    0.55
 -16  -6   1    0.72    1.08
 -16  -6   1    2.30    0.51
 -16   6   1    1.96    0.49
 -16   6   1    1.53    0.73
  15  -6  -1   12.29    0.79
  15  -6  -1   13.26    0.80
  15  -6  -1    9.75    1.12
  15  -6  -1   11.96    0.88
 -15  -6   1   15.60    0.91
 -15  -6   1   10.53    1.58
 -15  -6   1   14.23    0.80
  15  -6  -1   11.97    0.95
 -15  -6   1   13.95    0.86
  15  -6  -1   10.06    1.02
 -15   6   1   10.55    1.04
 -15   6   1   12.26    0.91
  14  -6  -1    3.32    0.45
 -14  -6   1    2.74    1.08
  14  -6  -1    4.16    0.49
 -14  -6   1    4.59    0.54
  14  -6  -1    2.30    0.61
  14  -6  -1    3.75    0.78
 -14  -6   1    4.35    0.51
  14  -6  -1    1.37    0.66
  14  -6  -1    3.80    0.44
 -14   6   1    3.84    0.52
 -14   6   1    3.93    0.68
 -14   6   1    5.33    0.79
 -13  -6   1   29.09    2.24
  13  -6  -1   27.08    1.42
  13  -6  -1   27.19    1.18
 -13   6   1   28.80    1.55
 -13   6   1   27.23    1.55
 -13   6   1   26.86    1.34
  12  -6  -1   17.68    1.09
 -12  -6   1   21.11    1.77
  12  -6  -1   16.61    1.28
  12  -6  -1   21.28    0.90
 -12   6   1   19.39    1.25
 -12   6   1   21.21    1.29
  11  -6  -1    2.41    0.45
 -11  -6   1    3.98    0.86
  11  -6  -1    2.78    0.32
 -11   6   1    2.02    0.55
 -11   6   1    3.04    0.55
  10  -6  -1   33.20    1.49
 -10  -6   1   32.92    2.19
  10  -6  -1   31.74    1.30
 -10   6   1   32.58    1.59
 -10   6   1   33.33    1.59
   9  -6  -1    0.53    0.33
  -9  -6   1    1.21    0.54
  -9   6   1    0.77    0.44
  -9   6   1    0.80    0.38
   8  -6  -1    1.28    0.33
  -8  -6   1    1.14    0.57
  -8   6   1    1.35    0.42
  -8   6   1    1.39    0.39
  -7  -6   1   19.35    1.37
   7  -6  -1   19.90    0.95
  -7   6   1   19.50    1.04
  -7   6   1   18.79    0.99
  -6  -6   1   18.41    1.27
   6  -6  -1   18.72    0.88
  -6   6   1   18.86    0.99
  -6   6   1   18.97    0.96
  -5  -6   1  241.50   13.24
   5  -6  -1  261.76    9.53
  -5   6   1  251.32    9.77
  -5   6   1  243.81    9.72
   4  -6  -1    8.27    0.49
  -4  -6   1    6.85    0.75
   4  -6  -1    7.10    0.76
  -4   6   1    7.91    0.53
  -4   6   1    7.66    0.59
   3  -6  -1   33.73    1.33
   3  -6  -1   34.27    1.90
  -3  -6   1   27.15    1.90
  -3   6   1   32.07    1.43
   2  -6  -1    1.46    0.23
  -2  -6   1    2.34    0.46
  -2  -6   1    1.40    0.17
  -2  -6   1    2.08    0.19
   2  -6  -1    1.60    0.39
  -2   6   1    1.48    0.32
  -1  -6   1   26.26    1.09
  -1  -6   1   26.47    1.13
   1  -6  -1   26.32    1.08
   1  -6  -1   26.67    1.13
  -1  -6   1   25.74    1.05
  -1  -6   1   26.20    1.61
   1  -6  -1   24.97    1.60
   1   6  -1   24.17    1.15
  -1   6   1   26.04    1.17
   0  -6  -1    5.22    0.57
   0  -6   1    5.93    0.36
   0  -6   1    5.59    0.60
   0  -6   1    5.68    0.35
   0  -6  -1    5.77    0.38
   0  -6  -1    4.70    0.35
   0   6  -1    5.60    0.43
   0   6   1    4.99    0.41
   1  -6   1   10.93    0.55
   1  -6   1   10.90    0.85
  -1  -6  -1   11.43    0.54
  -1  -6  -1   11.52    0.56
  -1  -6  -1   12.47    0.92
   1   6   1   10.49    0.63
  -1   6  -1   10.64    0.65
  -2  -6  -1   17.41    0.80
   2  -6   1   18.21    0.79
  -2  -6  -1   17.51    1.21
   2  -6   1   18.16    1.20
  -2  -6  -1   16.99    0.76
  -2   6  -1   18.51    0.90
   3  -6   1    0.68    0.21
   3  -6   1    0.59    0.36
  -3  -6  -1    0.68    0.20
  -3  -6  -1    0.95    0.43
  -3  -6  -1    0.61    0.17
  -4  -6  -1   75.35    2.98
  -4  -6  -1   78.17    4.27
  -4  -6  -1   80.83    3.12
   4  -6   1   76.90    3.02
   4  -6   1   76.40    4.24
  -4   6  -1   74.95    3.11
  -5  -6  -1   14.34    0.68
  -5  -6  -1   14.70    0.69
  -5  -6  -1   15.53    1.13
  -5   6  -1   13.87    0.80
  -6  -6  -1   32.88    1.40
  -6  -6  -1   35.76    2.10
  -6   6  -1   33.42    1.51
  -7  -6  -1  111.26    4.39
  -7  -6  -1  114.49    6.23
  -7   6  -1  115.03    4.56
  -8  -6  -1   37.49    2.25
  -8  -6  -1   33.26    1.43
  -8   6  -1   32.80    1.58
  -9  -6  -1  129.04    5.17
  -9  -6  -1  140.72    7.42
  -9   6  -1  133.36    5.40
 -10  -6  -1   18.80    0.93
 -10  -6  -1   20.45    1.71
  10  -6   1   18.95    1.07
 -10   6  -1   18.71    1.13
 -11  -6  -1    9.54    0.51
  11  -6   1    8.52    0.70
 -11  -6  -1    8.75    0.49
 -11  -6  -1    9.28    1.29
 -11  -6  -1    9.01    0.63
 -11   6  -1    8.71    0.81
 -12  -6  -1   26.83    1.20
  12  -6   1   24.80    1.36
  12  -6   1   21.31    1.48
 -12  -6  -1   25.11    1.03
 -12  -6  -1   25.02    2.15
 -12  -6  -1   24.96    0.99
 -12   6  -1   26.09    1.44
 -12   6  -1   25.02    1.51
  13  -6   1   31.26    1.88
 -13  -6  -1   31.98    1.48
 -13  -6  -1   24.43    2.50
  13  -6   1   26.85    2.07
  13  -6   1   33.73    1.67
  13  -6   1   34.15    1.68
 -13  -6  -1   33.77    1.31
 -13  -6  -1   33.96    1.27
 -13   6  -1   35.62    1.75
 -13   6  -1   38.15    1.85
 -13   6  -1   34.33    1.55
 -14  -6  -1    9.53    1.61
 -14  -6  -1   14.24    0.85
 -14  -6  -1   16.70    0.99
 -14  -6  -1   15.71    0.92
  14  -6   1   14.17    0.96
 -14  -6  -1   15.04    0.72
  14  -6   1   17.02    1.16
  14  -6   1   14.62    1.18
 -14  -6  -1   14.87    0.74
 -14  -6  -1   16.60    1.01
  14  -6   1   15.34    0.83
 -14   6  -1   15.71    1.17
 -14   6  -1   16.74    1.20
 -14   6  -1   14.86    0.99
 -15  -6  -1   12.47    0.76
  15  -6   1   11.81    0.80
  15  -6   1   11.33    0.96
 -15  -6  -1   13.37    0.87
 -15  -6  -1   11.77    0.88
 -15  -6  -1   11.14    0.66
 -15  -6  -1   12.51    0.67
 -15  -6  -1    8.26    1.54
  15  -6   1   11.31    1.06
 -15  -6  -1   10.93    0.88
  15  -6   1   11.93    0.93
  15  -6   1    7.91    1.09
 -15   6  -1   12.60    1.09
 -15   6  -1   11.91    1.05
 -15   6  -1   12.59    0.92
  16  -6   1    3.15    0.64
 -16  -6  -1    3.59    0.38
 -16  -6  -1    3.44    0.38
  16  -6   1    2.35    0.85
 -16  -6  -1    3.32    0.46
  16  -6   1    3.87    0.49
 -16  -6  -1    3.33    0.43
 -16  -6  -1    2.61    0.52
 -16  -6  -1    3.17    0.59
  16  -6   1    2.98    0.65
 -16  -6  -1    2.91    0.56
 -16  -6  -1    2.55    1.19
  16  -6   1    3.05    0.55
 -16   6  -1    3.66    0.82
 -16   6  -1    3.78    0.56
 -17  -6  -1   17.97    1.16
  17  -6   1   17.12    1.58
 -17  -6  -1   17.75    0.88
  17  -6   1   18.41    1.31
 -17  -6  -1   18.28    0.94
 -17  -6  -1   19.11    1.99
  17  -6   1   20.16    1.18
 -17  -6  -1   18.87    1.05
 -17  -6  -1   18.73    0.87
 -17  -6  -1   18.00    1.18
 -17   6  -1   17.74    1.10
 -17   6  -1   18.21    1.34
 -18  -6  -1   10.59    0.67
 -18  -6  -1   11.03    0.85
  18  -6   1   11.14    1.17
 -18  -6  -1   11.29    0.65
 -18  -6  -1   11.64    0.71
 -18  -6  -1   10.07    0.77
  18  -6   1   10.61    0.89
 -18  -6  -1   11.52    0.92
 -18   6  -1    9.15    0.75
 -19  -6  -1    0.51    0.51
  19  -6   1    0.87    0.53
 -19  -6  -1    0.78    0.39
 -19  -6  -1    0.23    0.52
  19  -6   1    0.93    0.74
 -20  -6  -1    2.56    0.54
  20  -6   1    2.97    0.78
 -20  -6  -1    2.81    0.54
  20  -6   1    3.22    0.57
 -20  -6  -1    3.13    0.43
 -21  -6  -1    2.94    0.38
  21  -6   1    3.09    0.68
 -21  -6  -1    3.65    0.51
  21  -6   1    3.50    0.49
  21   6   1    3.56    0.51
 -22  -6  -1    0.41    0.27
  22  -6   1    0.39    0.50
 -22  -6  -1    0.34    0.36
  22   6   1    0.24    0.38
 -23  -6  -1    4.62    0.41
  23  -6   1    6.14    0.59
 -23  -7   1    0.42    0.31
 -22  -7   1    0.10    0.25
 -22  -7   1    0.16    0.35
  22  -7  -1    0.32    0.49
  22   7  -1    0.44    0.37
 -21  -7   1    2.72    0.47
 -21  -7   1    2.28    0.35
  21  -7  -1    3.51    0.53
  21  -7  -1    2.89    0.69
  21   7  -1    3.50    0.50
 -20  -7   1    1.86    0.38
  20  -7  -1    2.17    0.56
 -20  -7   1    0.96    0.50
  20  -7  -1    0.48    0.71
 -20   7   1    1.35    0.43
 -19  -7   1   -0.59    0.50
 -19  -7   1    0.40    0.38
  19  -7  -1    0.25    0.56
  19  -7  -1   -0.39    0.72
 -19   7   1   -0.02    0.45
  18  -7  -1    0.77    0.63
 -18  -7   1    1.21    0.40
  18  -7  -1   -0.08    0.76
 -18  -7   1    0.98    0.56
 -18   7   1    0.53    0.48
  17  -7  -1   15.60    1.66
  17  -7  -1   19.66    1.08
  17  -7  -1   17.68    1.16
  17  -7  -1   19.40    1.02
 -17  -7   1   20.30    1.05
 -17  -7   1   18.84    1.19
  17  -7  -1   19.90    1.45
 -17  -7   1   18.21    1.93
 -17   7   1   19.80    1.50
 -17   7   1   18.65    1.15
  16  -7  -1    0.49    0.43
  16  -7  -1    1.07    0.47
  16  -7  -1    0.07    0.73
  16  -7  -1    0.95    0.47
 -16  -7   1    1.21    0.41
 -16  -7   1    0.45    0.52
 -16  -7   1    0.82    1.03
  16  -7  -1    1.90    0.72
  16  -7  -1    1.83    0.60
 -16   7   1    0.76    0.74
 -16   7   1    1.48    0.48
 -16   7   1    1.65    0.52
 -15  -7   1    1.03    0.49
 -15  -7   1    0.60    0.36
  15  -7  -1    0.70    0.63
  15  -7  -1    0.82    0.43
  15  -7  -1    0.88    0.39
 -15  -7   1    0.38    1.02
 -15  -7   1    1.27    0.49
  15  -7  -1    0.90    0.60
  15  -7  -1    1.15    0.78
  15  -7  -1    1.14    0.47
 -15   7   1    1.63    0.71
 -15   7   1    1.17    0.48
 -15   7   1    1.76    0.71
 -15   7   1    1.13    0.48
 -14  -7   1    5.50    1.24
  14  -7  -1    5.77    0.59
  14  -7  -1    6.59    0.74
  14  -7  -1    3.17    0.75
  14  -7  -1    5.43    0.56
 -14  -7   1    7.54    0.62
 -14  -7   1    7.00    0.62
  14  -7  -1    7.28    0.91
 -14  -7   1    6.07    0.51
  14  -7  -1    5.87    0.50
 -14   7   1    5.94    0.59
 -14   7   1    5.19    0.85
 -14   7   1    5.06    0.61
 -14   7   1    7.61    0.84
  13  -7  -1    1.32    0.39
  13  -7  -1    1.67    0.56
 -13  -7   1    1.04    0.37
  13  -7  -1    0.56    0.58
 -13  -7   1    1.26    0.44
  13  -7  -1    0.70    0.34
  13  -7  -1    1.11    0.42
 -13  -7   1   -0.27    0.96
  13  -7  -1    1.71    0.69
 -13  -7   1    1.25    0.42
 -13   7   1    0.61    0.65
 -13   7   1    0.99    0.48
 -13   7   1    1.79    0.65
  12  -7  -1    7.36    0.85
  12  -7  -1    6.02    0.74
  12  -7  -1    6.68    0.50
  12  -7  -1    5.82    0.69
  12  -7  -1    6.44    0.57
 -12  -7   1    6.91    1.18
 -12   7   1    5.97    0.59
 -12   7   1    7.12    0.80
 -12   7   1    7.10    0.77
  11  -7  -1    0.76    0.30
  11  -7  -1    2.11    0.55
 -11  -7   1    1.36    0.80
  11  -7  -1    0.79    0.49
 -11   7   1    0.88    0.56
 -11   7   1    0.76    0.44
 -11   7   1    1.61    0.55
  10  -7  -1   25.63    1.09
  10  -7  -1   27.17    1.33
 -10  -7   1   27.63    1.96
 -10   7   1   26.61    1.44
 -10   7   1   23.49    1.36
   9  -7  -1  130.85    4.83
  -9  -7   1  139.49    7.27
   9  -7  -1  129.49    5.17
  -9   7   1  131.99    5.34
  -9   7   1  125.95    5.29
  -8  -7   1    8.50    0.95
   8  -7  -1    7.60    0.58
   8  -7  -1    7.44    0.46
  -8   7   1    7.65    0.65
  -8   7   1    7.63    0.70
  -7  -7   1    2.63    0.66
   7  -7  -1    2.32    0.38
   7  -7  -1    2.67    0.26
  -7   7   1    3.23    0.47
  -7   7   1    2.74    0.49
  -6  -7   1    0.83    0.52
   6  -7  -1    0.25    0.31
  -6   7   1    0.79    0.33
  -6   7   1    1.32    0.43
  -5  -7   1    2.41    0.56
   5  -7  -1    2.29    0.32
  -5   7   1    3.33    0.48
  -4  -7   1    1.56    0.55
   4  -7  -1    2.42    0.31
   4  -7  -1    2.06    0.50
  -4   7   1    2.93    0.44
   3  -7  -1   26.10    1.65
  -3  -7   1   25.99    1.69
   3  -7  -1   25.71    1.14
  -3   7   1   27.05    1.26
   2  -7  -1    5.87    0.66
   2  -7  -1    7.09    0.45
   2  -7  -1    5.48    0.41
  -2  -7   1    6.21    0.72
  -2   7   1    5.73    0.51
   1  -7  -1   93.71    3.79
   1  -7  -1   94.40    5.14
  -1  -7   1   91.47    3.61
   1  -7  -1   94.85    3.64
  -1  -7   1   94.43    5.13
  -1   7   1   94.55    3.78
   1   7  -1   93.04    3.78
   0  -7   1    1.35    0.43
   0  -7   1    1.36    0.22
   0  -7  -1    1.25    0.24
   0  -7   1    1.62    0.22
   0  -7  -1    1.71    0.25
   0  -7  -1    1.52    0.45
   0   7   1    1.36    0.35
   0   7  -1    1.88    0.35
   1  -7   1  230.24   12.01
   1  -7   1  228.74    8.59
   1  -7   1  219.30    8.96
  -1  -7  -1  228.45   12.01
  -1  -7  -1  226.67    8.59
  -1  -7  -1  220.59    8.95
  -1   7  -1  225.90    8.84
   1   7   1  225.48    8.82
  -2  -7  -1   26.08    1.02
   2  -7   1   22.29    1.52
   2  -7   1   24.46    1.05
  -2  -7  -1   23.45    1.05
  -2  -7  -1   24.10    1.55
  -2   7  -1   22.38    1.15
   3  -7   1    3.16    0.32
  -3  -7  -1    3.38    0.28
  -3  -7  -1    4.03    0.64
   3  -7   1    3.29    0.60
  -3   7  -1    3.78    0.45
   4  -7   1   18.25    1.30
  -4  -7  -1   18.95    1.35
  -4  -7  -1   17.39    0.80
   4  -7   1   17.75    0.85
  -4   7  -1   17.85    0.98
  -5  -7  -1  105.45    4.28
  -5  -7  -1  115.73    6.10
   5  -7   1  109.92    4.32
  -5   7  -1  113.94    4.50
  -6  -7  -1    9.54    0.99
   6  -7   1    8.34    0.63
  -6   7  -1   10.28    0.78
  -6   7  -1   10.19    0.69
   7  -7   1    1.35    0.34
  -7  -7  -1    1.59    0.66
  -7   7  -1    1.47    0.42
  -7   7  -1    1.18    0.46
   8  -7   1    1.19    0.39
  -8  -7  -1    0.94    0.60
  -8   7  -1    1.00    0.42
  -8   7  -1    0.92    0.50
  -9  -7  -1   16.52    1.51
   9  -7   1   15.82    0.93
  -9   7  -1   15.06    1.01
  -9   7  -1   15.69    1.09
  10  -7   1    0.98    0.31
  10  -7   1    1.65    0.47
 -10  -7  -1    2.24    0.88
 -10   7  -1    1.74    0.59
 -10   7  -1    1.10    0.57
  11  -7   1    9.65    0.79
  11  -7   1    9.17    0.63
  11  -7   1   10.75    0.93
 -11  -7  -1    8.51    1.30
  11  -7   1    7.82    0.79
 -11   7  -1   10.43    0.91
 -11   7  -1    9.34    0.86
 -11   7  -1    8.09    0.67
  12  -7   1    9.26    0.93
  12  -7   1   12.43    0.86
  12  -7   1   11.46    0.69
  12  -7   1   12.31    0.90
 -12  -7  -1   13.39    0.87
 -12  -7  -1    9.78    1.48
  12  -7   1   11.55    1.09
 -12   7  -1   10.52    1.01
 -12   7  -1   12.72    1.02
 -12   7  -1   11.07    0.83
 -13  -7  -1    2.41    0.50
 -13  -7  -1    3.31    1.19
 -13  -7  -1    3.10    0.50
  13  -7   1    2.24    0.63
  13  -7   1    2.90    0.44
  13  -7   1    2.81    0.76
  13  -7   1    1.52    0.64
  13  -7   1    2.26    0.48
 -13  -7  -1    2.29    0.41
 -13   7  -1    2.44    0.52
 -13   7  -1    2.62    0.77
 -13   7  -1    2.57    0.77
 -14  -7  -1    3.97    1.28
 -14  -7  -1    6.24    0.60
  14  -7   1    4.52    0.52
 -14  -7  -1    5.92    0.52
  14  -7   1    4.37    0.75
 -14  -7  -1    5.31    0.64
  14  -7   1    4.89    0.74
  14  -7   1    5.71    0.60
  14  -7   1    2.06    0.83
 -14   7  -1    5.38    0.88
 -14   7  -1    5.45    0.88
 -14   7  -1    5.59    0.61
  15  -7   1    4.80    0.61
 -15  -7  -1    4.12    1.28
  15  -7   1    6.10    0.56
 -15  -7  -1    5.40    0.65
  15  -7   1    4.96    0.76
  15  -7   1    5.65    0.59
 -15  -7  -1    5.99    0.53
 -15  -7  -1    5.94    0.61
  15  -7   1    4.93    0.77
  15  -7   1    1.19    0.85
 -15   7  -1    4.83    0.85
 -15   7  -1    5.71    0.89
 -15   7  -1    5.09    0.62
 -16  -7  -1    0.27    0.42
  16  -7   1   -0.03    0.42
 -16  -7  -1    0.03    0.52
  16  -7   1    0.87    0.46
 -16  -7  -1    0.75    1.11
  16  -7   1    1.17    0.49
  16  -7   1   -1.36    0.79
  16  -7   1    0.38    0.62
  16  -7   1    0.67    0.62
 -16  -7  -1    0.07    0.52
 -16   7  -1    0.36    0.50
 -16   7  -1    0.50    0.76
 -16   7  -1    1.27    0.50
  17  -7   1    1.99    0.53
 -17  -7  -1    1.45    0.56
  17  -7   1    2.34    0.53
  17  -7   1    1.72    0.47
  17  -7   1    2.18    0.62
 -17  -7  -1    2.43    0.45
  17  -7   1    1.96    0.84
 -17  -7  -1    1.74    0.57
 -17   7  -1    3.05    0.54
  18  -7   1    3.33    0.86
  18  -7   1    3.90    0.64
  18  -7   1    3.57    0.49
  18  -7   1    3.81    0.57
  18  -7   1    3.78    0.55
 -18  -7  -1    3.17    0.61
 -18  -7  -1    3.88    0.48
 -18   7  -1    4.86    0.57
 -19  -7  -1    1.21    0.53
  19  -7   1    1.02    0.70
 -19  -7  -1    1.02    0.40
  19  -7   1    0.22    0.50
 -19   7  -1    1.24    0.44
 -20  -7  -1    0.52    0.45
  20  -7   1    1.05    0.67
 -20  -7  -1    1.88    0.37
  20  -7   1    1.72    0.48
  21  -7   1    0.37    0.55
 -21  -7  -1    0.59    0.39
 -21  -7  -1    0.29    0.30
  21   7   1    0.32    0.40
 -22  -7  -1    3.50    0.32
 -22  -7  -1    3.93    0.39
  22  -7   1    3.63    0.54
 -22  -8   1   -0.05    0.29
 -22  -8   1   -0.02    0.22
 -21  -8   1    3.19    0.34
 -21  -8   1    3.03    0.43
  21  -8  -1    3.49    0.60
 -21   8   1    3.39    0.38
  21   8  -1    3.31    0.45
 -20  -8   1    3.06    0.39
  20  -8  -1    3.61    0.70
  20  -8  -1    4.39    0.72
  20  -8  -1    3.57    0.53
 -20  -8   1    3.40    0.50
 -20   8   1    2.47    0.44
  19  -8  -1    1.46    0.45
  19  -8  -1    0.63    0.51
  19  -8  -1    0.90    0.71
 -19  -8   1    1.35    0.39
 -19  -8   1    0.85    0.48
 -19   8   1    0.65    0.45
  18  -8  -1    2.45    0.64
 -18  -8   1    2.23    0.42
  18  -8  -1    1.74    0.49
  18  -8  -1    1.89    0.77
  18  -8  -1    1.73    0.50
 -18  -8   1    1.58    0.54
  18  -8  -1    2.18    0.43
 -18   8   1    2.18    0.51
  17  -8  -1   -0.18    0.45
 -17  -8   1   -0.15    0.50
 -17  -8   1    0.65    0.40
  17  -8  -1   -1.12    0.74
  17  -8  -1    0.30    0.66
  17  -8  -1    0.11    0.48
  17  -8  -1    0.93    0.43
 -17   8   1    0.62    0.46
 -17   8   1    1.07    0.52
  16  -8  -1    1.03    0.83
  16  -8  -1    2.39    0.48
 -16  -8   1    2.20    0.43
 -16  -8   1    1.35    0.54
  16  -8  -1    1.76    0.52
  16  -8  -1    1.22    0.50
  16  -8  -1    1.60    0.74
 -16  -8   1    2.75    1.24
 -16   8   1    1.97    0.51
 -16   8   1    1.50    0.56
 -16   8   1    2.08    0.77
 -15  -8   1    3.62    0.46
  15  -8  -1    1.94    0.85
 -15  -8   1    5.06    1.31
  15  -8  -1    3.44    0.54
 -15  -8   1    3.82    0.58
  15  -8  -1    4.03    0.50
  15  -8  -1    3.47    0.54
  15  -8  -1    1.69    0.74
  15  -8  -1    3.05    0.69
 -15   8   1    3.34    0.60
 -15   8   1    3.60    0.57
 -15   8   1    2.77    0.79
 -15   8   1    3.73    0.82
  14  -8  -1   38.78    1.83
  14  -8  -1   34.63    2.31
  14  -8  -1   29.59    2.10
 -14  -8   1   35.41    2.88
 -14  -8   1   38.50    1.71
 -14  -8   1   38.72    1.77
  14  -8  -1   36.11    1.53
  14  -8  -1   36.52    1.63
  14  -8  -1   36.13    1.84
 -14   8   1   34.07    1.92
 -14   8   1   35.45    1.67
 -14   8   1   35.55    1.98
 -14   8   1   36.48    1.75
  13  -8  -1    1.79    0.48
  13  -8  -1    2.13    0.62
 -13  -8   1    2.93    0.50
 -13  -8   1    3.99    1.20
  13  -8  -1    3.03    0.79
 -13  -8   1    1.77    0.39
  13  -8  -1    1.60    0.45
  13  -8  -1    0.26    0.61
  13  -8  -1    2.41    0.43
 -13   8   1    1.16    0.51
 -13   8   1    2.11    0.71
 -13   8   1    1.77    0.50
 -13   8   1    1.54    0.71
  12  -8  -1   27.71    1.89
  12  -8  -1   32.11    1.48
  12  -8  -1   33.40    2.14
 -12  -8   1   36.79    1.59
  12  -8  -1   34.24    1.65
 -12  -8   1   37.12    2.56
  12  -8  -1   31.89    1.40
 -12  -8   1   33.84    1.55
  12  -8  -1   33.13    1.67
 -12   8   1   33.87    1.80
 -12   8   1   33.29    1.80
 -12   8   1   31.56    1.58
 -12   8   1   32.22    1.70
 -11  -8   1   14.34    1.56
  11  -8  -1   16.23    0.84
  11  -8  -1   13.60    1.16
  11  -8  -1   15.89    1.00
  11  -8  -1   17.14    1.05
  11  -8  -1   15.38    0.80
  11  -8  -1   17.91    1.38
 -11  -8   1   17.56    0.92
 -11   8   1   13.99    0.99
 -11   8   1   15.57    1.06
 -11   8   1   15.99    1.18
 -11   8   1   16.25    1.21
  10  -8  -1    9.88    0.78
  10  -8  -1   10.45    0.79
 -10  -8   1   10.93    1.26
  10  -8  -1   10.55    1.02
  10  -8  -1   10.72    0.92
  10  -8  -1    9.74    0.63
 -10   8   1    8.77    0.83
 -10   8   1    9.83    0.94
 -10   8   1    8.61    0.75
 -10   8   1    9.58    0.76
   9  -8  -1   31.58    1.44
   9  -8  -1   27.08    1.65
  -9  -8   1   29.11    2.11
  -9  -8   1   27.79    1.65
   9  -8  -1   29.15    1.20
  -9   8   1   27.56    1.49
  -9   8   1   30.32    1.49
  -9   8   1   28.33    1.55
   8  -8  -1    0.18    0.40
  -8  -8   1    0.76    0.70
   8  -8  -1    0.43    0.44
  -8  -8   1    0.30    0.43
   8  -8  -1    0.00    0.25
  -8   8   1   -0.37    0.40
  -8   8   1    0.83    0.55
   7  -8  -1    8.61    0.49
  -7  -8   1   10.00    1.06
   7  -8  -1    8.99    0.66
  -7   8   1    8.26    0.78
   6  -8  -1   50.37    2.10
   6  -8  -1   48.02    1.90
  -6  -8   1   50.08    3.01
  -6   8   1   52.07    2.25
   5  -8  -1   24.19    0.97
  -5  -8   1   23.06    1.63
   5  -8  -1   24.83    1.11
  -5   8   1   21.98    1.25
   4  -8  -1    9.78    0.49
   4  -8  -1    9.24    0.62
  -4  -8   1   10.73    1.06
   4  -8  -1   10.55    0.96
  -4   8   1    7.95    0.70
   3  -8  -1    0.50    0.57
   3  -8  -1    0.18    0.27
   3  -8  -1    0.25    0.28
  -3  -8   1   -0.40    0.53
  -3   8   1    0.29    0.38
  -2  -8   1   -0.34    0.52
   2  -8  -1    0.23    0.26
   2  -8  -1    0.18    0.46
   2  -8  -1    0.31    0.26
  -2   8   1    0.16    0.37
   1  -8  -1   14.77    0.74
  -1  -8   1   14.87    1.23
   1  -8  -1   14.50    0.76
   1  -8  -1   15.33    1.23
  -1   8   1   13.93    0.86
   0  -8  -1   14.11    0.73
   0  -8   1   14.99    1.16
   0  -8   1   14.30    0.71
   0  -8  -1   14.62    1.16
   0   8   1   15.78    0.89
   0   8  -1   14.97    0.85
  -1  -8  -1   63.74    3.59
   1  -8   1   59.41    2.47
  -1  -8  -1   60.92    2.47
   1  -8   1   63.53    3.58
  -1   8  -1   65.62    2.63
   2  -8   1  119.96    4.49
   2  -8   1  120.77    6.35
   2  -8   1  106.99    4.66
  -2  -8  -1  120.04    6.35
  -2  -8  -1  114.26    4.46
  -2   8  -1  113.76    4.67
  -3  -8  -1   24.24    1.09
  -3  -8  -1   27.53    1.77
   3  -8   1   26.54    1.73
   3  -8   1   24.35    1.14
  -3   8  -1   25.57    1.27
  -4  -8  -1    0.54    0.61
   4  -8   1    1.31    0.31
   4  -8   1    1.32    0.22
  -4   8  -1    1.55    0.47
   5  -8   1    1.24    0.34
  -5  -8  -1    2.33    0.69
   5  -8   1    1.24    0.22
  -5   8  -1    0.52    0.46
   6  -8   1    7.30    0.54
   6  -8   1    6.48    0.43
  -6  -8  -1    6.22    0.93
  -6   8  -1    6.02    0.67
  -7  -8  -1   11.13    1.22
   7  -8   1   11.48    0.79
   7  -8   1   11.52    0.60
  -7   8  -1   13.52    0.98
  -8  -8  -1  158.96    8.42
   8  -8   1  157.78    5.59
   8  -8   1  142.32    7.66
  -8  -8  -1  155.98    7.19
   8  -8   1  144.33    7.18
   8  -8   1  157.64    5.98
  -8   8  -1  156.60    6.19
  -8   8  -1  146.43    6.11
   9  -8   1   11.45    0.94
   9  -8   1   11.75    0.89
   9  -8   1   12.05    0.83
  -9  -8  -1   12.03    1.37
   9  -8   1   12.99    0.95
  -9  -8  -1   11.91    0.95
   9  -8   1   11.53    0.66
  -9   8  -1   10.57    0.82
  -9   8  -1   11.19    0.90
  -9   8  -1   12.24    0.99
  10  -8   1    1.05    0.34
  10  -8   1    0.38    0.50
  10  -8   1    1.36    0.50
  10  -8   1    0.82    0.37
  10  -8   1    0.45    0.39
 -10  -8  -1    1.56    0.98
  10  -8   1    1.87    0.63
  10  -8   1    1.51    0.51
 -10   8  -1    0.74    0.58
 -10   8  -1    0.97    0.45
 -10   8  -1    0.97    0.64
  11  -8   1   14.41    1.17
 -11  -8  -1   15.42    0.91
 -11  -8  -1   16.24    1.74
  11  -8   1   15.76    0.98
  11  -8   1   15.09    0.83
  11  -8   1   15.05    0.85
  11  -8   1   12.55    1.16
  11  -8   1   15.05    1.40
  11  -8   1   15.15    1.08
  11  -8   1   13.78    1.01
 -11  -8  -1   16.11    0.87
 -11   8  -1   15.51    1.14
 -11   8  -1   16.33    1.00
 -11   8  -1   15.12    1.18
 -11   8  -1   14.75    0.96
  12  -8   1    4.07    0.70
  12  -8   1    6.17    0.56
 -12  -8  -1    6.20    0.52
 -12  -8  -1    6.44    0.62
  12  -8   1    5.56    0.75
  12  -8   1    4.88    0.87
  12  -8   1    5.47    0.59
 -12  -8  -1    5.67    1.31
  12  -8   1    5.41    0.51
  12  -8   1    6.87    0.76
 -12   8  -1    5.31    0.84
 -12   8  -1    4.45    0.86
 -12   8  -1    5.67    0.63
  13  -8   1   72.87    3.33
  13  -8   1   72.86    3.11
  13  -8   1   57.78    3.94
 -13  -8  -1   75.18    3.15
  13  -8   1   71.15    2.76
 -13  -8  -1   63.77    4.50
  13  -8   1   69.48    3.59
  13  -8   1   73.92    2.91
 -13  -8  -1   70.18    3.11
 -13   8  -1   75.91    3.25
 -13   8  -1   71.55    3.04
 -13   8  -1   75.92    3.26
  14  -8   1   15.24    1.11
 -14  -8  -1   14.65    1.04
 -14  -8  -1    9.88    1.68
  14  -8   1   15.80    0.88
  14  -8   1   15.74    0.96
 -14  -8  -1   15.99    0.89
  14  -8   1   15.18    1.28
  14  -8   1   15.79    1.09
 -14   8  -1   15.05    1.08
 -14   8  -1   13.17    1.18
 -14   8  -1   15.38    1.25
 -15  -8  -1    5.82    0.70
  15  -8   1    7.98    0.62
  15  -8   1    7.64    0.67
 -15  -8  -1    3.52    1.25
  15  -8   1    7.70    0.85
  15  -8   1    3.88    1.00
  15  -8   1    8.09    0.72
  15  -8   1    8.16    0.85
 -15  -8  -1    8.31    0.65
 -15   8  -1    7.36    0.97
 -15   8  -1    7.84    0.72
 -15   8  -1    5.57    0.90
 -15   8  -1    8.03    0.70
  16  -8   1   -0.19    0.82
  16  -8   1    1.11    0.50
 -16  -8  -1    1.49    0.44
  16  -8   1    0.93    0.46
 -16  -8  -1    0.81    0.54
  16  -8   1    0.40    0.58
  16  -8   1    0.65    0.51
 -16   8  -1    1.13    0.50
 -16   8  -1    0.73    0.54
  17  -8   1    0.64    0.50
  17  -8   1    0.36    0.54
  17  -8   1    1.49    0.50
  17  -8   1    1.12    0.45
  17  -8   1    0.75    0.79
 -17  -8  -1    1.00    0.42
 -17  -8  -1    0.52    0.52
 -17   8  -1    1.43    0.52
 -17   8  -1    1.30    0.47
 -18  -8  -1    2.07    0.43
  18  -8   1    1.50    0.48
 -18  -8  -1    1.09    0.51
  18  -8   1    2.20    0.53
  18  -8   1    2.22    0.44
  18  -8   1    2.80    0.52
  18  -8   1    2.27    0.77
 -18   8  -1    2.05    0.49
  19  -8   1    2.03    0.39
 -19  -8  -1    1.71    0.39
  19  -8   1    1.63    0.44
 -19  -8  -1    1.53    0.48
  19  -8   1    2.06    0.46
  19  -8   1    1.72    0.67
 -19   8  -1    2.00    0.44
  20  -8   1    1.91    0.39
  20  -8   1    2.52    0.61
  20  -8   1    2.47    0.59
 -20  -8  -1    2.00    0.43
 -20  -8  -1    1.87    0.35
 -20   8  -1    2.50    0.39
  21  -8   1    0.31    0.45
  21  -8   1   -0.23    0.44
 -21  -8  -1    0.67    0.31
 -21  -8  -1    0.10    0.25
 -21  -9   1    3.07    0.29
 -20  -9   1    4.04    0.37
  20  -9  -1    5.48    0.67
 -20  -9   1    4.35    0.46
  20  -9  -1    4.14    0.42
 -20   9   1    4.19    0.42
  19  -9  -1    1.93    0.41
 -19  -9   1    1.71    0.36
  19  -9  -1    2.61    0.50
 -19  -9   1    1.77    0.46
  19  -9  -1    2.79    0.67
 -19   9   1    2.27    0.44
  18  -9  -1   -0.45    0.68
  18  -9  -1    0.39    0.53
 -18  -9   1    0.54    0.37
 -18  -9   1    0.37    0.48
  18  -9  -1    0.31    0.42
  18  -9  -1    0.25    0.38
 -18   9   1    0.25    0.46
  17  -9  -1    5.39    0.73
 -17  -9   1    4.59    0.62
  17  -9  -1    4.58    0.57
  17  -9  -1    4.14    0.50
 -17  -9   1    4.34    0.48
  17  -9  -1    3.80    0.85
 -17   9   1    3.92    0.54
 -17   9   1    5.45    0.61
  16  -9  -1   10.03    0.68
  16  -9  -1    8.17    1.09
 -16  -9   1   12.21    0.79
  16  -9  -1   11.34    0.99
  16  -9  -1    9.96    0.74
 -16  -9   1    8.99    0.79
 -16   9   1    9.48    0.78
 -16   9   1   12.22    0.90
  15  -9  -1    4.06    0.56
  15  -9  -1    4.76    0.60
  15  -9  -1    3.50    0.77
 -15  -9   1    4.30    0.48
 -15  -9   1    3.72    0.60
  15  -9  -1    2.59    0.87
  15  -9  -1    4.02    0.52
  15  -9  -1    4.87    0.66
 -15   9   1    3.47    0.58
 -15   9   1    4.72    0.62
  14  -9  -1    0.80    0.60
  14  -9  -1    1.14    0.50
  14  -9  -1    0.93    0.78
  14  -9  -1    1.03    0.43
  14  -9  -1    0.88    0.59
 -14  -9   1    0.79    0.41
  14  -9  -1   -1.16    0.64
 -14  -9   1    0.79    0.51
 -14  -9   1   -0.49    1.08
  14  -9  -1    0.58    0.45
 -14   9   1    0.86    0.51
 -14   9   1    0.54    0.53
 -14   9   1    0.65    0.69
 -14   9   1    1.03    0.70
  13  -9  -1    8.72    0.61
  13  -9  -1    4.30    0.86
 -13  -9   1    9.10    0.68
  13  -9  -1    8.02    0.66
  13  -9  -1    7.68    0.71
  13  -9  -1    7.58    0.85
 -13  -9   1    8.39    0.72
  13  -9  -1    8.77    0.84
  13  -9  -1    8.28    1.03
 -13  -9   1    8.35    1.45
 -13   9   1    8.02    0.73
 -13   9   1    8.43    0.74
 -13   9   1    9.08    0.94
 -13   9   1    9.49    1.00
 -13   9   1    9.49    0.78
 -12  -9   1   20.70    1.09
 -12  -9   1   23.01    1.19
  12  -9  -1   14.82    1.46
  12  -9  -1   20.87    1.22
  12  -9  -1   21.17    1.03
  12  -9  -1   22.21    1.67
  12  -9  -1   23.05    1.40
  12  -9  -1   22.16    1.31
  12  -9  -1   21.86    1.09
 -12  -9   1   22.84    2.17
 -12   9   1   19.95    1.20
 -12   9   1   19.83    1.21
 -12   9   1   18.10    1.39
 -12   9   1   21.12    1.44
 -12   9   1   19.19    1.23
 -11  -9   1    1.95    0.38
  11  -9  -1    1.04    0.68
  11  -9  -1    1.77    0.48
  11  -9  -1    1.83    0.68
  11  -9  -1    1.58    0.65
 -11  -9   1    3.20    1.09
  11  -9  -1    1.37    0.56
 -11  -9   1    1.95    0.48
  11  -9  -1    1.57    0.38
  11  -9  -1    2.25    0.44
 -11   9   1    0.86    0.67
 -11   9   1    2.25    0.65
 -11   9   1    1.77    0.49
 -11   9   1    2.12    0.52
 -11   9   1    1.09    0.55
 -10  -9   1   31.02    1.45
 -10  -9   1   30.96    2.31
  10  -9  -1   30.69    1.89
  10  -9  -1   27.92    1.33
  10  -9  -1   30.08    1.73
  10  -9  -1   29.37    1.48
 -10  -9   1   29.93    1.39
  10  -9  -1   26.85    1.76
  10  -9  -1   30.10    1.25
  10  -9  -1   29.34    1.52
 -10   9   1   30.36    1.67
 -10   9   1   27.84    1.56
 -10   9   1   28.21    1.43
 -10   9   1   28.98    1.42
   9  -9  -1    5.50    0.77
   9  -9  -1    4.63    0.59
   9  -9  -1    4.15    0.41
   9  -9  -1    5.39    0.69
   9  -9  -1    3.93    0.57
  -9  -9   1    5.22    1.03
  -9  -9   1    4.65    0.43
   9  -9  -1    4.48    0.51
  -9  -9   1    4.48    0.65
   9  -9  -1    5.16    0.71
   9  -9  -1    4.84    0.45
  -9  -9   1    5.22    0.51
  -9   9   1    3.63    0.58
  -9   9   1    3.47    0.52
  -9   9   1    4.42    0.74
  -8  -9   1   46.55    2.46
  -8  -9   1   47.75    3.05
   8  -9  -1   48.83    2.09
   8  -9  -1   48.90    1.86
   8  -9  -1   50.12    2.72
   8  -9  -1   49.13    1.96
   8  -9  -1   47.59    2.27
   8  -9  -1   45.50    2.55
   8  -9  -1   46.02    2.46
  -8   9   1   46.41    2.26
  -8   9   1   44.28    2.07
  -8   9   1   49.76    2.26
   7  -9  -1    8.89    0.83
  -7  -9   1   10.44    0.88
   7  -9  -1   10.51    0.90
  -7  -9   1   11.72    1.23
   7  -9  -1   10.30    0.78
   7  -9  -1   10.62    0.74
   7  -9  -1   10.90    0.98
   7  -9  -1   10.03    0.56
  -7   9   1    9.81    0.71
  -7   9   1   10.57    0.90
  -6  -9   1   50.54    3.15
  -6  -9   1   50.44    2.59
   6  -9  -1   47.88    2.71
   6  -9  -1   51.46    2.17
   6  -9  -1   54.67    2.62
   6  -9  -1   51.65    1.96
  -6   9   1   52.96    2.35
   5  -9  -1    0.58    0.39
  -5  -9   1    0.64    0.42
   5  -9  -1    1.82    0.45
  -5  -9   1    0.97    0.71
   5  -9  -1    0.76    0.24
   5  -9  -1    0.45    0.36
  -5   9   1    1.22    0.53
  -4  -9   1    0.20    0.40
  -4  -9   1    0.72    0.66
   4  -9  -1    0.67    0.35
   4  -9  -1    0.62    0.63
   4  -9  -1    0.74    0.41
   4  -9  -1    0.18    0.39
   4  -9  -1    0.30    0.23
  -4   9   1    0.89    0.49
   3  -9  -1   19.98    1.61
  -3  -9   1   21.29    1.58
   3  -9  -1   22.10    0.90
   3  -9  -1   22.26    1.05
  -3   9   1   22.26    1.20
   2  -9  -1   30.54    1.36
  -2  -9   1   31.45    2.08
   2  -9  -1   30.87    1.21
   2  -9  -1   29.19    2.05
  -2   9   1   32.98    1.54
   1  -9  -1   40.11    2.53
  -1  -9   1   42.47    2.55
   1  -9  -1   40.21    1.55
   1  -9  -1   41.17    1.70
  -1   9   1   39.08    1.84
   0  -9  -1   44.14    1.73
   0  -9  -1   45.69    1.89
   0  -9  -1   48.08    2.82
   0  -9   1   46.93    2.81
  -1  -9  -1   16.27    1.35
  -1  -9  -1   14.53    0.77
   1  -9   1   15.83    0.78
   1  -9   1   14.32    0.67
   1  -9   1   15.79    1.33
  -1   9  -1   14.87    0.97
   2  -9   1   97.30    3.82
   2  -9   1   96.61    3.57
   2  -9   1   98.39    5.44
  -2  -9  -1   96.85    5.46
  -2   9  -1   97.90    4.01
  -3  -9  -1   81.93    4.55
   3  -9   1   75.98    4.49
   3  -9   1   74.86    4.07
   3  -9   1   82.61    3.16
  -3  -9  -1   79.44    3.82
   3  -9   1   80.31    2.93
  -3   9  -1   79.49    3.33
  -4  -9  -1   22.08    1.72
  -4  -9  -1   23.87    1.29
   4  -9   1   21.33    0.91
   4  -9   1   22.76    1.07
   4  -9   1   21.48    1.38
  -4   9  -1   22.11    1.25
   5  -9   1   23.30    1.40
   5  -9   1   24.82    0.99
  -5  -9  -1   23.11    1.36
  -5  -9  -1   25.12    1.86
   5  -9   1   23.52    1.16
   5  -9   1   24.01    1.46
  -5   9  -1   22.87    1.37
   6  -9   1   18.81    1.01
  -6  -9  -1   19.92    1.17
  -6  -9  -1   19.65    1.66
   6  -9   1   17.64    0.82
   6  -9   1   18.28    1.18
   6  -9   1   17.96    1.20
  -6   9  -1   19.05    1.20
   7  -9   1    1.05    0.47
  -7  -9  -1    1.26    0.50
   7  -9   1    0.90    0.42
   7  -9   1    1.58    0.37
  -7  -9  -1    0.28    0.79
   7  -9   1    0.98    0.29
   7  -9   1    1.77    0.60
   7  -9   1    1.05    0.51
  -7   9  -1    0.04    0.58
  -7   9  -1    0.75    0.40
   8  -9   1   10.24    0.94
   8  -9   1    9.94    0.75
  -8  -9  -1   10.16    0.90
   8  -9   1    9.83    0.61
   8  -9   1    9.40    0.60
   8  -9   1    9.64    0.75
  -8  -9  -1    9.49    1.31
   8  -9   1    8.99    0.88
   8  -9   1   10.35    1.04
   8  -9   1    9.61    0.84
  -8   9  -1    9.33    0.93
  -8   9  -1    7.99    0.68
   9  -9   1    1.72    0.43
  -9  -9  -1    1.32    0.35
   9  -9   1    1.73    0.61
  -9  -9  -1    0.34    1.00
   9  -9   1    2.05    0.64
   9  -9   1    2.21    0.55
   9  -9   1    0.81    0.36
   9  -9   1    1.29    0.57
   9  -9   1    1.70    0.51
   9  -9   1    1.39    0.32
   9  -9   1    1.44    0.67
  -9   9  -1    1.01    0.71
  -9   9  -1    1.09    0.48
  10  -9   1    0.06    0.70
  10  -9   1    0.19    0.37
 -10  -9  -1   -0.02    1.05
  10  -9   1    0.18    0.48
  10  -9   1    0.39    0.58
  10  -9   1    0.42    0.34
  10  -9   1    1.30    0.66
  10  -9   1    0.28    0.56
 -10  -9  -1    0.63    0.35
  10  -9   1    0.94    0.42
  10  -9   1    1.64    0.56
 -10   9  -1    0.20    0.52
 -10   9  -1   -0.63    0.47
 -10   9  -1    1.31    0.69
 -11  -9  -1    6.63    0.62
  11  -9   1    3.80    0.71
  11  -9   1    6.44    0.72
  11  -9   1    6.34    0.76
  11  -9   1    3.77    0.86
  11  -9   1    6.15    0.74
  11  -9   1    5.94    0.90
  11  -9   1    5.87    0.49
  11  -9   1    5.97    0.56
  11  -9   1    5.27    0.60
 -11  -9  -1    5.97    0.50
 -11  -9  -1    4.81    1.27
 -11   9  -1    5.67    0.66
 -11   9  -1    5.57    0.80
 -11   9  -1    4.33    0.63
 -11   9  -1    4.47    0.85
  12  -9   1   26.55    1.95
  12  -9   1   26.67    1.34
 -12  -9  -1   30.38    1.40
  12  -9   1   27.34    1.56
 -12  -9  -1   28.25    1.47
  12  -9   1   29.69    1.54
  12  -9   1   28.34    1.28
 -12  -9  -1   26.30    2.47
  12  -9   1   26.25    1.75
  12  -9   1   29.07    1.60
 -12   9  -1   27.83    1.54
 -12   9  -1   26.91    1.67
 -12   9  -1   29.20    1.80
 -12   9  -1   27.47    1.50
  13  -9   1    4.60    0.57
  13  -9   1    3.27    0.70
 -13  -9  -1    2.39    1.22
 -13  -9  -1    4.42    0.61
  13  -9   1    2.60    0.88
  13  -9   1    3.74    0.74
  13  -9   1    4.13    0.51
  13  -9   1    0.56    0.81
  13  -9   1    4.59    0.61
  13  -9   1    4.41    0.73
 -13  -9  -1    5.66    0.50
 -13   9  -1    3.52    0.82
 -13   9  -1    4.26    0.65
 -13   9  -1    3.66    0.87
 -14  -9  -1   18.59    1.26
 -14  -9  -1   24.92    1.17
  14  -9   1   20.67    1.17
  14  -9   1   17.13    1.60
  14  -9   1   24.76    1.14
 -14  -9  -1   16.64    2.10
  14  -9   1   26.15    1.53
  14  -9   1   23.27    1.36
 -14   9  -1   20.03    1.54
 -14   9  -1   22.86    1.27
 -14   9  -1   20.20    1.57
 -14   9  -1   24.02    1.33
  15  -9   1    0.03    0.58
  15  -9   1   -0.17    0.73
  15  -9   1   -0.29    0.43
 -15  -9  -1    0.36    0.42
  15  -9   1   -0.22    0.50
 -15  -9  -1   -0.40    0.50
  15  -9   1   -1.59    0.75
  15  -9   1   -0.06    0.49
 -15   9  -1   -0.54    0.51
 -15   9  -1   -0.48    0.54
 -16  -9  -1   15.29    0.96
  16  -9   1   17.45    0.94
  16  -9   1   14.12    1.34
  16  -9   1   17.65    1.18
  16  -9   1   17.07    1.20
  16  -9   1   13.87    0.96
 -16  -9  -1   11.98    1.04
  16  -9   1   17.36    1.52
 -16   9  -1   16.21    1.07
 -16   9  -1   17.06    1.04
 -17  -9  -1   13.69    0.86
  17  -9   1   13.67    1.07
 -17  -9  -1   12.02    0.97
  17  -9   1   14.54    0.86
  17  -9   1   15.47    1.42
  17  -9   1   13.44    1.39
  17  -9   1   14.03    1.09
  17  -9   1   14.41    0.92
 -17   9  -1   15.99    0.94
 -17   9  -1   14.36    1.01
  18  -9   1    9.12    0.91
  18  -9   1    8.07    0.57
 -18  -9  -1    7.54    0.65
  18  -9   1    9.69    0.93
  18  -9   1    7.52    0.62
 -18  -9  -1    7.90    0.66
 -18   9  -1    8.57    0.64
  19  -9   1   20.89    1.46
 -19  -9  -1   19.94    1.05
 -19  -9  -1   20.30    1.08
  19  -9   1   23.83    1.46
  19  -9   1   20.65    1.02
 -19   9  -1   20.73    1.06
  20  -9   1    2.60    0.50
  20  -9   1    2.14    0.51
  20  -9   1    2.05    0.34
 -20  -9  -1    1.95    0.34
 -20  -9  -1    1.76    0.29
 -19 -10   1    8.36    0.63
  19 -10  -1    8.24    0.60
 -19 -10   1    9.18    0.58
  19 -10  -1    9.99    0.82
 -19  10   1    9.35    0.66
  18 -10  -1   -0.33    0.58
  18 -10  -1    0.02    0.40
 -18 -10   1    0.50    0.32
  18 -10  -1    0.82    0.37
 -18 -10   1    0.28    0.39
 -18  10   1    0.03    0.35
 -18  10   1    0.40    0.39
  17 -10  -1   12.81    0.81
 -17 -10   1   11.96    0.89
  17 -10  -1   12.79    1.16
  17 -10  -1   12.46    0.85
 -17 -10   1   14.52    0.82
  17 -10  -1   13.89    1.05
 -17  10   1   14.07    0.94
 -17  10   1   13.69    0.86
  16 -10  -1    1.09    0.78
  16 -10  -1    2.85    0.50
 -16 -10   1    2.35    0.54
 -16 -10   1    3.90    0.45
  16 -10  -1    3.14    0.45
  16 -10  -1    3.30    0.56
  16 -10  -1    3.21    0.64
 -16  10   1    4.41    0.56
 -16  10   1    2.99    0.51
  15 -10  -1    1.46    0.55
 -15 -10   1    0.50    0.51
  15 -10  -1    0.09    0.78
  15 -10  -1    0.26    0.64
 -15 -10   1    0.91    0.40
  15 -10  -1    0.60    0.48
  15 -10  -1    1.05    0.43
 -15  10   1    0.59    0.52
 -15  10   1    0.71    0.50
  14 -10  -1    0.94    0.58
 -14 -10   1    0.84    0.40
  14 -10  -1   -0.24    0.75
  14 -10  -1    0.58    0.46
 -14 -10   1    0.18    0.50
  14 -10  -1    0.29    0.65
  14 -10  -1   -0.20    0.42
 -14  10   1    0.91    0.51
 -14  10   1    1.36    0.53
 -14  10   1    0.65    0.53
  13 -10  -1    7.11    0.65
 -13 -10   1    7.70    0.71
  13 -10  -1    8.03    1.02
  13 -10  -1    6.19    0.88
 -13 -10   1    7.85    0.66
  13 -10  -1    6.81    0.82
  13 -10  -1    7.88    0.60
 -13  10   1    8.66    0.76
 -13  10   1    7.38    0.70
 -13  10   1    7.82    0.71
  12 -10  -1   22.07    1.77
  12 -10  -1   27.41    1.54
  12 -10  -1   29.18    1.97
  12 -10  -1   28.52    1.64
 -12 -10   1   28.88    1.48
  12 -10  -1   30.55    1.29
  12 -10  -1   29.24    1.35
 -12 -10   1   31.32    2.49
 -12 -10   1   29.36    1.39
 -12  10   1   26.16    1.75
 -12  10   1   26.18    1.57
 -12  10   1   27.79    1.47
 -12  10   1   29.21    1.46
  11 -10  -1    1.20    0.67
  11 -10  -1    0.40    0.38
  11 -10  -1    0.67    0.54
  11 -10  -1    0.49    0.68
 -11 -10   1    0.91    0.49
  11 -10  -1    0.58    0.72
  11 -10  -1    0.94    0.44
 -11 -10   1    0.64    0.36
 -11 -10   1    0.27    0.97
 -11  10   1    0.38    0.55
 -11  10   1   -0.30    0.72
 -11  10   1    0.58    0.49
 -11  10   1    1.23    0.49
  10 -10  -1    7.34    0.88
 -10 -10   1    8.76    0.65
  10 -10  -1    9.40    0.68
  10 -10  -1    6.65    0.74
  10 -10  -1    8.33    0.58
 -10 -10   1    7.37    1.31
 -10 -10   1    9.15    0.70
  10 -10  -1    9.52    0.93
  10 -10  -1   10.10    0.99
 -10  10   1    7.93    0.71
 -10  10   1    7.50    0.79
 -10  10   1    9.26    0.71
 -10  10   1    9.28    0.98
  -9 -10   1    0.26    0.33
  -9 -10   1    0.56    0.88
   9 -10  -1   -0.20    0.47
   9 -10  -1   -0.26    0.34
   9 -10  -1    0.61    0.49
   9 -10  -1   -0.24    0.35
  -9 -10   1    0.48    0.42
   9 -10  -1    1.53    0.65
   9 -10  -1    0.84    0.66
   9 -10  -1    0.05    0.59
  -9  10   1    0.39    0.45
  -9  10   1    0.54    0.44
  -9  10   1   -0.03    0.64
  -9  10   1    0.01    0.53
   8 -10  -1    1.92    0.35
   8 -10  -1    1.83    0.51
   8 -10  -1    2.51    0.62
   8 -10  -1    2.18    0.74
   8 -10  -1    1.50    0.49
  -8 -10   1    1.82    0.35
  -8 -10   1    2.10    0.92
  -8 -10   1    2.09    0.62
   8 -10  -1    2.24    0.64
   8 -10  -1    2.48    0.39
  -8 -10   1    1.69    0.53
  -8  10   1    1.70    0.46
  -8  10   1    1.44    0.67
  -8  10   1    1.88    0.57
  -8  10   1    0.94    0.46
  -7 -10   1    4.03    0.64
   7 -10  -1    3.60    0.62
   7 -10  -1    3.80    0.40
  -7 -10   1    3.55    0.60
  -7 -10   1    3.35    0.63
   7 -10  -1    3.29    0.57
   7 -10  -1    3.12    0.74
   7 -10  -1    3.47    0.37
   7 -10  -1    3.78    0.69
   7 -10  -1    3.34    0.53
  -7 -10   1    4.40    0.97
  -7 -10   1    3.67    0.38
  -7  10   1    3.03    0.68
  -7  10   1    3.85    0.51
  -7  10   1    2.69    0.59
  -7  10   1    3.76    0.47
  -6 -10   1   48.96    3.08
  -6 -10   1   47.55    2.70
  -6 -10   1   45.28    2.47
   6 -10  -1   50.08    1.99
  -6 -10   1   47.56    2.16
  -6 -10   1   52.91    2.52
   6 -10  -1   51.23    2.52
   6 -10  -1   47.67    1.87
   6 -10  -1   46.16    2.63
   6 -10  -1   49.42    2.10
   6 -10  -1   48.00    2.49
  -6 -10   1   48.80    2.39
   6 -10  -1   48.95    2.73
  -6  10   1   46.09    2.05
  -6  10   1   48.42    2.33
  -6  10   1   51.19    2.32
   5 -10  -1   68.91    3.30
  -5 -10   1   67.93    3.56
   5 -10  -1   66.87    2.50
   5 -10  -1   67.33    2.64
  -5 -10   1   67.85    3.29
   5 -10  -1   66.71    2.72
   5 -10  -1   65.31    3.22
  -5 -10   1   61.34    3.27
  -5 -10   1   65.22    3.95
   5 -10  -1   62.94    3.47
  -5 -10   1   68.25    3.15
   5 -10  -1   66.21    3.59
  -5  10   1   66.77    2.71
  -5  10   1   65.45    2.91
   4 -10  -1    2.71    0.55
   4 -10  -1    2.64    0.42
   4 -10  -1    3.40    0.34
   4 -10  -1    2.83    0.30
  -4 -10   1    3.50    0.86
   4 -10  -1    2.70    0.57
  -4 -10   1    3.00    0.56
  -4 -10   1    2.11    0.57
   4 -10  -1    3.19    0.68
   4 -10  -1    3.03    0.49
  -4 -10   1    3.17    0.54
  -4  10   1    3.07    0.43
  -4  10   1    2.92    0.60
   3 -10  -1   19.30    1.29
  -3 -10   1   18.76    1.27
   3 -10  -1   19.47    1.01
   3 -10  -1   21.65    1.33
   3 -10  -1   18.02    1.59
  -3 -10   1   19.70    1.66
   3 -10  -1   20.71    1.28
   3 -10  -1   19.67    0.85
  -3 -10   1   19.91    1.31
  -3 -10   1   19.45    1.25
  -3  10   1   20.01    0.99
  -3  10   1   19.14    1.22
  -2 -10   1    7.88    0.75
   2 -10  -1    6.59    0.73
   2 -10  -1    6.57    1.01
   2 -10  -1    7.26    0.45
   2 -10  -1    6.82    0.68
  -2 -10   1    7.65    0.69
   2 -10  -1    8.25    0.70
  -2 -10   1    7.85    0.72
   2 -10  -1    7.36    0.55
  -2 -10   1    8.05    1.06
  -2  10   1    7.10    0.73
  -1 -10   1   43.37    2.36
   1 -10  -1   42.60    2.23
   1 -10  -1   40.51    1.81
   1 -10  -1   43.06    2.34
  -1 -10   1   43.90    2.24
   1 -10  -1   42.03    2.73
   1 -10  -1   42.67    1.65
  -1 -10   1   44.46    2.75
  -1 -10   1   44.12    2.42
   1 -10  -1   44.96    2.43
   0 -10  -1   20.90    1.32
   0 -10  -1   19.25    1.26
   0 -10   1   19.58    1.63
   0 -10   1   21.69    1.28
   0 -10  -1   19.54    0.97
   0 -10   1   18.67    1.24
   0 -10   1   19.23    1.31
   0 -10  -1   19.47    1.62
   0 -10  -1   18.70    1.21
   1 -10   1    1.35    0.45
   1 -10   1    0.84    0.72
   1 -10   1    1.34    0.53
  -1 -10  -1    1.50    0.46
  -1 -10  -1    1.49    0.50
   1 -10   1    1.58    0.49
  -1 -10  -1    0.82    0.45
  -1 -10  -1    0.82    0.74
   2 -10   1    1.84    0.55
   2 -10   1    2.13    0.78
   2 -10   1    2.48    0.37
  -2 -10  -1    2.67    0.84
   2 -10   1    2.68    0.26
   2 -10   1    2.70    0.54
   2 -10   1    3.28    0.52
  -2 -10  -1    2.29    0.53
  -2 -10  -1    3.67    0.52
  -2  10  -1    3.73    0.59
   3 -10   1   24.22    1.48
   3 -10   1   23.49    0.98
   3 -10   1   25.47    1.53
  -3 -10  -1   22.96    1.40
   3 -10   1   22.53    1.43
  -3 -10  -1   23.82    1.87
   3 -10   1   23.22    1.14
   3 -10   1   23.34    1.39
  -3 -10  -1   24.61    1.50
  -3  10  -1   21.30    1.33
  -4 -10  -1   13.87    1.04
   4 -10   1   15.28    1.16
  -4 -10  -1   13.98    1.02
  -4 -10  -1   13.00    1.39
   4 -10   1   14.89    0.73
   4 -10   1   14.64    0.86
   4 -10   1   15.59    1.13
  -4 -10  -1   14.75    1.15
   4 -10   1   13.75    1.05
   4 -10   1   14.91    1.10
   4 -10   1   13.97    0.69
  -4  10  -1   16.30    1.07
   5 -10   1   26.53    1.62
   5 -10   1   27.43    1.63
  -5 -10  -1   29.38    2.11
   5 -10   1   27.32    1.33
  -5 -10  -1   28.72    1.70
  -5 -10  -1   27.68    1.51
   5 -10   1   29.41    1.76
  -5 -10  -1   27.51    1.60
   5 -10   1   27.23    1.65
   5 -10   1   27.09    1.15
   5 -10   1   29.44    1.22
  -5  10  -1   25.83    1.52
   6 -10   1    9.70    0.95
   6 -10   1    9.69    0.92
  -6 -10  -1   10.04    0.93
  -6 -10  -1   10.15    0.97
  -6 -10  -1   10.09    1.30
   6 -10   1   10.92    0.61
   6 -10   1   10.51    0.74
   6 -10   1   11.34    1.06
   6 -10   1    9.95    0.64
   6 -10   1    9.71    0.85
  -6  10  -1   10.40    0.78
  -6  10  -1   10.83    0.92
  -7 -10  -1    1.66    0.94
   7 -10   1    1.37    0.50
   7 -10   1    0.82    0.60
   7 -10   1    1.20    0.54
  -7 -10  -1    1.16    0.58
   7 -10   1    0.67    0.33
   7 -10   1    1.12    0.31
   7 -10   1    0.91    0.43
  -7 -10  -1    1.21    0.32
   7 -10   1    1.37    0.42
   7 -10   1    1.34    0.62
  -7  10  -1    1.50    0.45
  -7  10  -1    0.32    0.61
  -8 -10  -1   58.32    2.98
  -8 -10  -1   58.48    2.57
   8 -10   1   52.95    2.48
   8 -10   1   56.99    3.13
   8 -10   1   60.39    3.25
   8 -10   1   62.25    2.87
   8 -10   1   56.91    2.74
   8 -10   1   52.57    2.95
   8 -10   1   58.10    2.36
  -8 -10  -1   60.14    3.72
   8 -10   1   58.13    2.24
  -8  10  -1   57.09    2.51
  -8  10  -1   59.17    2.69
   9 -10   1    0.58    0.58
   9 -10   1    1.46    0.58
  -9 -10  -1    1.57    0.37
   9 -10   1    1.15    0.39
   9 -10   1    1.25    0.52
   9 -10   1    1.13    0.36
   9 -10   1    1.30    0.65
   9 -10   1    0.94    0.45
  -9 -10  -1    0.34    0.97
   9 -10   1    1.32    0.71
  -9  10  -1    0.38    0.72
  -9  10  -1    1.10    0.55
  -9  10  -1    0.85    0.50
  10 -10   1    1.11    0.42
  10 -10   1    1.72    0.51
 -10 -10  -1    1.71    0.37
 -10 -10  -1    0.48    1.02
  10 -10   1    0.48    0.62
  10 -10   1    1.68    0.56
  10 -10   1    2.88    0.80
  10 -10   1    1.22    0.38
  10 -10   1    0.82    0.64
  10 -10   1    1.37    0.60
 -10  10  -1    1.23    0.58
 -10  10  -1    1.08    0.80
 -10  10  -1    1.92    0.55
  11 -10   1    3.09    0.57
  11 -10   1    2.01    0.64
  11 -10   1    2.93    0.84
 -11 -10  -1    1.77    1.14
  11 -10   1    1.85    0.47
  11 -10   1    1.61    0.66
  11 -10   1    2.52    0.61
  11 -10   1    3.14    0.66
 -11 -10  -1    2.26    0.43
  11 -10   1    2.41    0.43
 -11  10  -1    2.33    0.55
 -11  10  -1    2.52    0.59
 -11  10  -1    1.59    0.60
 -11  10  -1    3.27    0.85
  12 -10   1    5.00    0.72
 -12 -10  -1    5.55    1.38
  12 -10   1    5.07    0.79
  12 -10   1    5.19    0.54
  12 -10   1    4.07    0.89
  12 -10   1    4.70    0.56
 -12 -10  -1    6.08    0.53
  12 -10   1    5.98    0.67
 -12  10  -1    5.77    0.67
 -12  10  -1    5.39    0.67
 -12  10  -1    4.40    0.68
 -12  10  -1    4.47    0.88
  13 -10   1    1.72    0.55
  13 -10   1   -0.54    0.77
 -13 -10  -1    0.66    0.42
  13 -10   1    1.06    0.44
  13 -10   1    0.14    0.72
  13 -10   1    1.14    0.57
  13 -10   1    0.31    0.61
  13 -10   1    0.94    0.46
 -13  10  -1    0.41    0.55
 -13  10  -1    0.61    0.53
 -13  10  -1    1.08    0.55
  14 -10   1    2.20    0.87
  14 -10   1    5.33    0.54
  14 -10   1    4.66    0.69
  14 -10   1    5.08    0.58
 -14 -10  -1    5.29    0.52
  14 -10   1    5.49    0.65
 -14 -10  -1    2.99    0.59
  14 -10   1    1.38    0.78
 -14  10  -1    6.60    0.68
 -14  10  -1    5.44    0.64
 -15 -10  -1    3.28    0.45
  15 -10   1    0.29    0.78
 -15 -10  -1    0.87    0.52
  15 -10   1    2.78    0.46
  15 -10   1    3.36    0.53
  15 -10   1    1.94    0.81
 -15  10  -1    3.03    0.58
 -15  10  -1    3.46    0.56
  16 -10   1    1.40    0.86
  16 -10   1   -0.34    0.44
  16 -10   1   -1.28    0.69
  16 -10   1    0.36    0.38
 -16 -10  -1    0.29    0.46
 -16 -10  -1    0.63    0.38
 -16  10  -1   -0.10    0.44
 -16  10  -1    0.26    0.48
 -17 -10  -1    9.71    0.77
 -17 -10  -1    9.82    0.70
  17 -10   1   11.14    0.75
  17 -10   1   10.93    0.99
 -17  10  -1   10.39    0.70
 -17  10  -1    9.55    0.66
 -18 -10  -1    1.04    0.36
  18 -10   1    0.69    0.55
  18 -10   1    1.21    0.38
 -18 -10  -1    0.45    0.31
 -18  10  -1    0.82    0.37
 -19 -10  -1    1.90    0.29
  19 -10   1    2.29    0.49
  19 -10   1    2.24    0.33
  18 -11  -1    7.87    0.53
 -18 -11   1    7.12    0.50
  18 -11  -1    7.44    0.73
  17 -11  -1    1.46    0.36
 -17 -11   1    1.04    0.30
  17 -11  -1    1.06    0.58
 -17 -11   1    0.91    0.36
 -17  11   1    1.17    0.39
  16 -11  -1    1.09    0.46
  16 -11  -1    0.83    0.45
  16 -11  -1    0.26    0.67
 -16 -11   1    1.53    0.34
  16 -11  -1    0.84    0.40
 -16 -11   1    0.18    0.39
 -16  11   1    1.06    0.44
 -16  11   1    0.40    0.40
  15 -11  -1    2.69    0.52
 -15 -11   1    2.52    0.39
  15 -11  -1    2.39    0.56
  15 -11  -1    1.58    0.76
  15 -11  -1    1.54    0.39
 -15 -11   1    0.66    0.46
  15 -11  -1    1.44    0.45
 -15  11   1    2.64    0.49
 -15  11   1    1.67    0.49
  14 -11  -1    2.23    0.79
 -14 -11   1    1.43    0.50
  14 -11  -1    2.28    0.63
 -14 -11   1    2.41    0.42
  14 -11  -1    2.46    0.50
  14 -11  -1    3.23    0.43
  14 -11  -1    2.74    0.59
 -14  11   1    2.47    0.53
 -14  11   1    2.70    0.54
 -14  11   1    2.46    0.52
  13 -11  -1    3.17    0.52
  13 -11  -1    2.75    0.69
 -13 -11   1    2.49    0.54
  13 -11  -1    3.25    0.83
  13 -11  -1    2.99    0.44
 -13 -11   1    3.60    0.44
  13 -11  -1    3.20    0.65
 -13  11   1    3.18    0.56
 -13  11   1    3.18    0.55
 -13  11   1    2.87    0.59
  12 -11  -1   -1.13    0.60
 -12 -11   1    0.36    0.49
  12 -11  -1    1.47    0.79
  12 -11  -1    0.38    0.43
  12 -11  -1   -0.51    0.37
 -12 -11   1    0.17    0.37
  12 -11  -1    0.53    0.61
 -12  11   1    0.13    0.49
 -12  11   1    0.28    0.51
 -12  11   1   -0.51    0.53
 -11 -11   1    0.72    0.35
  11 -11  -1    0.62    0.44
  11 -11  -1    0.93    0.39
  11 -11  -1   -0.63    0.63
  11 -11  -1    1.65    0.65
  11 -11  -1    1.89    0.77
 -11  11   1    1.05    0.49
 -11  11   1    0.39    0.51
 -11  11   1    0.29    0.54
  10 -11  -1    2.54    0.77
  10 -11  -1    1.42    0.67
  10 -11  -1    1.32    0.69
 -10 -11   1    0.91    0.37
  10 -11  -1    0.52    0.40
  10 -11  -1    1.41    0.37
 -10  11   1    1.44    0.52
 -10  11   1    0.25    0.59
 -10  11   1    1.19    0.47
   9 -11  -1   15.31    1.23
   9 -11  -1   16.35    0.89
   9 -11  -1   16.31    0.84
  -9 -11   1   15.55    0.86
   9 -11  -1   16.18    1.07
   9 -11  -1   13.15    1.29
   9 -11  -1   16.90    1.43
  -9 -11   1   14.46    1.64
   9 -11  -1   15.22    1.21
  -9  11   1   15.49    1.01
  -9  11   1   16.13    0.99
  -9  11   1   15.32    1.19
  -9  11   1   15.11    1.18
   8 -11  -1    1.43    0.68
   8 -11  -1    1.08    0.34
   8 -11  -1    1.06    0.37
  -8 -11   1    1.18    0.33
   8 -11  -1    1.18    0.52
   8 -11  -1    1.08    0.61
  -8 -11   1    2.43    1.00
  -8 -11   1    0.79    0.56
   8 -11  -1    1.15    0.48
   8 -11  -1    0.26    0.72
  -8  11   1    1.63    0.48
  -8  11   1    1.89    0.47
  -8  11   1    1.02    0.59
  -8  11   1    1.47    0.69
   7 -11  -1    5.91    0.74
   7 -11  -1    7.53    0.90
   7 -11  -1    6.19    0.44
  -7 -11   1    5.20    0.75
  -7 -11   1    5.89    0.73
   7 -11  -1    5.10    0.58
  -7 -11   1    5.18    1.12
  -7 -11   1    5.45    0.46
   7 -11  -1    5.35    0.48
   7 -11  -1    6.28    0.70
   7 -11  -1    6.47    0.83
  -7  11   1    5.48    0.72
  -7  11   1    6.46    0.82
  -7  11   1    6.25    0.58
   6 -11  -1   10.90    0.63
   6 -11  -1   10.52    0.81
  -6 -11   1   12.93    1.37
  -6 -11   1   11.93    1.07
   6 -11  -1   10.64    0.67
  -6 -11   1   10.34    0.91
   6 -11  -1   10.26    1.04
   6 -11  -1   12.00    1.16
   6 -11  -1   11.04    0.95
   6 -11  -1    9.86    0.98
  -6  11   1    9.52    0.85
  -6  11   1   10.26    0.80
  -6  11   1   12.65    0.98
   5 -11  -1   27.48    1.16
  -5 -11   1   28.60    1.78
   5 -11  -1   27.99    1.22
   5 -11  -1   28.22    1.69
   5 -11  -1   29.41    1.70
   5 -11  -1   26.13    1.34
  -5 -11   1   27.78    1.67
   5 -11  -1   30.72    1.82
  -5 -11   1   27.27    2.12
  -5 -11   1   27.96    1.58
   5 -11  -1   27.97    1.70
  -5  11   1   24.56    1.54
  -5  11   1   27.21    1.30
  -5  11   1   29.66    1.54
   4 -11  -1    6.70    0.83
  -4 -11   1    7.32    1.08
   4 -11  -1    6.53    0.74
   4 -11  -1    6.68    0.78
   4 -11  -1    6.56    0.57
  -4 -11   1    6.71    0.77
  -4 -11   1    6.55    0.72
   4 -11  -1    6.68    0.48
   4 -11  -1    6.16    0.70
  -4 -11   1    6.43    0.74
   4 -11  -1    6.46    0.46
  -4  11   1    6.98    0.77
  -4  11   1    6.89    0.57
  -4  11   1    6.55    0.68
  -3 -11   1    5.58    0.98
   3 -11  -1    4.63    0.76
   3 -11  -1    4.80    0.63
  -3 -11   1    3.96    0.63
   3 -11  -1    4.32    0.66
  -3 -11   1    4.53    0.72
   3 -11  -1    4.42    0.35
  -3 -11   1    4.56    0.64
   3 -11  -1    3.33    0.46
   3 -11  -1    4.31    0.38
   3 -11  -1    4.08    0.62
  -3  11   1    3.68    0.57
  -3  11   1    3.56    0.65
  -2 -11   1    1.84    0.62
   2 -11  -1    1.78    0.66
   2 -11  -1    1.26    0.50
   2 -11  -1    1.89    0.78
   2 -11  -1    2.20    0.40
  -2 -11   1    2.19    0.56
   2 -11  -1    2.39    0.56
  -2 -11   1    2.50    0.88
   2 -11  -1    2.60    0.29
   2 -11  -1    1.65    0.56
  -2 -11   1    1.74    0.55
  -2  11   1    1.64    0.50
   1 -11  -1   18.63    1.31
   1 -11  -1   20.66    1.80
  -1 -11   1   21.35    1.43
   1 -11  -1   19.62    1.37
  -1 -11   1   18.91    1.38
  -1 -11   1   22.53    1.75
   1 -11  -1   19.48    1.29
  -1 -11   1   22.01    1.34
   1 -11  -1   19.51    1.38
  -1 -11   1   20.64    1.32
  -1  11   1   20.60    1.18
   0 -11   1    3.98    0.91
   0 -11  -1    3.31    0.95
   0 -11  -1    3.18    0.68
   0 -11   1    3.39    0.63
   0 -11  -1    3.46    0.59
   0 -11  -1    3.33    0.59
   0 -11   1    4.21    0.71
   0 -11   1    2.91    0.59
   0 -11   1    3.35    0.59
   0 -11  -1    3.33    0.61
   0  11   1    3.95    0.52
  -1 -11  -1   12.85    1.06
   1 -11   1   14.51    1.43
  -1 -11  -1   14.01    1.40
   1 -11   1   13.12    1.10
   1 -11   1   12.82    1.15
   1 -11   1   13.32    1.08
  -1 -11  -1   12.52    1.05
  -1 -11  -1   14.04    1.10
   1 -11   1   13.11    1.10
  -2 -11  -1   16.68    1.62
  -2 -11  -1   16.20    1.28
   2 -11   1   17.32    1.21
  -2 -11  -1   17.54    1.17
   2 -11   1   17.01    1.32
   2 -11   1   17.88    1.24
  -2 -11  -1   18.11    1.22
   2 -11   1   16.73    1.25
   3 -11   1    9.03    0.87
  -3 -11  -1    8.68    0.78
  -3 -11  -1    8.81    1.20
   3 -11   1    8.54    0.88
   3 -11   1    8.36    0.78
   3 -11   1    7.55    0.51
   3 -11   1    8.09    0.79
  -3 -11  -1    7.72    0.80
  -3 -11  -1    8.06    0.80
  -3  11  -1    6.55    0.76
   4 -11   1   58.01    2.18
  -4 -11  -1   57.92    3.62
  -4 -11  -1   58.12    3.14
  -4 -11  -1   56.20    2.89
   4 -11   1   56.12    2.38
   4 -11   1   58.81    3.20
   4 -11   1   56.60    2.93
   4 -11   1   57.36    2.87
   4 -11   1   58.14    2.30
  -4 -11  -1   57.88    2.79
   4 -11   1   57.85    3.09
  -4  11  -1   55.97    2.39
  -4  11  -1   55.34    2.59
   5 -11   1   20.12    0.88
   5 -11   1   20.13    1.47
  -5 -11  -1   18.66    1.40
  -5 -11  -1   18.21    1.78
   5 -11   1   19.03    0.92
   5 -11   1   19.51    1.35
   5 -11   1   19.24    1.34
   5 -11   1   20.97    1.36
   5 -11   1   17.23    1.04
  -5 -11  -1   19.44    1.23
  -5 -11  -1   17.83    1.28
  -5  11  -1   20.00    1.06
  -5  11  -1   18.28    1.30
   6 -11   1    0.16    0.64
   6 -11   1    0.27    0.56
   6 -11   1    0.06    0.32
  -6 -11  -1   -0.39    0.86
  -6 -11  -1    0.33    0.54
   6 -11   1   -0.15    0.40
   6 -11   1    0.23    0.29
   6 -11   1    0.44    0.50
   6 -11   1   -0.70    0.59
  -6  11  -1    0.58    0.64
  -6  11  -1    0.03    0.43
   7 -11   1    2.84    0.36
   7 -11   1    2.32    0.65
  -7 -11  -1    2.71    1.08
   7 -11   1    1.87    0.60
   7 -11   1    2.12    0.39
   7 -11   1    1.50    0.48
  -7 -11  -1    1.83    0.61
   7 -11   1    3.81    0.73
   7 -11   1    2.28    0.69
  -7  11  -1    2.47    0.52
  -7  11  -1    2.83    0.70
  -7  11  -1    2.23    0.50
  -7  11  -1    1.76    0.62
   8 -11   1    0.24    0.33
   8 -11   1    0.42    0.62
   8 -11   1    0.32    0.47
  -8 -11  -1    0.20    0.94
   8 -11   1    1.62    0.68
   8 -11   1   -0.06    0.60
   8 -11   1    0.28    0.36
  -8 -11  -1    0.56    0.34
   8 -11   1    0.34    0.56
  -8  11  -1    0.62    0.49
  -8  11  -1    0.65    0.62
  -8  11  -1    0.17    0.69
  -8  11  -1    1.35    0.49
  -9 -11  -1   11.54    1.52
   9 -11   1   12.33    0.72
   9 -11   1   10.45    0.75
   9 -11   1   10.54    0.87
   9 -11   1   11.98    1.11
   9 -11   1    9.68    0.94
  -9 -11  -1   10.39    0.74
   9 -11   1    9.18    0.94
   9 -11   1   11.82    1.10
  -9  11  -1   11.52    0.91
  -9  11  -1    9.83    1.05
  -9  11  -1    9.93    0.77
  -9  11  -1   10.16    0.79
  10 -11   1    3.29    0.45
  10 -11   1    3.59    0.50
  10 -11   1    3.23    0.69
  10 -11   1    3.74    0.69
  10 -11   1    3.34    0.84
 -10 -11  -1    3.20    0.43
  10 -11   1    3.21    0.68
 -10  11  -1    3.14    0.61
 -10  11  -1    2.92    0.55
 -10  11  -1    2.81    0.65
  11 -11   1    0.31    0.60
  11 -11   1    0.09    0.38
  11 -11   1    0.65    0.76
 -11 -11  -1    0.41    0.38
  11 -11   1    0.25    0.60
  11 -11   1   -0.03    0.58
  11 -11   1    0.25    0.44
 -11  11  -1   -0.36    0.53
 -11  11  -1    0.45    0.58
 -11  11  -1    0.24    0.51
  12 -11   1    2.09    0.50
  12 -11   1    2.81    0.46
  12 -11   1    2.24    0.63
 -12 -11  -1    3.23    0.43
  12 -11   1    1.17    0.79
  12 -11   1    3.21    0.61
 -12  11  -1    2.26    0.58
 -12  11  -1    2.55    0.60
 -12  11  -1    2.90    0.59
  13 -11   1    1.23    0.52
 -13 -11  -1    0.81    0.38
  13 -11   1    0.36    0.45
  13 -11   1   -1.97    0.70
  13 -11   1    0.59    0.39
 -13  11  -1   -0.25    0.51
 -13  11  -1    0.02    0.49
 -13  11  -1    0.50    0.53
  14 -11   1    3.21    0.51
  14 -11   1    1.13    0.76
  14 -11   1    3.59    0.46
 -14 -11  -1    3.21    0.44
 -14  11  -1    3.27    0.57
 -14  11  -1    3.06    0.54
  15 -11   1   11.25    0.81
  15 -11   1   11.25    1.09
 -15 -11  -1   12.65    0.78
  15 -11   1   12.44    0.78
 -15  11  -1   13.35    0.92
 -15  11  -1   13.04    0.88
 -16 -11  -1    5.75    0.49
  16 -11   1    6.73    0.81
  16 -11   1    6.67    0.55
 -16  11  -1    8.30    0.57
 -16  11  -1    8.15    0.59
 -17 -11  -1    4.02    0.37
  17 -11   1    3.62    0.41
  17 -11   1    4.86    0.62
 -17  11  -1    4.76    0.44
  16 -12  -1    0.11    0.29
  16 -12  -1   -0.56    0.46
 -16 -12   1    0.21    0.25
  15 -12  -1    1.33    0.39
  15 -12  -1    1.65    0.36
 -15 -12   1    1.56    0.31
  15 -12  -1    0.88    0.58
 -15  12   1    1.38    0.40
 -15  12   1    2.68    0.41
 -14 -12   1   10.12    0.64
  14 -12  -1    9.26    0.67
  14 -12  -1    5.62    0.88
  14 -12  -1    9.20    0.78
  14 -12  -1    9.69    0.75
 -14  12   1    8.92    0.65
 -14  12   1    8.85    0.75
 -14  12   1    9.53    0.66
  13 -12  -1    1.64    0.53
 -13 -12   1    1.36    0.34
  13 -12  -1    1.14    0.54
  13 -12  -1    0.65    0.67
  13 -12  -1    1.05    0.36
  13 -12  -1    0.41    0.39
 -13  12   1    1.15    0.47
 -13  12   1    1.76    0.46
 -13  12   1    2.12    0.46
 -12 -12   1    6.29    0.50
  12 -12  -1    6.58    0.74
  12 -12  -1    5.87    0.50
  12 -12  -1    5.58    0.89
  12 -12  -1    5.54    0.74
  12 -12  -1    6.36    0.55
 -12  12   1    6.85    0.60
 -12  12   1    6.44    0.67
 -12  12   1    7.23    0.62
  11 -12  -1    6.39    0.80
  11 -12  -1    5.78    0.79
 -11 -12   1    7.39    0.60
  11 -12  -1    7.23    0.93
  11 -12  -1    7.04    0.52
  11 -12  -1    6.98    0.57
 -11  12   1    8.65    0.65
 -11  12   1    8.25    0.66
 -11  12   1    7.36    0.72
  10 -12  -1   -0.21    0.33
  10 -12  -1    0.67    0.62
  10 -12  -1    0.15    0.38
  10 -12  -1    0.35    0.69
  10 -12  -1    0.52    0.65
 -10 -12   1    0.12    0.33
 -10  12   1    0.52    0.44
 -10  12   1   -0.38    0.54
 -10  12   1    0.50    0.47
   9 -12  -1    5.09    0.80
   9 -12  -1    4.62    0.75
  -9 -12   1    4.28    0.44
   9 -12  -1    5.13    0.84
   9 -12  -1    4.37    0.47
   9 -12  -1    4.87    0.44
   9 -12  -1    5.13    0.67
  -9  12   1    5.69    0.60
  -9  12   1    5.03    0.55
  -9  12   1    3.95    0.67
   8 -12  -1   10.34    1.02
   8 -12  -1   11.06    0.71
   8 -12  -1   11.56    0.68
   8 -12  -1    9.71    0.97
  -8 -12   1   10.00    0.67
   8 -12  -1   11.88    1.06
  -8 -12   1    9.85    0.87
   8 -12  -1   13.03    1.26
  -8  12   1   10.92    0.89
  -8  12   1   12.76    0.86
   7 -12  -1    0.74    0.35
   7 -12  -1    0.74    0.30
   7 -12  -1   -0.33    0.71
   7 -12  -1    0.42    0.51
   7 -12  -1    1.77    0.68
  -7 -12   1    0.87    0.56
   7 -12  -1    1.50    0.63
  -7  12   1   -0.51    0.55
  -7  12   1    0.48    0.43
   6 -12  -1    5.59    0.81
   6 -12  -1    4.98    0.66
   6 -12  -1    5.04    0.40
  -6 -12   1    4.20    0.70
   6 -12  -1    5.53    0.75
  -6 -12   1    3.96    0.72
   6 -12  -1    5.32    0.44
   6 -12  -1    4.85    0.83
  -6  12   1    4.90    0.53
  -6  12   1    4.06    0.68
   5 -12  -1   24.02    1.63
  -5 -12   1   24.31    1.58
   5 -12  -1   25.92    1.12
  -5 -12   1   24.97    2.07
   5 -12  -1   25.33    1.59
   5 -12  -1   23.71    1.57
   5 -12  -1   25.37    1.06
   5 -12  -1   25.26    1.72
  -5 -12   1   24.46    1.50
  -5  12   1   22.46    1.47
  -5  12   1   26.05    1.45
  -5  12   1   25.67    1.23
  -4 -12   1   10.29    1.27
   4 -12  -1   10.00    0.98
  -4 -12   1    8.60    0.90
  -4 -12   1    8.39    0.89
   4 -12  -1    9.99    0.60
  -4 -12   1   10.46    0.92
   4 -12  -1   10.29    0.91
   4 -12  -1   10.08    0.97
   4 -12  -1    9.82    0.94
   4 -12  -1    9.43    0.57
  -4  12   1   11.16    0.84
  -3 -12   1   13.35    1.12
  -3 -12   1   12.71    1.39
   3 -12  -1   12.68    1.19
   3 -12  -1   13.47    1.13
   3 -12  -1   13.54    1.09
  -3 -12   1   13.80    1.12
   3 -12  -1   11.29    1.08
  -3 -12   1   14.03    1.12
  -3  12   1   11.71    0.96
   2 -12  -1    0.79    0.59
  -2 -12   1    0.39    0.56
  -2 -12   1    0.61    0.83
   2 -12  -1    0.79    0.56
  -2 -12   1    0.75    0.57
  -2 -12   1    0.85    0.65
   2 -12  -1    0.52    0.66
  -2  12   1    1.43    0.51
   1 -12  -1    9.92    0.90
  -1 -12   1    8.37    0.83
   1 -12  -1    9.11    0.84
  -1 -12   1   10.28    1.19
   1 -12  -1    8.82    0.93
  -1 -12   1    8.28    0.85
  -1 -12   1    8.62    0.92
  -1  12   1   10.00    0.76
   0 -12   1    0.52    0.66
   0 -12  -1    1.11    0.56
   0 -12   1    0.66    0.55
   0 -12  -1    1.46    0.86
   0 -12   1    1.09    0.59
   0 -12   1    1.34    0.84
   0 -12  -1    0.24    0.63
   0 -12  -1    1.22    0.59
   0  12   1    0.63    0.53
   0  12  -1    1.99    0.51
   1 -12   1    3.26    0.75
  -1 -12  -1    3.09    0.69
   1 -12   1    2.57    0.60
   1 -12   1    2.44    0.58
  -1 -12  -1    3.13    0.62
  -1 -12  -1    2.89    0.95
  -1 -12  -1    3.06    0.60
   1 -12   1    2.83    0.65
  -1  12  -1    3.86    0.55
   2 -12   1    1.14    0.60
  -2 -12  -1    1.16    0.58
   2 -12   1    0.91    0.57
   2 -12   1    1.32    0.53
   2 -12   1    1.53    0.72
  -2 -12  -1   -0.15    0.54
  -2 -12  -1    0.93    0.58
  -2 -12  -1    0.88    0.85
  -2  12  -1    1.28    0.54
  -3 -12  -1    1.39    0.88
  -3 -12  -1    0.26    0.55
  -3 -12  -1    0.92    0.55
   3 -12   1    1.22    0.59
   3 -12   1    0.98    0.68
  -3 -12  -1    0.74    0.57
   3 -12   1    0.80    0.61
   3 -12   1    0.94    0.55
  -3  12  -1   -0.09    0.53
   4 -12   1   12.09    1.08
  -4 -12  -1   11.86    1.10
   4 -12   1   11.81    1.07
   4 -12   1   12.43    1.20
  -4 -12  -1   11.79    1.14
  -4 -12  -1   13.27    1.02
   4 -12   1   10.81    0.94
  -4 -12  -1   12.27    1.41
  -4  12  -1   10.21    0.89
  -5 -12  -1    7.94    1.26
   5 -12   1    8.36    0.81
  -5 -12  -1    7.81    0.82
  -5 -12  -1    8.47    0.80
   5 -12   1    8.06    0.53
   5 -12   1    7.37    0.91
   5 -12   1    7.81    0.56
   5 -12   1    7.79    0.92
   5 -12   1    7.89    0.83
  -5  12  -1    7.46    0.61
  -5  12  -1    6.84    0.80
  -5  12  -1    8.89    0.81
   6 -12   1    1.07    0.60
   6 -12   1    1.48    0.69
   6 -12   1    0.32    0.30
   6 -12   1    0.69    0.33
  -6 -12  -1    0.05    0.58
   6 -12   1    0.68    0.66
   6 -12   1    0.86    0.57
  -6  12  -1    0.60    0.44
  -6  12  -1    0.26    0.59
   7 -12   1    4.52    0.41
   7 -12   1    4.37    0.69
  -7 -12  -1    3.54    0.69
   7 -12   1    4.20    0.75
   7 -12   1    4.26    0.44
   7 -12   1    4.91    0.71
   7 -12   1    5.08    0.79
  -7  12  -1    3.86    0.69
  -7  12  -1    4.48    0.57
   8 -12   1   13.49    1.20
   8 -12   1   15.25    1.27
   8 -12   1   16.43    1.21
   8 -12   1   15.15    0.83
   8 -12   1   15.03    0.80
   8 -12   1   15.49    1.42
  -8  12  -1   13.88    1.16
  -8  12  -1   13.74    0.97
  -8  12  -1   16.79    1.01
   9 -12   1    1.68    0.61
  -9 -12  -1    1.03    0.35
   9 -12   1    1.12    0.41
   9 -12   1    1.45    0.35
   9 -12   1    1.80    0.64
   9 -12   1    1.91    0.73
   9 -12   1    0.93    0.59
  -9  12  -1    0.42    0.58
  -9  12  -1    1.94    0.48
  -9  12  -1    2.00    0.53
 -10 -12  -1    0.10    0.33
  10 -12   1    0.42    0.58
  10 -12   1    0.05    0.56
  10 -12   1    0.19    0.33
  10 -12   1    0.19    0.71
  10 -12   1    0.13    0.39
 -10  12  -1   -0.69    0.54
 -10  12  -1    0.90    0.50
 -10  12  -1    0.82    0.46
  11 -12   1    4.98    0.53
  11 -12   1    5.43    0.47
  11 -12   1    5.64    0.68
 -11 -12  -1    5.47    0.48
  11 -12   1    4.73    0.88
 -11  12  -1    4.76    0.65
 -11  12  -1    5.79    0.62
 -11  12  -1    6.10    0.61
  12 -12   1   -0.48    0.32
 -12 -12  -1    0.93    0.34
  12 -12   1   -0.42    0.39
  12 -12   1   -0.30    0.47
  12 -12   1   -1.62    0.63
 -12  12  -1    0.51    0.46
 -12  12  -1    0.31    0.47
 -12  12  -1   -0.35    0.46
  13 -12   1   10.11    0.70
  13 -12   1   10.10    0.74
 -13 -12  -1   10.24    0.67
  13 -12   1   11.88    0.82
  13 -12   1    7.03    0.96
 -13  12  -1   12.19    0.86
 -13  12  -1    9.70    0.71
 -13  12  -1   11.23    0.83
  14 -12   1    1.53    0.65
 -14 -12  -1    2.59    0.35
  14 -12   1    2.99    0.42
 -14  12  -1    3.51    0.47
 -14  12  -1    3.45    0.46
  15 -12   1    1.79    0.34
 -15 -12  -1    1.42    0.30
  15 -12   1    1.71    0.55
 -15  12  -1    1.83    0.40
 -14 -13   1    0.79    0.27
  13 -13  -1    5.65    0.74
  13 -13  -1    8.09    0.56
 -13 -13   1    7.56    0.53
  13 -13  -1    8.34    0.69
  12 -13  -1    0.82    0.46
  12 -13  -1    0.64    0.32
 -12 -13   1    0.19    0.28
  12 -13  -1   -0.13    0.56
 -12  13   1    1.12    0.39
 -12  13   1    1.04    0.37
 -12  13   1    0.75    0.41
 -11 -13   1    3.11    0.37
  11 -13  -1    2.25    0.52
  11 -13  -1    4.25    0.61
  11 -13  -1    2.58    0.39
  11 -13  -1    2.67    0.68
 -11  13   1    3.16    0.53
 -11  13   1    3.54    0.43
 -11  13   1    3.32    0.47
  10 -13  -1    3.55    0.72
  10 -13  -1    3.33    0.41
 -10 -13   1    3.64    0.38
  10 -13  -1    2.70    0.57
  10 -13  -1    3.43    0.65
  10 -13  -1    2.88    0.35
 -10  13   1    2.48    0.53
 -10  13   1    3.35    0.48
   9 -13  -1    2.51    0.70
   9 -13  -1    1.30    0.31
   9 -13  -1    3.22    0.69
   9 -13  -1    3.08    0.39
   9 -13  -1    1.37    0.56
  -9  13   1    3.31    0.48
  -9  13   1    2.47    0.55
   8 -13  -1   30.65    1.26
  -8 -13   1   29.03    1.70
   8 -13  -1   29.90    1.81
   8 -13  -1   25.88    1.76
   8 -13  -1   32.76    1.34
   8 -13  -1   32.51    1.81
   8 -13  -1   33.65    1.99
  -8  13   1   31.40    1.67
  -8  13   1   30.47    1.44
  -7 -13   1   14.89    1.11
   7 -13  -1   18.22    1.37
   7 -13  -1   16.92    0.83
   7 -13  -1   15.74    1.25
   7 -13  -1   13.04    1.20
   7 -13  -1   15.63    0.77
  -7  13   1   16.62    1.17
  -7  13   1   15.46    0.94
   6 -13  -1    1.14    0.60
   6 -13  -1    1.34    0.69
   6 -13  -1    1.18    0.32
   6 -13  -1    0.94    0.28
   6 -13  -1    1.01    0.64
  -6 -13   1    1.13    0.56
  -6  13   1    0.86    0.40
  -6  13   1    1.59    0.57
   5 -13  -1    6.71    0.80
   5 -13  -1    6.06    0.47
   5 -13  -1    5.33    0.84
  -5 -13   1    5.43    0.73
   5 -13  -1    6.22    0.75
  -5 -13   1    5.90    0.75
  -5  13   1    6.74    0.70
  -4 -13   1    0.81    0.58
   4 -13  -1    3.04    0.74
   4 -13  -1    1.88    0.61
  -4 -13   1    1.19    0.61
   4 -13  -1    1.64    0.63
  -4  13   1    1.91    0.56
   3 -13  -1    0.26    0.54
  -3 -13   1    0.51    0.60
  -3 -13   1    0.02    0.56
   3 -13  -1   -0.04    0.67
   3 -13  -1    0.37    0.60
  -3 -13   1    0.49    0.55
  -3  13   1   -0.22    0.49
  -2 -13   1    0.72    0.59
  -2 -13   1    0.25    0.60
  -2 -13   1    1.46    0.57
   2 -13  -1    1.19    0.58
   2 -13  -1    1.18    0.59
   2 -13  -1    1.76    0.68
  -2  13   1    1.46    0.51
  -1 -13   1    3.81    0.73
   1 -13  -1    4.96    0.71
  -1 -13   1    5.56    0.73
   1 -13  -1    3.82    0.66
   1 -13  -1    3.71    0.74
  -1 -13   1    4.42    0.66
  -1  13   1    4.57    0.57
   0 -13  -1    0.67    0.57
   0 -13  -1    0.78    0.56
   0 -13   1    0.16    0.56
   0 -13  -1    0.59    0.62
   0 -13   1    0.41    0.58
   0 -13   1    0.96    0.65
   0  13  -1    1.14    0.47
  -1 -13  -1    3.48    0.68
  -1 -13  -1    3.69    0.65
   1 -13   1    3.82    0.65
   1 -13   1    3.88    0.67
  -1 -13  -1    2.90    0.63
   1 -13   1    3.70    0.74
  -1  13  -1    3.07    0.56
   2 -13   1    1.77    0.63
  -2 -13  -1    1.11    0.59
  -2 -13  -1    0.09    0.55
   2 -13   1    0.53    0.65
  -2 -13  -1    0.01    0.55
   2 -13   1    0.37    0.55
  -2  13  -1    1.45    0.53
   3 -13   1    0.78    0.53
   3 -13   1    1.05    0.68
  -3 -13  -1    0.65    0.55
   3 -13   1    1.69    0.63
  -3 -13  -1    1.03    0.58
  -3 -13  -1    0.94    0.57
  -3  13  -1    0.59    0.53
  -4 -13  -1    0.49    0.54
  -4 -13  -1    0.86    0.58
   4 -13   1    1.42    0.70
   4 -13   1    1.07    0.56
   4 -13   1    2.20    0.64
   4 -13   1    0.27    0.55
  -4  13  -1    0.19    0.55
   5 -13   1    5.39    0.78
   5 -13   1    4.05    0.68
   5 -13   1    5.03    0.80
  -5 -13  -1    5.52    0.73
   5 -13   1    5.86    0.71
  -5 -13  -1    5.50    0.67
  -5  13  -1    6.04    0.70
   6 -13   1    3.54    0.64
   6 -13   1    3.40    0.72
   6 -13   1    2.28    0.60
   6 -13   1    3.36    0.73
  -6  13  -1    3.73    0.48
  -6  13  -1    2.57    0.62
   7 -13   1    9.07    0.89
   7 -13   1    8.76    0.93
   7 -13   1    9.81    0.85
   7 -13   1    7.76    0.60
  -7  13  -1    7.55    0.77
  -7  13  -1    8.47    0.64
   8 -13   1   12.25    1.13
   8 -13   1   13.38    1.08
   8 -13   1   13.57    0.74
   8 -13   1   12.54    1.29
   8 -13   1   12.75    0.69
  -8  13  -1   12.88    1.08
  -8  13  -1   13.75    0.89
   9 -13   1    2.08    0.37
   9 -13   1    1.70    0.58
   9 -13   1    1.81    0.67
   9 -13   1    2.04    0.32
   9 -13   1    2.03    0.56
  -9  13  -1    2.46    0.46
  -9  13  -1    1.57    0.55
  10 -13   1    0.21    0.34
  10 -13   1    0.15    0.50
  10 -13   1    0.59    0.63
  10 -13   1    0.76    0.51
 -10  13  -1    1.45    0.44
 -10  13  -1    0.91    0.41
 -10  13  -1    0.00    0.48
  11 -13   1    4.08    0.42
  11 -13   1    4.48    0.56
  11 -13   1    2.07    0.67
 -11  13  -1    4.99    0.55
 -11  13  -1    5.07    0.51
 -11  13  -1    4.51    0.47
 -12 -13  -1   -0.25    0.27
  12 -13   1   -1.40    0.51
  12 -13   1    0.65    0.39
  12 -13   1   -0.05    0.30
 -12  13  -1   -0.15    0.35
 -12  13  -1   -0.51    0.37
  13 -13   1   -0.39    0.47
 -13 -13  -1    0.14    0.26
  13 -13   1    0.28    0.27
  11 -14  -1    1.75    0.45
  10 -14  -1   27.02    1.34
  10 -14  -1   21.23    1.55
   9 -14  -1    6.79    0.67
   9 -14  -1    6.40    0.71
   9 -14  -1    5.48    0.41
  -9  14   1    5.56    0.56
   8 -14  -1   11.45    1.08
   8 -14  -1   11.54    0.99
  -8  14   1   11.10    0.88
   7 -14  -1    6.60    0.74
   7 -14  -1    3.89    0.60
   7 -14  -1    7.39    0.76
  -7  14   1    7.52    0.62
   6 -14  -1    1.14    0.50
   6 -14  -1    2.26    0.60
  -6 -14   1    2.34    0.50
   6 -14  -1    2.22    0.65
  -6  14   1    2.40    0.49
   5 -14  -1    5.63    0.69
   5 -14  -1    4.78    0.74
  -5 -14   1    3.93    0.59
   5 -14  -1    3.82    0.60
  -5  14   1    4.96    0.56
   4 -14  -1    9.93    0.93
   4 -14  -1   11.41    1.08
  -4 -14   1    9.63    0.82
   4 -14  -1   10.39    0.95
  -4  14   1   10.79    0.85
   3 -14  -1    1.39    0.52
  -3 -14   1    0.85    0.50
   3 -14  -1    0.39    0.53
   3 -14  -1    1.40    0.63
  -3 -14   1    0.24    0.54
  -3  14   1    0.29    0.42
   2 -14  -1    2.62    0.59
   2 -14  -1    2.54    0.57
  -2 -14   1    2.32    0.62
   2 -14  -1    2.37    0.66
  -2 -14   1    1.98    0.54
  -2  14   1    1.96    0.43
  -1 -14   1    8.20    0.83
  -1 -14   1    8.74    0.82
   1 -14  -1    8.58    0.84
   1 -14  -1    7.55    0.74
   1 -14  -1    8.11    0.79
  -1 -14   1    7.56    0.76
   0 -14  -1    2.27    0.62
   0 -14   1    2.61    0.59
   0 -14  -1    2.52    0.57
   0 -14  -1    3.11    0.58
   0 -14   1    2.73    0.65
   0 -14   1    1.84    0.55
  -1 -14  -1    1.72    0.56
   1 -14   1    1.93    0.52
   1 -14   1    1.82    0.65
  -1 -14  -1    1.48    0.57
  -1 -14  -1    1.75    0.55
   1 -14   1    1.36    0.56
  -1  14  -1    1.99    0.44
   2 -14   1    0.93    0.57
  -2 -14  -1    0.23    0.51
   2 -14   1    0.51    0.50
   2 -14   1    0.15    0.63
  -2 -14  -1    0.33    0.51
  -2  14  -1    0.35    0.43
  -3 -14  -1    3.85    0.60
   3 -14   1    5.18    0.76
   3 -14   1    4.74    0.69
  -3 -14  -1    4.67    0.63
  -3  14  -1    4.43    0.56
   4 -14   1    5.03    0.76
  -4 -14  -1    5.75    0.66
  -4 -14  -1    5.10    0.61
   4 -14   1    6.30    0.73
  -4  14  -1    5.71    0.61
   5 -14   1   -0.01    0.58
   5 -14   1    1.10    0.56
  -5  14  -1    0.27    0.45
   6 -14   1    8.07    0.85
   6 -14   1    9.63    0.84
  -6  14  -1    9.74    0.74
   7 -14   1    1.60    0.55
   7 -14   1    1.87    0.57
  -7  14  -1    1.45    0.47
   8 -14   1    1.16    0.48
   8 -14   1    0.73    0.53
  -8  14  -1    0.83    0.45
   9 -14   1    6.11    0.57
   9 -14   1    3.30    0.61
  10 -14   1    0.17    0.36
  10 -14   1   -0.76    0.45
   6 -15  -1    3.86    0.55
   5 -15  -1    0.91    0.43
   5 -15  -1    0.52    0.47
  -4 -15   1    5.93    0.56
   4 -15  -1    5.80    0.62
   4 -15  -1    5.53    0.63
   3 -15  -1    0.99    0.45
   3 -15  -1    2.11    0.51
  -3 -15   1    1.01    0.44
  -2 -15   1    0.50    0.45
   2 -15  -1    1.32    0.50
   2 -15  -1    1.69    0.47
  -1 -15   1    5.97    0.63
   1 -15  -1    5.90    0.64
   0 -15  -1    2.83    0.52
   0 -15   1    3.27    0.56
   1 -15   1    2.01    0.54
  -1 -15  -1    1.92    0.46
  -2 -15  -1    0.78    0.42
   2 -15   1    0.77    0.49
   2 -15   1    1.01    0.46
   3 -15   1    5.45    0.61
   3 -15   1    6.12    0.66
  -3 -15  -1    5.18    0.53
   4 -15   1    2.53    0.53
   4 -15   1    1.86    0.47
   5 -15   1    2.01    0.49
  25   0  -2    0.24    0.43
  25   0  -2    0.34    0.36
 -25   0   2    0.40    0.31
 -25   0   2    0.08    0.32
  24   0  -2    2.26    0.48
 -24   0   2    1.50    0.41
 -24   0   2    1.96    0.38
 -24   0   2    2.05    0.39
 -24   0   2    2.05    0.43
  24   0  -2    1.52    0.53
 -23   0   2    0.61    0.46
 -23   0   2   -0.41    0.40
 -23   0   2    0.20    0.44
 -23   0   2    0.38    0.40
  23   0  -2   -0.07    0.48
 -22   0   2    3.63    0.52
 -22   0   2    4.02    0.56
 -22   0   2    4.56    0.55
  22   0  -2    4.02    0.64
 -22   0   2    4.39    0.51
 -21   0   2   -0.06    0.48
 -21   0   2   -0.31    0.47
 -21   0   2   -0.73    0.42
 -21   0   2   -0.27    0.43
  21   0  -2   -0.69    0.52
  20   0  -2    2.53    0.61
 -20   0   2    2.88    0.50
 -20   0   2    3.05    0.54
 -20   0   2    2.94    0.50
 -20   0   2    2.10    0.68
 -19   0   2    0.48    0.42
 -19   0   2    0.07    0.43
 -19   0   2   -0.60    0.58
 -19   0   2    0.54    0.42
  19   0  -2   -0.32    0.53
 -18   0   2   15.20    0.90
 -18   0   2   14.40    0.82
  18   0  -2   14.93    1.07
 -18   0   2   15.59    1.15
 -18   0   2   14.50    0.85
  17   0  -2   -0.03    0.43
 -17   0   2    0.10    0.35
 -17   0   2    0.02    0.42
 -17   0   2   -0.18    0.33
 -17   0   2    0.15    0.52
 -16   0   2   23.12    0.99
  16   0  -2   19.82    1.26
  16   0  -2   23.94    1.33
 -16   0   2   25.33    1.30
 -16   0   2   22.56    1.03
 -15   0   2   -0.04    0.26
 -15   0   2    0.28    0.29
 -15   0   2   -0.31    0.41
  15   0  -2    0.68    0.41
 -14   0   2   24.41    1.00
 -14   0   2   25.37    1.21
  14   0  -2   22.91    1.25
 -14   0   2   26.03    1.05
  13   0  -2    0.69    0.34
 -13   0   2    0.46    0.33
 -13   0   2   -0.03    0.33
 -13   0   2   -0.02    0.30
 -12   0   2   39.84    1.76
 -12   0   2   41.85    1.80
 -12   0   2   41.96    1.83
  12   0  -2   44.39    1.84
 -11   0   2   -0.22    0.24
 -11   0   2    0.20    0.24
  11   0  -2    0.29    0.27
 -11   0   2   -0.31    0.27
 -10   0   2   39.89    1.73
  10   0  -2   42.63    1.74
 -10   0   2   39.40    1.67
 -10   0   2   42.29    1.75
   9   0  -2   -0.12    0.21
  -9   0   2    0.00    0.18
  -9   0   2    0.47    0.19
   8   0  -2  497.96   19.41
  -8   0   2  502.76   18.45
   8   0  -2  488.99   18.46
   7   0  -2    0.25    0.27
   7   0  -2    0.05    0.17
  -7   0   2    0.08    0.24
  -6   0   2  717.91   26.72
   6   0  -2  723.62   26.73
   6   0  -2  701.91   28.19
   6   0  -2  748.38   26.72
   5   0  -2   -0.08    0.19
   5   0  -2    0.03    0.12
  -5   0   2   -0.04    0.18
  -5   0   2    0.12    0.11
   5   0  -2    0.18    0.17
   4   0  -2   94.27    3.53
   4   0  -2   95.79    3.54
  -4   0   2   92.87    3.53
   4   0  -2   91.20    3.68
  -3   0   2   -0.16    0.12
   3   0  -2    0.18    0.14
   3   0  -2    0.20    0.12
   2   0  -2  117.83    4.39
  -2   0   2  116.26    4.38
   2   0  -2  118.60    4.39
   1   0  -2    0.01    0.05
   1   0  -2    0.03    0.07
  -1   0   2   -0.03    0.07
   1   0  -2    0.00    0.08
   1   0  -2    0.10    0.05
   0   0  -2   74.47    3.07
   0   0   2   79.91    2.90
   0   0  -2   78.03    2.90
   1   0   2    0.08    0.13
  -1   0  -2    0.24    0.09
  -1   0  -2    0.14    0.14
  -2   0  -2 1000.00   35.17
   2   0   2  961.88   35.17
  -2   0  -2  898.72   37.57
   3   0   2   -0.26    0.19
  -3   0  -2   -0.46    0.17
   3   0   2   -0.31    0.18
  -3   0  -2   -0.07    0.13
   4   0   2  143.01    5.33
  -4   0  -2  135.33    5.60
  -4   0  -2  140.18    5.32
   4   0   2  143.80    5.33
  -5   0  -2    0.13    0.24
   5   0   2    0.09    0.25
   5   0   2    0.17    0.22
  -5   0  -2    0.00    0.17
  -6   0  -2  305.26   11.48
   6   0   2  315.03   11.49
  -6   0  -2  300.69   12.15
  -7   0  -2    0.02    0.22
  -7   0  -2    0.56    0.32
   7   0   2   -0.32    0.30
   8   0   2   17.04    1.02
  -8   0  -2   17.53    0.83
  -8   0  -2   17.85    0.80
  -8   0  -2   17.47    0.87
  -9   0  -2   -0.04    0.25
   9   0   2    0.52    0.40
  -9   0  -2    0.17    0.25
  -9   0  -2    0.60    0.26
 -10   0  -2    2.37    0.35
 -10   0  -2    2.71    0.36
 -10   0  -2    2.26    0.35
 -10   0  -2    2.72    0.37
 -11   0  -2    0.23    0.31
 -11   0  -2    0.27    0.32
 -11   0  -2   -0.11    0.31
 -11   0  -2   -0.07    0.31
 -12   0  -2   55.18    2.47
 -12   0  -2   57.67    2.45
 -12   0  -2   58.72    2.39
  13   0   2    0.35    0.36
 -13   0  -2    0.34    0.27
 -13   0  -2   -0.01    0.37
 -13   0  -2   -0.54    0.27
 -13   0  -2    0.21    0.42
 -14   0  -2   25.81    1.11
 -14   0  -2   27.11    1.14
 -14   0  -2   27.26    1.37
  14   0   2   26.84    1.36
 -15   0  -2    0.36    0.34
  15   0   2    0.42    0.38
 -15   0  -2    0.77    0.51
 -15   0  -2   -0.06    0.34
 -16   0  -2  131.69    4.83
 -16   0  -2  131.36    4.96
  16   0   2  130.80    6.29
 -16   0  -2  142.01    5.37
  17   0   2   -0.19    0.43
 -17   0  -2    0.41    0.40
 -17   0  -2    0.17    0.60
 -17   0  -2   -0.25    0.43
 -17   0  -2   -0.19    0.38
 -18   0  -2   43.62    1.69
 -18   0  -2   40.76    1.75
  18   0   2   41.46    2.16
 -18   0  -2   39.50    2.04
 -18   0  -2   42.26    1.86
 -19   0  -2    0.97    0.64
  19   0   2    0.36    0.48
 -19   0  -2   -0.48    0.42
 -19   0  -2   -0.17    0.48
 -19   0  -2    0.16    0.42
 -20   0  -2    2.72    0.55
 -20   0  -2    2.49    0.50
 -20   0  -2    3.35    0.50
  20   0   2    2.05    0.53
 -20   0  -2    2.72    0.93
 -20   0  -2    2.76    0.73
 -20   0  -2    1.72    0.52
 -21   0  -2    0.25    0.42
  21   0   2   -0.04    0.47
 -21   0  -2   -0.41    0.45
 -21   0  -2    0.49    0.44
 -21   0  -2    0.63    0.48
 -22   0  -2    1.03    0.47
  22   0   2    1.46    0.48
 -22   0  -2    2.43    0.47
 -22   0  -2    1.98    0.49
 -22   0  -2    1.75    0.43
 -22   0  -2    2.03    0.44
 -23   0  -2   -0.31    0.35
 -23   0  -2    0.39    0.35
 -23   0  -2    0.07    0.41
  23   0   2   -0.08    0.39
 -23   0  -2    0.24    0.41
 -24   0  -2    4.54    0.44
 -24   0  -2    3.20    0.42
  24   0   2    4.23    0.45
  24   0   2    4.21    0.55
 -25   0  -2   -0.06    0.26
  25   0   2   -0.06    0.37
 -25  -1   2    0.49    0.32
 -25  -1   2    0.25    0.31
  25  -1  -2    0.54    0.37
  25  -1  -2    0.06    0.42
  25   1  -2    0.27    0.42
  25   1  -2   -0.15    0.36
 -25   1   2    0.13    0.33
 -24  -1   2   20.57    0.98
 -24  -1   2   19.75    1.08
  24  -1  -2   20.39    1.25
 -24  -1   2   19.96    1.02
  24  -1  -2   22.26    1.42
 -24  -1   2   20.11    0.97
  24   1  -2   20.84    1.25
 -24   1   2   21.40    1.05
 -24   1   2   21.86    1.01
 -24   1   2   19.88    1.00
 -23  -1   2    8.03    0.64
 -23  -1   2    6.60    0.54
 -23  -1   2    6.72    0.53
  23  -1  -2    7.66    0.71
 -23  -1   2    6.96    0.61
  23  -1  -2    7.38    0.79
 -23   1   2    7.70    0.60
 -23   1   2    7.06    0.57
 -23   1   2    6.40    0.56
  23   1  -2    7.77    0.71
 -23   1   2    7.21    0.63
 -22  -1   2   16.60    0.92
 -22  -1   2   16.53    0.89
  22  -1  -2   16.37    1.21
 -22  -1   2   14.97    0.93
 -22  -1   2   13.52    1.01
 -22   1   2   15.18    0.98
 -22   1   2   17.70    0.98
 -22   1   2   16.52    1.02
  22   1  -2   16.68    1.16
 -22   1   2   17.33    0.94
 -21  -1   2    0.38    0.49
  21  -1  -2   -0.43    0.54
 -21  -1   2    0.36    0.41
 -21  -1   2   -0.14    0.46
 -21  -1   2    0.96    0.44
 -21   1   2   -0.09    0.46
 -21   1   2    0.00    0.49
  21   1  -2    0.58    0.53
 -21   1   2   -0.29    0.45
 -20  -1   2    1.92    0.45
 -20  -1   2    3.48    0.48
 -20  -1   2    3.87    1.12
 -20  -1   2    3.21    0.66
 -20  -1   2    3.12    0.55
 -20  -1   2    2.90    0.53
  20  -1  -2    2.54    0.60
 -20   1   2    2.23    0.49
 -20   1   2    3.35    0.56
 -20   1   2    1.96    0.66
  20   1  -2    3.21    0.61
 -20   1   2    2.53    0.49
 -19  -1   2    5.54    1.12
 -19  -1   2    5.24    0.57
 -19  -1   2    4.86    0.52
 -19  -1   2    4.74    0.59
  19  -1  -2    4.76    0.68
 -19  -1   2    5.07    0.51
 -19  -1   2    5.14    0.71
 -19   1   2    4.51    0.51
  19   1  -2    5.68    0.66
 -19   1   2    5.84    0.79
 -19   1   2    4.42    0.59
 -19   1   2    6.34    0.56
 -18  -1   2   10.78    0.79
 -18  -1   2   11.96    0.76
 -18  -1   2   12.12    0.76
 -18  -1   2   12.15    0.90
  18  -1  -2   12.79    0.99
 -18   1   2   11.68    0.75
  18   1  -2   12.71    1.00
 -18   1   2   11.03    0.83
 -18   1   2   11.95    0.79
 -18   1   2   12.56    0.96
 -17  -1   2    3.15    0.41
 -17  -1   2    3.06    0.41
  17  -1  -2    3.71    0.57
 -17  -1   2    4.53    0.49
 -17  -1   2    2.95    0.56
 -17   1   2    3.35    0.49
 -17   1   2    3.21    0.42
 -17   1   2    2.94    0.66
 -17   1   2    3.02    0.43
  17   1  -2    4.14    0.56
 -16  -1   2   22.07    0.96
  16  -1  -2   21.49    1.32
 -16  -1   2   21.67    0.99
 -16  -1   2   21.94    1.22
  16   1  -2   20.96    1.31
 -16   1   2   21.51    1.00
 -16   1   2   23.73    0.99
 -16   1   2   22.39    1.27
 -16   1   2   23.65    1.25
 -15  -1   2    4.67    0.39
  15  -1  -2    4.74    0.56
 -15  -1   2    4.69    0.56
 -15  -1   2    4.67    0.39
 -15   1   2    5.69    0.42
 -15   1   2    5.14    0.57
  15   1  -2    5.52    0.59
 -15   1   2    5.12    0.42
 -15   1   2    6.84    0.65
 -14  -1   2  169.63    6.07
 -14  -1   2  171.05    5.89
  14  -1  -2  167.43    6.67
 -14  -1   2  169.41    6.46
  14   1  -2  160.89    6.68
 -14   1   2  159.46    6.60
 -14   1   2  165.38    6.48
 -14   1   2  165.82    5.90
 -14   1   2  165.42    6.08
  13  -1  -2   13.12    0.81
 -13  -1   2   14.14    0.80
 -13  -1   2   12.57    0.78
 -13   1   2   13.51    0.83
 -13   1   2   13.16    0.84
  13   1  -2   14.98    0.83
 -13   1   2   12.74    0.81
 -12  -1   2    1.52    0.31
 -12  -1   2    1.88    0.34
  12  -1  -2    1.91    0.32
  12   1  -2    1.48    0.35
 -12   1   2    1.78    0.37
 -12   1   2    1.94    0.35
 -12   1   2    2.08    0.36
  11  -1  -2   24.68    1.08
 -11  -1   2   21.68    1.06
 -11  -1   2   22.68    1.03
  11   1  -2   23.15    1.11
 -11   1   2   22.57    1.10
 -11   1   2   22.95    1.09
 -11   1   2   22.96    1.05
 -10  -1   2    9.75    0.53
 -10  -1   2    9.59    0.56
  10  -1  -2    9.70    0.57
  10   1  -2    9.82    0.59
 -10   1   2   10.20    0.57
 -10   1   2    9.99    0.61
 -10   1   2    9.78    0.60
   9  -1  -2   41.80    1.70
   9  -1  -2   40.37    1.80
  -9  -1   2   40.86    1.70
  -9  -1   2   40.17    1.64
  -9   1   2   42.20    1.73
  -9   1   2   38.95    1.70
  -9   1   2   40.90    1.66
   8  -1  -2   52.43    2.24
  -8  -1   2   55.14    2.22
  -8  -1   2   50.53    2.18
   8  -1  -2   56.91    2.21
  -8   1   2   56.23    2.24
  -8   1   2   51.47    2.23
  -8   1   2   56.68    2.24
   7  -1  -2    3.14    0.24
  -7  -1   2    3.35    0.32
   7  -1  -2    2.96    0.39
  -7  -1   2    3.37    0.24
  -7  -1   2    2.89    0.31
   7   1  -2    2.51    0.31
  -7   1   2    2.52    0.25
  -7   1   2    3.18    0.36
  -7   1   2    2.45    0.35
   6  -1  -2  237.74    8.48
   6  -1  -2  217.14    8.86
  -6  -1   2  220.98    8.94
  -6  -1   2  221.02    8.43
   6  -1  -2  228.25    8.49
  -6  -1   2  218.21    8.43
  -6   1   2  229.80    8.48
  -6   1   2  234.92    8.48
   6   1  -2  233.70    8.44
   6   1  -2  228.61    8.43
  -6   1   2  220.46    8.96
   5  -1  -2  242.37    8.75
  -5  -1   2  225.56    8.70
   5  -1  -2  242.67    8.76
  -5  -1   2  232.11    8.70
  -5  -1   2  232.93    9.25
   5  -1  -2  234.39    9.16
  -5   1   2  231.25    8.75
  -5   1   2  227.36    9.27
   5   1  -2  230.44    8.70
   5   1  -2  234.01    8.71
  -5   1   2  244.58    8.75
  -4  -1   2  104.88    4.04
   4  -1  -2  109.53    4.10
   4  -1  -2  109.68    4.09
  -4   1   2  107.62    4.30
  -4   1   2  109.15    4.09
   4   1  -2  106.88    4.05
  -4   1   2  107.56    4.09
   4   1  -2  109.88    4.05
  -3  -1   2   34.94    1.40
   3  -1  -2   34.72    1.39
  -3  -1   2   34.99    1.33
   3  -1  -2   35.91    1.39
   3  -1  -2   35.57    1.39
  -3  -1   2   35.20    1.33
  -3   1   2   35.19    1.39
  -3   1   2   34.64    1.39
   3   1  -2   34.62    1.33
  -3   1   2   34.05    1.42
   3   1  -2   35.26    1.33
  -2  -1   2  347.71   13.59
   2  -1  -2  352.75   13.47
  -2  -1   2  341.23   12.73
  -2  -1   2  343.83   12.73
   2  -1  -2  337.83   12.77
   2  -1  -2  348.02   12.78
   2   1  -2  346.13   13.46
   2   1  -2  345.39   12.73
   2   1  -2  344.23   12.73
  -2   1   2  350.13   12.78
  -2   1   2  341.54   13.61
   1  -1  -2   18.45    0.72
   1  -1  -2   17.87    0.71
  -1  -1   2   17.44    0.67
   1  -1  -2   18.36    0.73
  -1  -1   2   16.80    0.70
   1   1  -2   17.49    0.70
   1   1  -2   16.83    0.68
  -1   1   2   19.01    0.73
   1   1  -2   16.28    0.71
  -1   1   2   18.98    0.73
   0  -1  -2  109.85    4.33
   0  -1   2  104.79    4.08
   0  -1   2  107.77    4.33
   0  -1  -2  108.35    4.09
   0  -1  -2  114.73    4.09
   0   1  -2  111.82    4.08
   0   1   2  108.75    4.09
   0   1  -2  109.59    4.33
   1  -1   2  190.17    6.90
  -1   1  -2  185.57    6.89
  -1   1  -2  183.30    7.33
   1   1   2  183.40    6.90
   2  -1   2   14.48    0.67
   2  -1   2   15.69    0.68
  -2   1  -2   16.18    0.65
  -2   1  -2   14.71    0.68
   2   1   2   14.22    0.70
   3  -1   2   14.77    0.70
   3  -1   2   14.54    0.69
  -3   1  -2   15.55    0.66
   3   1   2   13.66    0.73
  -3   1  -2   14.92    0.71
   4  -1   2  791.33   29.06
   4  -1   2  780.55   29.05
   4   1   2  779.05   29.08
  -4   1  -2  776.26   30.97
  -4   1  -2  803.76   29.06
   5  -1   2   56.18    2.24
   5  -1   2   55.31    2.25
  -5   1  -2   54.38    2.28
   5   1   2   57.54    2.25
   5   1   2   57.94    2.28
  -5   1  -2   54.62    2.24
   6  -1   2    1.08    0.33
   6  -1   2    2.35    0.34
  -6   1  -2    1.23    0.21
  -6   1  -2    0.76    0.31
   6   1   2    0.48    0.30
   7  -1   2   59.57    2.47
  -7   1  -2   61.30    2.47
  -7   1  -2   59.37    2.46
   7   1   2   58.66    2.44
  -8  -1  -2   51.70    2.01
   8  -1   2   49.26    2.24
  -8  -1  -2   50.93    2.08
  -8  -1  -2   54.97    2.17
  -8   1  -2   52.45    2.01
  -8   1  -2   50.92    2.09
  -8   1  -2   54.66    2.20
   8   1   2   49.84    2.21
  -9  -1  -2   44.09    1.82
  -9  -1  -2   47.52    1.90
  -9  -1  -2   44.80    1.76
  -9   1  -2   42.94    1.89
  -9   1  -2   45.94    1.92
  -9   1  -2   43.04    1.84
  -9   1  -2   43.06    1.76
 -10  -1  -2    1.86    0.33
 -10  -1  -2    1.44    0.30
 -10  -1  -2    1.51    0.31
 -10   1  -2    1.92    0.35
 -10   1  -2    1.18    0.28
 -10   1  -2    1.98    0.35
 -10   1  -2    1.47    0.34
 -11  -1  -2   14.28    0.79
 -11  -1  -2   14.01    0.80
  11  -1   2   14.88    0.79
 -11   1  -2   13.90    0.83
 -11   1  -2   15.18    0.88
 -11   1  -2   12.98    0.81
 -12  -1  -2   62.31    2.76
 -12  -1  -2   68.94    2.68
  12  -1   2   65.24    2.74
 -12   1  -2   65.70    2.80
 -12   1  -2   62.93    2.75
 -12   1  -2   66.16    2.70
 -13  -1  -2    3.07    0.49
 -13  -1  -2    3.35    0.33
 -13  -1  -2    3.42    0.34
 -13   1  -2    3.07    0.38
 -13   1  -2    3.59    0.52
 -13   1  -2    2.66    0.35
 -13   1  -2    2.57    0.49
 -13   1  -2    3.29    0.50
 -14  -1  -2    1.73    0.34
 -14  -1  -2    2.00    0.33
 -14  -1  -2    2.13    0.48
 -14   1  -2    1.53    0.36
 -14   1  -2    1.93    0.36
 -14   1  -2    2.25    0.53
 -14   1  -2    1.34    0.50
 -15  -1  -2   21.78    1.05
  15  -1   2   24.94    1.35
 -15  -1  -2   22.68    1.01
 -15  -1  -2   24.44    1.29
 -15   1  -2   21.41    1.32
 -15   1  -2   24.78    1.33
  15   1   2   22.69    1.30
 -15   1  -2   24.28    1.06
 -15   1  -2   23.03    1.08
 -16  -1  -2   12.12    0.69
 -16  -1  -2   10.76    0.72
  16  -1   2   11.57    0.84
 -16  -1  -2   10.54    0.89
  16   1   2   10.88    0.81
 -16   1  -2    9.49    0.66
 -16   1  -2   10.33    0.71
 -16   1  -2    9.95    0.91
 -17  -1  -2    3.74    0.48
 -17  -1  -2    4.27    0.55
 -17  -1  -2    4.27    0.46
 -17  -1  -2    2.99    0.66
  17  -1   2    4.46    0.56
 -17   1  -2    3.95    0.72
 -17   1  -2    4.22    0.49
 -17   1  -2    4.07    0.50
  17   1   2    5.74    0.57
 -17   1  -2    4.63    0.57
  18  -1   2    6.41    0.65
 -18  -1  -2    7.32    0.64
 -18  -1  -2    5.67    0.55
 -18  -1  -2    6.18    0.77
 -18  -1  -2    6.11    0.54
  18   1   2    6.68    0.64
 -18   1  -2    4.88    0.80
 -18   1  -2    5.55    0.57
 -18   1  -2    7.06    0.59
 -18   1  -2    7.48    0.65
 -19  -1  -2    1.34    0.44
 -19  -1  -2    0.50    0.49
 -19  -1  -2    0.80    0.97
  19  -1   2    0.88    0.49
 -19  -1  -2    1.06    0.50
 -19  -1  -2    1.01    0.62
 -19  -1  -2    0.61    0.44
 -19   1  -2    0.68    0.45
 -19   1  -2    1.03    0.48
 -19   1  -2    0.20    0.59
  19   1   2    0.15    0.47
 -19   1  -2    0.55    0.51
  20  -1   2    0.78    0.50
 -20  -1  -2    0.84    0.98
 -20  -1  -2   -0.25    0.43
 -20  -1  -2    0.24    0.45
 -20  -1  -2    0.26    0.48
 -20  -1  -2    0.28    0.48
  20   1   2    1.16    0.49
 -20   1  -2    0.81    0.51
 -20   1  -2    0.76    0.44
 -20   1  -2    0.38    0.45
 -21  -1  -2    8.39    0.71
 -21  -1  -2   10.29    0.65
 -21  -1  -2    8.38    0.63
 -21  -1  -2    9.15    0.72
  21  -1   2    8.98    0.75
 -21  -1  -2    9.53    0.72
 -21   1  -2    7.90    0.70
  21   1   2    8.20    0.73
 -21   1  -2    9.81    0.67
 -21   1  -2   10.07    0.66
 -22  -1  -2   10.16    0.75
 -22  -1  -2   11.19    0.79
 -22  -1  -2   10.87    0.84
  22  -1   2   11.60    0.94
 -22  -1  -2   12.61    0.83
 -22  -1  -2   13.44    0.88
 -22   1  -2   11.82    0.81
  22   1   2   11.59    0.95
 -22   1  -2   10.54    0.69
 -22   1  -2   12.55    0.83
  23  -1   2    1.76    0.55
 -23  -1  -2    2.47    0.46
  23  -1   2    1.05    0.41
 -23  -1  -2    1.68    0.41
 -23  -1  -2    1.92    0.38
 -23  -1  -2    1.91    0.37
 -23  -1  -2    1.65    0.43
 -23   1  -2    0.93    0.37
  23   1   2    1.57    0.42
 -23   1  -2    1.66    0.39
 -23   1  -2    2.41    0.45
 -23   1  -2    2.01    0.43
 -24  -1  -2    1.81    0.36
 -24  -1  -2    1.94    0.34
 -24  -1  -2    1.47    0.37
  24  -1   2    2.23    0.49
 -24   1  -2    2.34    0.37
  24   1   2    1.72    0.37
 -24   1  -2    1.60    0.37
 -25  -1  -2    0.11    0.25
 -25   1  -2    0.48    0.27
 -25  -2   2    4.96    0.45
 -25  -2   2    5.25    0.41
  25  -2  -2    5.81    0.60
 -25   2   2    5.13    0.45
  25   2  -2    4.96    0.51
 -24  -2   2    6.29    0.50
 -24  -2   2    6.35    0.56
  24  -2  -2    6.34    0.61
  24  -2  -2    6.76    0.70
 -24   2   2    5.64    0.54
 -24   2   2    6.00    0.51
  24   2  -2    7.12    0.61
 -24   2   2    6.24    0.52
 -23  -2   2    1.02    0.34
 -23  -2   2    0.39    0.44
  23  -2  -2    0.37    0.49
 -23  -2   2    0.19    0.35
  23  -2  -2    0.24    0.58
 -23  -2   2    0.88    0.41
  23   2  -2    1.32    0.48
 -23   2   2    0.25    0.45
 -23   2   2    0.05    0.38
 -23   2   2    0.91    0.42
 -22  -2   2    0.88    0.46
  22  -2  -2    0.73    0.55
 -22  -2   2    1.41    0.40
 -22  -2   2    0.80    0.50
 -22  -2   2    0.40    0.44
  22  -2  -2    1.69    0.65
 -22  -2   2    0.88    0.38
 -22   2   2    0.95    0.45
 -22   2   2    1.22    0.47
  22   2  -2    0.73    0.52
 -22   2   2    0.53    0.48
  21  -2  -2    0.78    0.57
 -21  -2   2    0.05    0.40
 -21  -2   2    0.13    0.45
  21  -2  -2    0.58    0.62
 -21  -2   2    0.90    0.41
 -21  -2   2    0.49    0.50
 -21  -2   2    0.03    0.45
 -21   2   2    0.14    0.51
 -21   2   2    0.82    0.46
  21   2  -2   -0.01    0.52
 -21   2   2    0.69    0.47
 -20  -2   2    1.27    1.02
 -20  -2   2    0.74    0.46
 -20  -2   2    1.08    0.39
  20  -2  -2    0.58    0.58
 -20  -2   2    0.60    0.51
 -20  -2   2    0.42    0.40
 -20  -2   2    1.00    0.57
 -20  -2   2    1.17    0.46
 -20   2   2    1.17    0.47
  20   2  -2    0.58    0.53
 -20   2   2    0.09    0.46
 -20   2   2    0.87    0.49
 -20   2   2    1.22    0.68
 -19  -2   2    0.30    0.39
 -19  -2   2    0.95    0.39
 -19  -2   2    1.66    1.02
 -19  -2   2    1.05    0.56
 -19  -2   2    0.80    0.51
  19  -2  -2    0.97    0.59
 -19  -2   2    0.59    0.44
 -19  -2   2    1.10    0.47
 -19   2   2    0.22    0.41
 -19   2   2    1.11    0.44
 -19   2   2    1.36    0.49
 -19   2   2    0.44    0.65
  19   2  -2    1.66    0.51
 -18  -2   2    8.35    0.58
 -18  -2   2    8.81    0.71
 -18  -2   2    9.93    0.66
 -18  -2   2    9.79    1.32
 -18  -2   2    8.92    0.78
  18  -2  -2    8.25    0.84
 -18  -2   2    8.37    0.64
 -18  -2   2   10.41    0.74
 -18   2   2    9.32    0.73
 -18   2   2    9.63    0.64
 -18   2   2    8.41    0.63
  18   2  -2    9.84    0.85
 -18   2   2    8.86    0.90
 -18   2   2   10.82    0.94
 -17  -2   2    1.88    0.35
 -17  -2   2    1.47    0.48
 -17  -2   2    2.62    0.43
  17  -2  -2    1.44    0.56
 -17  -2   2    2.65    0.53
 -17  -2   2    1.79    0.94
 -17  -2   2    1.96    0.36
 -17   2   2    2.16    0.64
 -17   2   2    2.26    0.47
 -17   2   2    1.78    0.43
 -17   2   2    1.85    0.41
 -17   2   2    2.19    0.62
 -16  -2   2    2.60    0.34
  16  -2  -2    2.56    0.53
 -16  -2   2    3.12    0.91
 -16  -2   2    2.60    0.51
 -16  -2   2    1.96    0.34
 -16   2   2    2.69    0.60
 -16   2   2    2.79    0.58
 -16   2   2    2.34    0.38
 -16   2   2    2.46    0.38
 -15  -2   2    0.60    0.74
 -15  -2   2    0.86    0.42
 -15  -2   2    0.63    0.27
 -15  -2   2    0.06    0.26
 -15   2   2    0.43    0.47
 -15   2   2    0.41    0.32
 -15   2   2    0.05    0.30
  15   2  -2    0.29    0.44
 -15   2   2   -0.19    0.45
 -14  -2   2   12.98    0.62
 -14  -2   2   13.21    0.82
 -14  -2   2   13.67    0.65
 -14   2   2   14.39    0.89
  14   2  -2   12.51    0.91
 -14   2   2   14.46    0.69
 -14   2   2   12.16    0.89
 -14   2   2   13.17    0.67
  13  -2  -2    3.54    0.42
 -13  -2   2    3.69    0.39
 -13  -2   2    3.27    0.38
 -13   2   2    3.38    0.47
  13   2  -2    3.35    0.46
 -13   2   2    3.41    0.48
 -13   2   2    2.81    0.44
  12  -2  -2   31.56    1.37
 -12  -2   2   29.96    1.36
 -12  -2   2   30.68    1.32
 -12   2   2   30.26    1.43
  12   2  -2   30.64    1.41
 -12   2   2   30.38    1.36
 -12   2   2   28.86    1.41
  11  -2  -2   -0.34    0.26
 -11  -2   2    0.63    0.24
 -11  -2   2    0.20    0.24
 -11   2   2    0.66    0.30
 -11   2   2    0.43    0.28
 -11   2   2    0.31    0.33
  10  -2  -2  200.41    7.82
 -10  -2   2  199.07    7.88
 -10  -2   2  198.35    7.56
 -10   2   2  195.44    7.93
 -10   2   2  199.47    7.59
 -10   2   2  196.01    7.76
  -9  -2   2   23.82    1.02
  -9  -2   2   22.35    0.99
   9  -2  -2   23.89    1.22
   9  -2  -2   23.76    1.03
  -9   2   2   23.41    1.03
  -9   2   2   23.14    1.08
  -9   2   2   23.67    1.08
  -8  -2   2   12.82    0.60
   8  -2  -2   12.90    0.81
  -8  -2   2   11.08    0.68
   8  -2  -2   12.91    0.61
  -8   2   2   13.15    0.66
  -8   2   2   12.72    0.67
  -8   2   2   13.06    0.66
  -8   2   2   12.45    0.79
   7  -2  -2    1.21    0.18
   7  -2  -2    1.00    0.34
  -7  -2   2    1.12    0.23
  -7  -2   2    1.07    0.16
  -7   2   2    0.84    0.22
  -7   2   2    0.94    0.32
  -6  -2   2   17.68    0.79
   6  -2  -2   18.81    0.89
   6  -2  -2   19.03    0.94
  -6  -2   2   18.32    0.77
   6  -2  -2   17.70    0.77
  -6   2   2   18.43    0.90
   6   2  -2   17.59    0.82
   6   2  -2   18.42    0.80
  -6   2   2   18.86    0.92
  -6   2   2   17.69    0.83
   5  -2  -2   98.16    3.84
  -5  -2   2   96.99    3.74
  -5  -2   2   98.29    3.96
   5  -2  -2  103.23    3.94
   5  -2  -2  100.74    3.84
  -5   2   2   99.66    3.84
  -5   2   2   99.61    3.84
   5   2  -2   98.74    3.75
  -5   2   2  100.68    4.00
   5   2  -2  102.71    3.77
   4  -2  -2  175.12    7.04
   4  -2  -2  184.30    6.76
   4  -2  -2  187.04    6.75
   4   2  -2  181.11    6.66
   4   2  -2  178.17    6.68
  -4   2   2  176.63    6.75
  -4   2   2  173.14    7.13
  -4   2   2  183.43    6.75
   3  -2  -2  124.94    4.90
   3  -2  -2  130.43    4.91
  -3   2   2  129.15    4.91
  -3   2   2  129.84    5.17
  -3   2   2  136.92    4.91
   2  -2  -2   17.46    0.73
   2  -2  -2   17.46    0.77
   2  -2  -2   17.47    0.77
  -2   2   2   17.43    0.75
  -2   2   2   17.52    0.78
  -2   2   2   17.99    0.78
  -1  -2   2   -0.27    0.07
  -1  -2   2   -0.31    0.08
  -1  -2   2   -0.18    0.05
   1  -2  -2   -0.10    0.16
  -1   2   2    0.06    0.18
  -1   2   2   -0.17    0.10
  -1   2   2   -0.01    0.15
   0  -2   2    3.70    0.23
   0  -2  -2    3.39    0.26
   0  -2   2    3.68    0.23
   0  -2   2    3.65    0.18
   0   2   2    3.59    0.26
   0   2  -2    3.24    0.18
   0   2  -2    3.54    0.23
   0   2   2    4.22    0.29
   0   2  -2    3.75    0.22
  -1  -2  -2   52.48    2.23
  -1  -2  -2   54.66    2.14
  -1  -2  -2   54.18    2.14
   1  -2   2   56.64    2.13
  -1   2  -2   58.37    2.13
   1   2   2   55.79    2.15
  -1   2  -2   57.13    2.13
  -1   2  -2   56.72    2.23
  -2  -2  -2   34.91    1.38
   2  -2   2   33.42    1.35
   2  -2   2   33.62    1.35
  -2  -2  -2   33.59    1.36
   2   2   2   33.58    1.36
  -2   2  -2   32.77    1.38
  -2   2  -2   33.90    1.35
  -2   2  -2   33.65    1.35
  -3  -2  -2    2.04    0.20
  -3  -2  -2    1.62    0.26
   3  -2   2    2.09    0.25
  -3   2  -2    2.20    0.19
  -3   2  -2    2.10    0.27
   3   2   2    2.17    0.28
  -3   2  -2    2.10    0.27
   4  -2   2   17.11    0.83
   4  -2   2   17.84    0.83
  -4  -2  -2   17.07    0.76
   4  -2   2   17.04    0.70
  -4  -2  -2   16.91    0.83
  -4   2  -2   18.73    0.82
  -4   2  -2   16.94    0.84
   4   2   2   15.67    0.85
  -4   2  -2   16.78    0.76
  -5  -2  -2   29.16    1.30
   5  -2   2   30.92    1.33
   5  -2   2   31.71    1.32
  -5  -2  -2   28.11    1.26
   5   2   2   30.63    1.36
  -5   2  -2   31.93    1.32
  -5   2  -2   28.74    1.27
  -5   2  -2   30.09    1.33
   6  -2   2   40.16    1.78
   6  -2   2   43.17    1.67
  -6  -2  -2   41.29    1.72
  -6  -2  -2   38.79    1.73
   6  -2   2   44.38    1.76
  -6   2  -2   40.83    1.73
   6   2   2   40.52    1.74
  -6   2  -2   40.66    1.77
  -7  -2  -2    3.30    0.30
  -7  -2  -2    3.53    0.43
  -7  -2  -2    3.23    0.31
   7  -2   2    3.57    0.27
   7  -2   2    3.80    0.48
  -7   2  -2    3.78    0.33
  -7   2  -2    3.97    0.48
   8  -2   2  438.22   16.64
  -8  -2  -2  432.70   16.84
  -8  -2  -2  407.81   16.13
  -8   2  -2  419.45   15.46
  -8   2  -2  446.82   16.86
  -8   2  -2  419.56   16.47
  -8   2  -2  412.84   16.15
  -9  -2  -2   10.22    0.61
  -9  -2  -2   10.19    0.56
  -9  -2  -2    8.95    0.56
  -9   2  -2    8.57    0.54
  -9   2  -2    8.97    0.60
  -9   2  -2   10.22    0.65
  -9   2  -2    9.91    0.64
 -10  -2  -2    2.17    0.34
 -10  -2  -2    1.66    0.32
 -10  -2  -2    1.36    0.31
 -10   2  -2    1.28    0.33
 -10   2  -2    1.37    0.32
 -10   2  -2    0.62    0.35
 -10   2  -2    1.09    0.34
 -11  -2  -2   66.02    2.61
 -11  -2  -2   64.94    2.70
 -11   2  -2   66.42    2.65
 -11   2  -2   62.53    2.75
 -11   2  -2   60.66    2.69
 -12  -2  -2    8.53    0.62
 -12  -2  -2    8.32    0.62
 -12   2  -2    8.03    0.65
 -12   2  -2    8.61    0.70
 -12   2  -2    8.40    0.67
 -13  -2  -2    0.36    0.26
 -13  -2  -2    0.05    0.26
 -13  -2  -2    0.17    0.37
 -13   2  -2    0.89    0.46
 -13   2  -2    0.11    0.31
 -13   2  -2    0.16    0.42
 -13   2  -2    0.16    0.29
 -14  -2  -2   23.83    1.02
 -14  -2  -2   23.85    1.26
 -14  -2  -2   23.97    1.04
 -14   2  -2   22.79    1.07
 -14   2  -2   23.73    1.05
 -14   2  -2   24.31    1.31
 -14   2  -2   24.40    1.31
 -15  -2  -2   11.20    0.66
 -15  -2  -2   10.38    0.69
  15  -2   2   13.70    0.89
 -15  -2  -2   12.52    0.94
 -15   2  -2   13.36    0.98
 -15   2  -2   12.00    0.94
 -15   2  -2   10.80    0.72
 -15   2  -2   11.37    0.73
  16  -2   2   11.58    0.87
 -16  -2  -2   10.97    0.76
 -16  -2  -2    9.92    0.85
 -16  -2  -2   10.91    0.68
 -16  -2  -2   10.91    0.71
 -16  -2  -2   13.36    1.41
 -16   2  -2   12.46    0.98
 -16   2  -2   11.58    0.97
 -16   2  -2   11.58    0.74
 -16   2  -2   10.11    0.69
 -17  -2  -2    6.58    0.53
 -17  -2  -2    7.11    0.75
 -17  -2  -2    6.26    0.53
 -17  -2  -2    7.89    1.24
 -17  -2  -2    6.59    0.59
  17  -2   2    6.72    0.65
 -17  -2  -2    4.83    0.62
 -17   2  -2    6.43    0.58
  17   2   2    5.43    0.60
 -17   2  -2    5.96    0.55
 -17   2  -2    7.27    0.83
 -17   2  -2    5.72    0.82
 -17   2  -2    5.79    0.62
 -18  -2  -2    4.55    1.11
 -18  -2  -2    3.75    0.53
  18  -2   2    2.86    0.56
 -18  -2  -2    3.32    0.66
 -18  -2  -2    2.79    0.53
 -18  -2  -2    3.13    0.47
 -18  -2  -2    3.10    0.46
 -18   2  -2    2.80    0.49
 -18   2  -2    3.68    0.74
  18   2   2    3.68    0.54
 -18   2  -2    3.21    0.50
 -18   2  -2    2.28    0.57
 -19  -2  -2    1.48    0.94
  19  -2   2    0.71    0.50
 -19  -2  -2    0.78    0.42
 -19  -2  -2    1.09    0.59
 -19  -2  -2    0.69    0.48
 -19  -2  -2    0.65    0.48
 -19  -2  -2    0.25    0.42
 -19   2  -2    1.27    0.53
 -19   2  -2    0.58    0.66
  19   2   2    0.69    0.47
 -19   2  -2    0.92    0.47
 -19   2  -2    1.11    0.46
 -20  -2  -2    0.96    0.48
 -20  -2  -2    0.29    0.50
 -20  -2  -2    0.90    0.43
  20  -2   2    0.70    0.49
 -20  -2  -2    1.05    0.53
 -20  -2  -2    0.43    0.42
 -20   2  -2    1.64    0.48
  20   2   2    0.10    0.48
 -20   2  -2    0.27    0.46
 -20   2  -2   -0.39    0.47
 -21  -2  -2    3.29    0.54
 -21  -2  -2    3.36    0.52
  21  -2   2    2.94    0.67
  21  -2   2    2.99    0.54
 -21  -2  -2    3.11    0.55
 -21  -2  -2    3.00    0.45
 -21  -2  -2    3.67    0.48
 -21   2  -2    3.38    0.50
  21   2   2    3.19    0.55
 -21   2  -2    2.89    0.55
 -21   2  -2    2.97    0.50
  22  -2   2    8.03    0.79
 -22  -2  -2    6.73    0.51
 -22  -2  -2    6.60    0.51
 -22  -2  -2    7.38    0.63
 -22  -2  -2    6.41    0.58
  22  -2   2    5.66    0.61
 -22  -2  -2    6.72    0.61
 -22   2  -2    6.80    0.61
  22   2   2    6.45    0.63
 -22   2  -2    6.44    0.55
 -22   2  -2    6.21    0.54
 -23  -2  -2    2.44    0.37
  23  -2   2    3.13    0.60
 -23  -2  -2    2.38    0.44
  23  -2   2    3.16    0.46
 -23  -2  -2    3.76    0.39
 -23  -2  -2    2.91    0.43
 -23  -2  -2    3.74    0.45
  23   2   2    3.46    0.48
 -23   2  -2    2.86    0.41
 -23   2  -2    3.28    0.47
 -23   2  -2    3.15    0.42
 -23   2  -2    4.16    0.45
  24  -2   2    2.71    0.49
 -24  -2  -2    2.71    0.35
 -24  -2  -2    2.65    0.38
 -24  -2  -2    2.25    0.35
 -24   2  -2    2.34    0.36
 -24   2  -2    3.06    0.39
 -25  -3   2    0.82    0.31
 -25  -3   2    0.25    0.24
  25  -3  -2    0.41    0.40
 -25   3   2    0.32    0.31
 -24  -3   2    6.72    0.47
  24  -3  -2    6.76    0.72
  24  -3  -2    6.79    0.62
 -24  -3   2    6.79    0.55
  24   3  -2    7.56    0.61
 -24   3   2    6.95    0.55
 -23  -3   2    0.13    0.30
 -23  -3   2   -0.49    0.45
 -23  -3   2    0.15    0.31
  23  -3  -2   -0.26    0.55
  23  -3  -2    0.49    0.48
 -23  -3   2   -0.38    0.39
 -23  -3   2   -0.21    0.36
 -23   3   2    0.17    0.39
  23   3  -2   -0.01    0.45
 -23   3   2    0.01    0.44
 -23   3   2   -0.59    0.38
 -22  -3   2    0.48    0.34
  22  -3  -2    0.92    0.64
 -22  -3   2   -0.19    0.39
 -22  -3   2   -0.06    0.35
 -22  -3   2    0.36    0.43
  22  -3  -2   -0.31    0.53
 -22  -3   2    0.18    0.47
 -22   3   2   -0.02    0.41
 -22   3   2    0.74    0.50
  22   3  -2   -0.50    0.48
 -22   3   2    0.04    0.43
 -21  -3   2    0.75    0.49
 -21  -3   2    1.70    0.39
 -21  -3   2    0.09    0.38
  21  -3  -2    0.58    0.57
 -21  -3   2    0.85    0.42
  21  -3  -2    1.09    0.67
 -21  -3   2    0.79    0.48
 -21   3   2    1.09    0.48
 -21   3   2    1.44    0.53
 -21   3   2    0.11    0.47
  21   3  -2    0.55    0.53
  20  -3  -2    4.61    0.73
 -20  -3   2    4.84    0.47
  20  -3  -2    4.21    0.82
 -20  -3   2    5.74    0.63
 -20  -3   2    5.81    1.19
 -20  -3   2    5.73    0.59
 -20  -3   2    5.39    0.48
 -20  -3   2    5.21    0.65
 -20  -3   2    5.67    0.56
 -20   3   2    4.57    0.63
  20   3  -2    5.39    0.66
 -20   3   2    4.62    0.57
 -20   3   2    5.13    0.57
 -20   3   2    4.95    0.79
 -20   3   2    5.63    0.80
  19  -3  -2   -0.27    0.65
 -19  -3   2    0.03    0.35
 -19  -3   2   -0.02    0.40
 -19  -3   2    0.31    0.50
 -19  -3   2    0.39    0.46
 -19  -3   2   -0.03    0.35
 -19  -3   2    0.58    1.02
 -19  -3   2    0.37    0.50
  19  -3  -2    0.09    0.60
 -19   3   2   -0.44    0.64
 -19   3   2    0.94    0.52
 -19   3   2   -0.35    0.60
  19   3  -2    1.03    0.50
 -19   3   2    0.02    0.41
 -19   3   2    0.20    0.46
 -18  -3   2    0.15    1.04
 -18  -3   2    0.57    0.47
  18  -3  -2    0.03    0.62
 -18  -3   2    0.36    0.39
  18  -3  -2   -0.15    0.57
 -18  -3   2    0.44    0.50
 -18  -3   2    0.11    0.34
 -18  -3   2    0.66    0.42
 -18  -3   2    0.50    0.34
 -18   3   2    0.45    0.65
 -18   3   2   -0.30    0.47
 -18   3   2   -0.12    0.62
 -18   3   2   -0.13    0.42
 -18   3   2    0.00    0.39
 -17  -3   2    1.54    0.40
 -17  -3   2    1.22    0.33
  17  -3  -2    1.83    0.59
 -17  -3   2    1.23    0.43
 -17  -3   2    2.15    0.97
 -17  -3   2    1.62    0.46
 -17  -3   2    1.25    0.47
 -17  -3   2    1.64    0.33
 -17   3   2    1.03    0.41
 -17   3   2    0.87    0.63
 -17   3   2    1.30    0.48
 -17   3   2    1.54    0.63
 -17   3   2    1.63    0.41
 -16  -3   2   15.11    0.77
 -16  -3   2   14.97    1.60
  16  -3  -2   14.73    1.14
 -16  -3   2   16.61    0.97
 -16  -3   2   15.99    0.77
 -16   3   2   19.14    1.21
 -16   3   2   16.65    0.84
 -16   3   2   16.12    1.12
 -16   3   2   15.21    0.83
 -15  -3   2   10.43    0.59
  15  -3  -2    9.95    0.85
 -15  -3   2   11.72    0.80
 -15  -3   2    8.99    1.22
 -15  -3   2    9.97    0.57
 -15   3   2   11.16    0.66
 -15   3   2   10.30    0.85
 -15   3   2    9.73    0.64
  15   3  -2   10.63    0.82
 -15   3   2    9.77    0.82
 -14  -3   2   28.76    1.17
 -14  -3   2   28.16    2.12
 -14  -3   2   28.35    1.14
 -14  -3   2   29.48    1.35
 -14   3   2   30.91    1.47
 -14   3   2   31.14    1.49
 -14   3   2   29.16    1.19
 -14   3   2   30.16    1.22
  14   3  -2   27.40    1.48
 -13  -3   2    2.62    0.79
 -13  -3   2    3.37    0.37
 -13  -3   2    3.22    0.39
 -13   3   2    4.11    0.51
  13   3  -2    3.56    0.49
 -13   3   2    3.72    0.50
 -13   3   2    3.87    0.56
 -12  -3   2    3.40    0.36
  12  -3  -2    3.64    0.43
 -12  -3   2    2.75    0.72
 -12  -3   2    3.49    0.34
 -12   3   2    3.07    0.42
 -12   3   2    3.24    0.48
 -12   3   2    3.77    0.47
  11  -3  -2   14.05    0.76
 -11  -3   2   14.09    0.70
 -11  -3   2   13.94    1.20
 -11  -3   2   13.83    0.70
 -11   3   2   14.09    0.80
 -11   3   2   14.42    0.81
 -11   3   2   13.85    0.84
 -11   3   2   14.00    0.83
 -10  -3   2   22.26    1.47
  10  -3  -2   20.01    0.98
 -10  -3   2   21.94    0.95
 -10  -3   2   21.20    0.93
  10  -3  -2   21.90    0.99
 -10   3   2   20.95    0.99
 -10   3   2   19.96    1.06
 -10   3   2   21.57    1.05
   9  -3  -2    0.59    0.21
  -9  -3   2    0.64    0.19
  -9  -3   2    0.34    0.41
  -9  -3   2    0.72    0.19
  -9   3   2    0.89    0.30
  -9   3   2    0.59    0.25
  -9   3   2    0.40    0.29
  -8  -3   2   86.17    3.38
   8  -3  -2   95.04    3.51
  -8  -3   2   83.00    3.37
  -8  -3   2   85.88    4.77
  -8  -3   2   90.65    3.51
  -8   3   2   81.92    3.42
  -8   3   2   91.59    3.59
  -8   3   2   87.86    3.51
  -7  -3   2    3.17    0.28
   7  -3  -2    3.77    0.45
   7  -3  -2    3.29    0.25
  -7  -3   2    3.70    0.24
  -7   3   2    2.60    0.32
  -7   3   2    3.18    0.31
  -7   3   2    3.12    0.43
   6  -3  -2  157.40    5.99
  -6  -3   2  155.01    5.84
   6  -3  -2  155.87    6.15
  -6  -3   2  163.56    6.19
   6  -3  -2  168.42    6.05
  -6   3   2  160.47    5.98
   6   3  -2  138.46    5.86
  -6   3   2  155.52    6.25
   5  -3  -2    2.17    0.20
  -5  -3   2    2.31    0.16
  -5  -3   2    2.39    0.18
   5  -3  -2    2.79    0.38
   5  -3  -2    2.01    0.32
  -5   3   2    2.22    0.24
  -5   3   2    2.92    0.37
   5   3  -2    2.49    0.20
   5   3  -2    2.93    0.20
   4  -3  -2   15.64    0.78
   4  -3  -2   15.06    0.64
   4  -3  -2   13.98    0.78
  -4   3   2   14.93    0.69
  -4   3   2   13.97    0.77
  -4   3   2   15.30    0.79
   3  -3  -2    1.73    0.28
   3  -3  -2    2.02    0.27
  -3   3   2    1.45    0.19
  -3   3   2    2.06    0.28
  -3   3   2    2.06    0.29
   2  -3  -2    0.93    0.23
  -2   3   2    0.77    0.15
  -2   3   2    1.09    0.25
  -2   3   2    0.99    0.25
   1  -3  -2    4.04    0.34
   1  -3  -2    4.20    0.34
  -1  -3   2    4.94    0.22
  -1  -3   2    5.50    0.25
   1   3  -2    4.86    0.26
  -1   3   2    4.00    0.35
   1   3  -2    5.10    0.26
  -1   3   2    4.54    0.35
   0  -3   2  378.40   13.91
   0  -3  -2  374.74   13.96
   0  -3   2  365.49   13.91
   0  -3  -2  384.99   14.85
   0  -3  -2  374.51   13.96
   0  -3   2  374.60   14.83
   0   3  -2  373.27   13.91
   0   3  -2  381.24   14.83
   0   3   2  379.96   13.96
   0   3   2  382.69   13.96
   0   3  -2  371.56   13.91
  -1  -3  -2  132.89    4.96
  -1  -3  -2  135.28    5.24
   1  -3   2  132.05    4.94
   1  -3   2  129.18    4.94
  -1  -3  -2  131.78    4.96
  -1   3  -2  130.04    4.94
   1   3   2  131.05    4.97
  -1   3  -2  131.40    5.23
  -1   3  -2  133.12    4.94
  -2  -3  -2  126.87    5.08
  -2  -3  -2  122.72    4.82
   2  -3   2  129.47    4.82
   2  -3   2  122.82    4.82
  -2  -3  -2  125.86    4.82
  -2   3  -2  133.03    4.83
   2   3   2  130.87    4.82
  -2   3  -2  129.43    4.82
  -2   3  -2  129.24    5.08
   3  -3   2    5.09    0.38
   3  -3   2    4.60    0.38
  -3  -3  -2    4.77    0.36
  -3  -3  -2    4.94    0.39
  -3  -3  -2    5.12    0.32
   3   3   2    4.45    0.36
  -3   3  -2    4.27    0.37
  -3   3  -2    4.57    0.31
  -3   3  -2    4.58    0.37
  -4  -3  -2   67.63    2.72
  -4  -3  -2   72.07    2.80
   4  -3   2   71.42    2.73
   4   3   2   66.07    2.73
  -4   3  -2   69.25    2.80
  -4   3  -2   68.76    2.73
   5  -3   2   67.94    2.64
  -5  -3  -2   63.39    2.62
  -5  -3  -2   65.61    2.68
  -5   3  -2   67.99    2.65
  -5   3  -2   65.65    2.69
  -6  -3  -2   52.82    2.22
   6  -3   2   55.07    2.28
  -6  -3  -2   53.75    3.04
  -6  -3  -2   49.14    2.19
   6  -3   2   57.36    2.26
  -6   3  -2   56.43    2.26
  -6   3  -2   55.51    2.25
  -7  -3  -2   26.85    1.75
  -7  -3  -2   28.53    1.23
  -7  -3  -2   28.26    1.19
  -7   3  -2   28.18    1.37
  -7   3  -2   29.44    1.27
  -7   3  -2   29.13    1.27
  -7   3  -2   26.82    1.15
  -8  -3  -2    3.08    0.60
  -8  -3  -2    3.30    0.33
  -8  -3  -2    2.95    0.32
  -8   3  -2    4.34    0.37
  -8   3  -2    4.56    0.39
  -8   3  -2    4.07    0.36
  -8   3  -2    4.19    0.41
  -9  -3  -2   30.29    1.27
  -9  -3  -2   30.42    1.31
  -9  -3  -2   31.74    1.36
  -9   3  -2   31.81    1.43
  -9   3  -2   31.94    1.42
  -9   3  -2   29.04    1.35
  -9   3  -2   30.25    1.29
 -10  -3  -2    5.76    0.47
 -10  -3  -2    5.80    0.46
 -10   3  -2    6.25    0.58
 -10   3  -2    6.54    0.53
 -10   3  -2    6.65    0.56
 -11  -3  -2    1.28    0.60
 -11  -3  -2    2.13    0.36
 -11  -3  -2    2.11    0.36
 -11   3  -2    2.56    0.43
 -11   3  -2    2.28    0.45
 -11   3  -2    1.70    0.45
 -12  -3  -2    2.62    0.83
 -12  -3  -2    2.50    0.44
 -12  -3  -2    2.75    0.41
 -12   3  -2    3.03    0.55
 -12   3  -2    3.11    0.50
 -12   3  -2    3.11    0.53
 -13  -3  -2    0.43    0.68
 -13  -3  -2   -0.56    0.36
 -13  -3  -2   -0.22    0.24
 -13  -3  -2    0.04    0.26
 -13   3  -2    0.10    0.31
 -13   3  -2    0.23    0.48
 -13   3  -2   -0.30    0.47
 -13   3  -2    0.06    0.31
 -14  -3  -2    5.11    0.41
 -14  -3  -2    4.54    0.56
 -14  -3  -2    4.41    0.40
 -14  -3  -2    7.35    1.15
 -14   3  -2    3.92    0.46
 -14   3  -2    5.82    0.68
 -14   3  -2    4.81    0.46
 -14   3  -2    4.24    0.68
  15  -3   2    3.53    0.56
 -15  -3  -2    3.20    0.39
 -15  -3  -2    3.47    0.54
 -15  -3  -2    3.47    1.02
 -15  -3  -2    3.01    0.38
 -15   3  -2    2.88    0.45
 -15   3  -2    2.64    0.44
 -15   3  -2    3.60    0.70
 -15   3  -2    3.02    0.66
 -16  -3  -2   85.99    3.15
 -16  -3  -2   83.30    3.23
 -16  -3  -2   85.63    3.54
 -16  -3  -2   87.67    3.42
  16  -3   2   90.51    4.15
 -16  -3  -2   95.83    5.16
 -16  -3  -2   85.43    3.69
 -16   3  -2   81.32    3.20
 -16   3  -2   85.07    3.48
 -16   3  -2   81.85    3.28
 -16   3  -2   85.13    3.64
 -16   3  -2   85.64    3.70
 -17  -3  -2   10.28    0.80
 -17  -3  -2    9.38    0.68
  17  -3   2    8.67    0.79
 -17  -3  -2   11.27    0.73
 -17  -3  -2   13.98    1.50
 -17  -3  -2   10.42    0.70
 -17  -3  -2    9.01    0.82
 -17  -3  -2   10.65    0.73
 -17   3  -2   10.11    0.99
 -17   3  -2    9.41    0.68
 -17   3  -2   10.30    0.98
 -17   3  -2    8.64    0.68
 -17   3  -2    8.09    0.75
 -18  -3  -2    0.23    0.50
 -18  -3  -2    1.23    0.41
 -18  -3  -2    0.21    0.39
 -18  -3  -2    1.77    1.04
 -18  -3  -2    1.03    0.49
 -18  -3  -2    1.13    0.45
 -18  -3  -2    1.16    0.41
  18  -3   2    0.73    0.51
 -18  -3  -2    2.15    0.58
 -18   3  -2    0.42    0.63
 -18   3  -2    1.48    0.70
 -18   3  -2    0.54    0.44
 -18   3  -2    1.58    0.55
 -18   3  -2    0.15    0.46
 -19  -3  -2    1.79    0.43
 -19  -3  -2    1.69    0.42
 -19  -3  -2    1.26    0.47
 -19  -3  -2    2.02    0.58
  19  -3   2    1.54    0.55
 -19  -3  -2    1.21    0.54
  19  -3   2    2.39    0.68
 -19  -3  -2    2.25    1.04
 -19  -3  -2    1.05    0.56
 -19   3  -2    0.60    0.68
 -19   3  -2    0.99    0.48
  19   3   2    1.77    0.51
 -19   3  -2    1.34    0.55
 -19   3  -2    1.03    0.47
 -20  -3  -2   11.15    0.90
  20  -3   2   12.03    0.99
 -20  -3  -2   11.61    0.91
 -20  -3  -2   11.88    0.78
 -20  -3  -2    9.41    0.65
  20  -3   2   12.83    1.23
 -20  -3  -2   11.37    0.81
 -20   3  -2   10.24    0.80
 -20   3  -2   12.15    0.84
 -20   3  -2   10.61    0.72
  20   3   2   10.64    0.94
 -21  -3  -2    0.17    0.49
  21  -3   2    0.81    0.48
  21  -3   2    1.13    0.65
 -21  -3  -2    0.28    0.48
 -21  -3  -2    0.72    0.39
 -21  -3  -2    0.05    0.37
 -21  -3  -2    0.38    0.44
 -21   3  -2    0.87    0.42
  21   3   2    0.41    0.47
 -21   3  -2    0.87    0.44
 -21   3  -2    0.08    0.47
  22  -3   2    4.62    0.53
 -22  -3  -2    4.37    0.52
 -22  -3  -2    4.19    0.42
 -22  -3  -2    3.62    0.46
  22  -3   2    3.50    0.65
 -22  -3  -2    3.50    0.52
 -22  -3  -2    3.69    0.41
 -22   3  -2    4.59    0.48
 -22   3  -2    3.91    0.53
 -22   3  -2    4.11    0.46
  22   3   2    3.11    0.53
 -23  -3  -2    0.13    0.33
 -23  -3  -2   -0.11    0.37
 -23  -3  -2   -0.28    0.37
  23  -3   2    0.34    0.50
  23  -3   2    0.43    0.37
 -23   3  -2    0.17    0.37
  23   3   2    0.21    0.37
  24  -3   2    0.86    0.43
 -24  -3  -2    0.40    0.30
 -24  -3  -2    0.57    0.32
 -24  -3  -2    0.76    0.29
 -24   3  -2    0.49    0.29
 -24   3  -2    1.15    0.31
 -25  -4   2    3.94    0.40
 -24  -4   2    2.56    0.41
  24  -4  -2    3.36    0.56
  24  -4  -2    3.02    0.44
  24   4  -2    2.93    0.44
 -24   4   2    2.47    0.40
 -23  -4   2   -0.96    0.42
  23  -4  -2    0.27    0.47
  23  -4  -2   -0.05    0.56
 -23  -4   2   -0.13    0.30
 -23   4   2    0.02    0.37
 -23   4   2    0.33    0.42
  23   4  -2   -0.01    0.44
 -23   4   2    0.06    0.36
  22  -4  -2    2.11    0.57
 -22  -4   2    2.31    0.36
  22  -4  -2    2.77    0.72
 -22  -4   2    1.99    0.51
 -22  -4   2    2.39    0.40
 -22  -4   2    2.71    0.35
 -22  -4   2    1.44    0.46
 -22   4   2    2.17    0.52
  22   4  -2    2.42    0.53
 -22   4   2    2.31    0.46
 -22   4   2    2.32    0.45
 -21  -4   2    0.89    0.34
 -21  -4   2    1.31    0.34
  21  -4  -2    0.94    0.70
 -21  -4   2    1.45    0.47
  21  -4  -2    0.91    0.58
 -21  -4   2    1.43    0.52
 -21  -4   2    1.79    0.41
  21   4  -2    1.44    0.54
 -21   4   2    0.73    0.47
 -21   4   2    0.40    0.50
 -21   4   2    1.49    0.47
  20  -4  -2   -0.01    0.61
  20  -4  -2   -0.20    0.63
 -20  -4   2    0.31    0.48
 -20  -4   2   -0.03    0.51
 -20  -4   2    0.19    0.34
 -20  -4   2   -0.17    0.38
 -20  -4   2    0.26    0.34
 -20   4   2    0.23    0.44
 -20   4   2    0.16    0.52
  20   4  -2    0.54    0.52
 -20   4   2   -0.01    0.46
 -19  -4   2    0.51    0.33
 -19  -4   2    0.63    0.49
 -19  -4   2    0.73    0.48
 -19  -4   2    0.52    0.34
 -19  -4   2    0.01    0.50
 -19  -4   2   -0.39    0.93
 -19  -4   2   -0.06    0.39
  19  -4  -2    0.68    0.63
  19  -4  -2    0.26    0.70
 -19   4   2    1.09    0.70
 -19   4   2    0.57    0.69
 -19   4   2    1.60    0.47
 -19   4   2    0.76    0.53
 -19   4   2    0.27    0.48
  18  -4  -2   17.05    1.44
 -18  -4   2   17.45    1.10
 -18  -4   2   17.09    1.09
 -18  -4   2   18.13    0.87
 -18  -4   2   18.58    0.94
 -18  -4   2   18.26    0.87
 -18  -4   2   17.77    1.06
  18  -4  -2   18.17    1.36
 -18  -4   2   16.33    1.82
 -18   4   2   16.15    1.07
 -18   4   2   18.64    1.01
 -18   4   2   16.04    1.25
 -18   4   2   17.23    1.00
 -18   4   2   18.40    1.36
 -17  -4   2   17.28    1.00
 -17  -4   2   14.97    1.00
  17  -4  -2   13.69    1.43
  17  -4  -2   15.25    1.21
 -17  -4   2   16.28    0.80
 -17  -4   2   16.05    0.79
 -17  -4   2   15.83    1.71
 -17  -4   2   17.68    0.87
 -17  -4   2   16.96    0.99
 -17   4   2   14.72    0.98
 -17   4   2   16.21    1.19
 -17   4   2   16.50    1.19
 -17   4   2   15.49    0.94
 -17   4   2   16.29    0.90
  16  -4  -2   -0.38    0.60
 -16  -4   2    0.12    0.39
 -16  -4   2    0.00    0.45
 -16  -4   2    0.31    0.29
 -16  -4   2    0.06    0.28
 -16  -4   2    0.42    0.35
 -16  -4   2    0.05    0.41
  16  -4  -2   -0.95    0.52
 -16  -4   2   -0.27    0.88
 -16   4   2    0.42    0.39
 -16   4   2   -0.31    0.37
 -16   4   2    0.97    0.64
 -16   4   2   -0.21    0.57
 -15  -4   2    2.90    0.45
 -15  -4   2    2.86    0.31
 -15  -4   2    2.93    0.32
 -15  -4   2    4.00    1.04
  15  -4  -2    2.05    0.57
 -15   4   2    1.77    0.60
 -15   4   2    2.78    0.40
 -15   4   2    1.69    0.39
 -15   4   2    1.88    0.60
 -14  -4   2   22.43    0.91
 -14  -4   2   22.43    1.87
 -14  -4   2   21.43    1.09
 -14  -4   2   22.45    0.93
  14  -4  -2   17.88    1.40
 -14   4   2   22.55    1.00
 -14   4   2   23.23    1.34
  14   4  -2   23.93    1.29
 -14   4   2   23.39    0.98
 -14   4   2   25.06    1.26
 -13  -4   2    0.62    0.31
 -13  -4   2    0.77    0.22
 -13  -4   2    0.99    0.75
 -13  -4   2    0.10    0.22
  13  -4  -2   -0.18    0.37
 -13   4   2    1.10    0.49
 -13   4   2    1.19    0.30
 -13   4   2    1.27    0.46
 -13   4   2    1.31    0.29
 -12  -4   2   22.89    1.09
 -12  -4   2   26.82    1.81
  12  -4  -2   25.15    1.18
 -12   4   2   23.73    1.23
 -12   4   2   23.69    1.24
 -12   4   2   24.18    1.27
 -12   4   2   23.95    1.22
 -11  -4   2    1.73    0.62
  11  -4  -2    0.72    0.33
 -11  -4   2    1.60    0.26
 -11   4   2    1.28    0.40
 -11   4   2    1.33    0.37
 -11   4   2    1.37    0.37
 -11   4   2    1.19    0.38
 -10  -4   2  149.63    5.97
 -10  -4   2  158.21    8.12
  10  -4  -2  149.69    5.81
 -10  -4   2  144.67    5.74
 -10   4   2  151.25    5.95
 -10   4   2  150.24    6.07
 -10   4   2  147.00    5.81
 -10   4   2  150.33    5.95
  -9  -4   2    5.30    0.65
  -9  -4   2    5.35    0.33
   9  -4  -2    5.03    0.41
  -9  -4   2    5.65    0.36
  -9   4   2    4.92    0.47
  -9   4   2    5.07    0.46
  -9   4   2    4.31    0.43
  -9   4   2    4.19    0.40
  -8  -4   2    0.96    0.15
  -8  -4   2    0.87    0.41
  -8  -4   2    0.77    0.18
   8  -4  -2    0.45    0.22
  -8   4   2    0.42    0.26
  -8   4   2    0.91    0.25
  -8   4   2    0.11    0.25
  -8   4   2    0.66    0.29
   7  -4  -2   30.64    1.32
  -7  -4   2   29.79    1.83
  -7  -4   2   32.01    1.28
  -7   4   2   29.93    1.48
  -7   4   2   32.36    1.39
  -7   4   2   33.89    1.39
  -7   4   2   30.55    1.37
   6  -4  -2    2.29    0.27
   6  -4  -2    2.47    0.23
  -6  -4   2    2.36    0.41
  -6   4   2    2.98    0.34
  -6   4   2    3.01    0.31
  -6   4   2    2.63    0.31
  -6   4   2    3.53    0.45
   5  -4  -2    4.87    0.48
   5  -4  -2    5.25    0.51
   5  -4  -2    5.04    0.36
   5  -4  -2    5.70    0.33
  -5   4   2    5.53    0.51
  -5   4   2    5.20    0.41
   4  -4  -2   91.03    3.66
  -4   4   2   90.97    3.67
  -4   4   2   99.83    3.81
   3  -4  -2   38.29    1.62
  -3   4   2   39.31    1.64
  -3   4   2   38.47    1.61
   2  -4  -2   41.66    1.83
   2  -4  -2   46.16    1.84
  -2   4   2   47.74    1.85
  -2   4   2   44.73    1.85
   1  -4  -2   15.76    0.77
  -1  -4   2   15.20    0.66
   1  -4  -2   15.19    0.77
  -1  -4   2   14.11    0.65
  -1  -4   2   15.71    0.65
   1   4  -2   17.37    0.67
   1   4  -2   15.74    0.66
  -1   4   2   17.20    0.79
   0  -4  -2   17.15    0.79
   0  -4   2   17.94    0.77
   0  -4  -2   17.81    0.85
   0  -4   2   18.02    0.78
   0  -4  -2   17.03    0.83
   0   4  -2   18.67    0.78
   0   4  -2   19.69    0.79
   0   4   2   18.84    0.86
  -1  -4  -2    0.72    0.23
   1  -4   2    0.71    0.21
   1  -4   2    0.67    0.19
  -1  -4  -2    0.57    0.22
  -1  -4  -2    1.01    0.17
  -1   4  -2    0.89    0.21
  -1   4  -2    0.86    0.21
  -2  -4  -2   53.59    2.25
  -2  -4  -2   57.20    2.33
   2  -4   2   56.34    2.27
   2  -4   2   60.34    2.27
  -2  -4  -2   57.72    2.27
  -2   4  -2   61.62    2.28
  -2   4  -2   56.97    2.33
   3  -4   2  136.96    5.45
  -3  -4  -2  145.72    5.72
   3  -4   2  146.70    5.45
  -3  -4  -2  141.57    5.45
  -3   4  -2  142.43    5.45
  -3   4  -2  147.98    5.72
  -4  -4  -2  232.18    8.81
   4  -4   2  216.00    8.37
  -4  -4  -2  221.15    8.36
  -4   4  -2  212.84    8.36
  -4   4  -2  226.75    8.82
  -5  -4  -2  239.16    9.20
  -5  -4  -2  244.34    9.31
  -5  -4  -2  253.55    9.71
  -5  -4  -2  243.51   12.96
  -5   4  -2  240.43    9.53
  -5   4  -2  247.88    9.73
  -6  -4  -2    4.87    0.37
  -6  -4  -2    5.85    0.41
  -6  -4  -2    5.15    0.64
  -6   4  -2    6.02    0.45
  -6   4  -2    5.28    0.46
  -7  -4  -2   60.80    2.44
  -7  -4  -2   62.97    2.53
  -7  -4  -2   62.03    3.50
  -7   4  -2   58.98    2.35
  -7   4  -2   61.87    2.55
  -7   4  -2   63.63    2.58
  -8  -4  -2   38.76    2.40
  -8  -4  -2   40.06    1.69
  -8  -4  -2   38.87    1.62
  -8   4  -2   40.09    1.74
  -8   4  -2   39.62    1.75
  -9  -4  -2   81.20    3.11
  -9  -4  -2   75.93    4.49
  -9  -4  -2   75.99    3.23
  -9   4  -2   78.03    3.30
  -9   4  -2   83.69    3.27
 -10  -4  -2   -0.06    0.69
 -10  -4  -2    0.33    0.28
 -10  -4  -2    0.50    0.27
 -10   4  -2    0.51    0.41
 -11  -4  -2    5.66    0.47
 -11  -4  -2    2.55    0.90
 -11  -4  -2    6.88    0.50
 -11   4  -2    6.79    0.66
 -12  -4  -2   31.48    1.25
 -12  -4  -2   30.66    1.21
 -12  -4  -2   31.12    1.42
 -12   4  -2   31.97    1.60
 -13  -4  -2    4.47    0.51
 -13  -4  -2    4.72    0.37
 -13  -4  -2    4.72    0.37
 -13  -4  -2    3.48    1.02
 -13   4  -2    5.46    0.69
 -14  -4  -2    6.42    0.44
 -14  -4  -2    6.40    0.45
 -14  -4  -2    6.88    0.62
 -14  -4  -2    5.53    1.20
  14  -4   2    7.92    0.71
 -14   4  -2    6.09    0.78
 -15  -4  -2    5.41    0.46
 -15  -4  -2    5.76    0.46
 -15  -4  -2    6.34    0.66
  15  -4   2    6.50    0.83
 -15  -4  -2    5.30    0.64
  15  -4   2    6.59    0.67
 -15  -4  -2    6.63    0.53
 -15  -4  -2    6.53    1.25
  15  -4   2    7.02    0.63
 -15   4  -2    6.90    0.85
 -16  -4  -2    3.25    0.41
  16  -4   2    6.04    0.81
 -16  -4  -2    3.92    0.49
 -16  -4  -2    4.76    0.62
 -16  -4  -2    4.49    0.44
 -16  -4  -2    5.25    0.61
 -16  -4  -2    4.45    0.49
 -16  -4  -2    4.56    1.15
 -16  -4  -2    4.72    0.58
  16  -4   2    4.48    0.61
 -16   4  -2    4.70    0.81
  17  -4   2   19.30    1.38
 -17  -4  -2   18.72    1.89
 -17  -4  -2   15.90    0.88
 -17  -4  -2   16.22    1.07
  17  -4   2   15.96    1.14
 -17  -4  -2   14.58    0.82
 -17  -4  -2   14.21    0.92
 -17  -4  -2   15.80    0.86
 -17  -4  -2   16.98    1.08
 -17  -4  -2   14.64    1.06
 -17   4  -2   14.59    1.20
 -18  -4  -2    6.09    0.69
 -18  -4  -2    6.46    0.53
  18  -4   2    6.10    0.68
 -18  -4  -2    5.62    0.69
 -18  -4  -2    6.31    0.51
 -18  -4  -2    6.72    1.26
  18  -4   2    7.43    0.90
 -18  -4  -2    5.93    0.65
 -18  -4  -2    6.40    0.58
 -18  -4  -2    5.78    0.56
 -18   4  -2    5.50    0.86
  19  -4   2   52.00    2.93
 -19  -4  -2   52.69    2.35
 -19  -4  -2   48.73    2.13
 -19  -4  -2   55.08    3.43
 -19  -4  -2   50.05    2.33
 -19  -4  -2   50.62    1.97
 -19  -4  -2   48.39    2.30
 -19  -4  -2   50.48    2.02
  19  -4   2   52.22    2.62
 -20  -4  -2    4.43    0.48
 -20  -4  -2    4.69    0.53
 -20  -4  -2    4.81    0.61
  20  -4   2    4.31    0.61
 -20  -4  -2    4.51    0.46
 -20  -4  -2    5.04    0.61
 -20  -4  -2    5.36    0.47
  20  -4   2    5.68    0.80
  20   4   2    4.90    0.60
  21  -4   2    1.35    0.64
 -21  -4  -2    0.62    0.48
  21  -4   2    1.88    0.48
 -21  -4  -2    0.88    0.35
 -21  -4  -2    0.69    0.36
 -21  -4  -2    1.37    0.41
 -21  -4  -2    0.72    0.48
  21   4   2    0.48    0.46
  22  -4   2   13.45    1.22
 -22  -4  -2   13.11    0.72
  22  -4   2   13.55    0.96
 -22  -4  -2   13.51    0.73
 -22  -4  -2   13.91    0.86
 -22  -4  -2   12.65    0.87
 -22  -4  -2   13.56    0.78
  22   4   2   14.17    0.96
 -23  -4  -2    8.21    0.56
  23  -4   2    9.50    0.92
 -23  -4  -2    8.45    0.66
 -23  -4  -2    8.59    0.64
  23   4   2    8.91    0.74
  24  -4   2    0.44    0.40
 -24  -4  -2    0.36    0.28
  24  -5  -2   11.20    0.93
 -24  -5   2   10.48    0.68
 -23  -5   2   -0.09    0.40
  23  -5  -2    0.30    0.54
  23  -5  -2    0.19    0.42
  23   5  -2    0.57    0.42
  22  -5  -2   -0.09    0.48
 -22  -5   2    0.11    0.45
  22  -5  -2    0.49    0.64
  22   5  -2   -0.25    0.45
 -21  -5   2   -0.04    0.50
  21  -5  -2    0.50    0.70
  21  -5  -2   -0.61    0.55
  21   5  -2   -0.37    0.49
 -20  -5   2    5.98    0.67
 -20  -5   2    6.79    0.64
  20  -5  -2    6.09    0.92
  20  -5  -2    6.33    0.78
  20   5  -2    5.91    0.68
 -19  -5   2    6.15    0.65
 -19  -5   2    7.11    0.73
 -19  -5   2    7.73    0.53
  19  -5  -2    6.71    0.99
  19  -5  -2    9.38    0.88
 -19  -5   2    8.38    1.41
 -19  -5   2    7.62    0.63
 -19   5   2    6.35    0.89
 -18  -5   2   41.47    3.22
 -18  -5   2   47.56    2.09
  18  -5  -2   44.22    2.50
 -18  -5   2   45.77    1.80
 -18  -5   2   47.27    2.14
  18  -5  -2   43.43    2.77
 -18  -5   2   45.77    1.75
 -18  -5   2   47.32    2.10
 -18   5   2   46.78    2.32
 -17  -5   2    3.36    0.41
 -17  -5   2    3.18    0.36
  17  -5  -2    2.20    0.78
 -17  -5   2    3.20    1.18
 -17  -5   2    2.83    0.54
 -17  -5   2    2.48    0.34
  17  -5  -2    3.15    0.71
 -17  -5   2    3.27    0.53
 -17   5   2    2.54    0.77
 -17   5   2    2.45    0.50
 -16  -5   2    2.05    1.03
 -16  -5   2    0.78    0.43
 -16  -5   2    0.91    0.30
 -16  -5   2    1.26    0.37
  16  -5  -2    0.38    0.59
 -16  -5   2    1.15    0.29
 -16  -5   2    2.21    0.44
  16  -5  -2    0.67    0.67
 -16  -5   2    1.30    0.46
 -16   5   2    1.17    0.66
 -16   5   2    2.02    0.47
  15  -5  -2   28.72    1.94
 -15  -5   2   30.31    1.40
 -15  -5   2   29.59    2.44
 -15  -5   2   31.11    1.46
 -15   5   2   31.11    1.71
 -15   5   2   29.93    1.46
 -14  -5   2   59.99    3.51
  14  -5  -2   55.16    2.39
 -14  -5   2   53.76    2.25
  14  -5  -2   51.38    2.11
 -14   5   2   55.58    2.52
  13  -5  -2    3.90    0.54
 -13  -5   2    4.00    0.41
  13  -5  -2    3.75    0.37
 -13  -5   2    4.00    0.92
 -13   5   2    4.53    0.62
 -13   5   2    4.80    0.65
 -12  -5   2   12.63    0.71
  12  -5  -2   12.98    0.83
  12  -5  -2   12.70    0.66
 -12  -5   2   15.48    1.37
 -12   5   2   12.66    0.94
 -12   5   2   14.04    0.96
 -11  -5   2    3.27    0.73
  11  -5  -2    2.45    0.42
 -11   5   2    2.28    0.50
 -11   5   2    3.67    0.50
 -10  -5   2    2.21    0.61
  10  -5  -2    1.62    0.35
 -10   5   2    2.17    0.43
 -10   5   2    1.21    0.42
   9  -5  -2   17.49    0.87
  -9  -5   2   16.66    1.26
  -9   5   2   16.91    0.94
  -9   5   2   16.57    0.92
   8  -5  -2   19.06    0.93
  -8  -5   2   18.82    1.34
  -8   5   2   20.59    1.01
  -8   5   2   19.54    0.98
   7  -5  -2   18.16    0.84
  -7  -5   2   16.49    1.16
  -7   5   2   17.66    0.92
  -7   5   2   17.91    0.89
   6  -5  -2   28.24    1.26
  -6  -5   2   28.37    1.79
  -6   5   2   31.34    1.35
  -6   5   2   31.69    1.32
  -5  -5   2    4.05    0.49
   5  -5  -2    3.25    0.30
  -5   5   2    3.36    0.37
  -5   5   2    3.31    0.35
   4  -5  -2    5.49    0.37
  -4  -5   2    4.05    0.53
   4  -5  -2    5.76    0.60
  -4   5   2    6.34    0.45
   3  -5  -2   22.15    1.34
   3  -5  -2   21.00    0.92
  -3  -5   2   20.24    1.31
  -3   5   2   23.01    1.01
  -2  -5   2  105.82    5.70
   2  -5  -2  106.84    5.69
   2  -5  -2  106.61    4.08
  -2   5   2  104.93    4.20
  -1  -5   2  118.34    4.43
   1  -5  -2  116.28    6.33
   1  -5  -2  117.08    4.52
  -1  -5   2  122.72    4.68
   1  -5  -2  122.26    4.72
   1  -5  -2  114.76    4.55
  -1  -5   2  115.06    6.32
   1   5  -2  117.13    4.43
   0  -5   2  238.26   13.34
   0  -5  -2  250.72   13.34
   0  -5   2  263.82    9.42
   0  -5  -2  249.58    9.47
   0  -5  -2  261.37   10.01
   1  -5   2   85.21    3.35
  -1  -5  -2   83.72    4.70
   1  -5   2   85.02    4.70
  -1  -5  -2   87.89    3.38
  -1  -5  -2   92.84    3.50
  -2  -5  -2  113.37    4.55
  -2  -5  -2  122.94    4.56
  -2  -5  -2  115.56    6.38
   2  -5   2  118.15    6.37
  -2  -5  -2  124.28    4.76
  -3  -5  -2   96.38    3.70
   3  -5   2   98.88    5.21
  -3  -5  -2   97.79    3.87
  -3  -5  -2   92.43    5.20
  -4  -5  -2   20.04    1.32
  -4  -5  -2   20.12    0.91
  -4  -5  -2   20.33    0.85
  -4   5  -2   19.83    0.96
  -5  -5  -2    3.49    0.31
  -5  -5  -2    3.57    0.51
  -5  -5  -2    3.69    0.30
  -5   5  -2    3.36    0.38
  -6  -5  -2   14.94    0.72
  -6  -5  -2   13.27    0.70
  -6  -5  -2   16.69    1.12
  -6   5  -2   13.97    0.80
  -7  -5  -2   20.10    0.89
  -7  -5  -2   19.82    0.91
  -7   5  -2   16.65    1.01
  -8  -5  -2    3.75    0.73
  -8  -5  -2    3.01    0.32
  -8  -5  -2    2.66    0.31
  -8   5  -2    2.66    0.43
  -9  -5  -2    0.12    0.24
  -9  -5  -2   -0.25    0.25
  -9  -5  -2    0.08    0.65
  -9   5  -2    0.83    0.43
 -10  -5  -2   48.79    1.96
 -10  -5  -2   47.47    2.01
 -10  -5  -2   44.96    2.99
 -10   5  -2   47.27    2.14
 -11  -5  -2  102.99    3.63
 -11  -5  -2  102.65    3.53
 -11  -5  -2   80.33    5.61
 -11  -5  -2  102.45    3.89
 -11  -5  -2   96.48    4.02
 -11   5  -2  102.62    4.11
 -12  -5  -2   36.54    1.41
 -12  -5  -2   35.51    1.58
 -12  -5  -2   36.00    1.37
 -12   5  -2   35.79    1.81
 -13  -5  -2   20.27    0.89
 -13  -5  -2   19.22    0.88
  13  -5   2   21.30    1.29
 -13  -5  -2   20.36    1.09
 -13   5  -2   20.84    1.37
  14  -5   2    2.61    0.59
 -14  -5  -2    2.51    0.52
  14  -5   2    1.96    0.71
 -14  -5  -2    2.51    0.34
 -14  -5  -2    1.46    1.02
  14  -5   2    3.13    0.51
 -14  -5  -2    2.38    0.48
 -14  -5  -2    3.11    0.34
 -14   5  -2    2.79    0.72
 -14   5  -2    2.65    0.49
 -15  -5  -2    1.36    0.34
 -15  -5  -2    1.62    0.53
  15  -5   2    1.42    0.69
  15  -5   2    1.54    0.60
 -15  -5  -2    1.44    0.33
  15  -5   2    0.62    0.45
  15  -5   2    1.69    0.57
 -15  -5  -2    1.32    0.40
 -15  -5  -2    0.30    0.36
 -15  -5  -2    3.64    1.19
 -15  -5  -2    2.02    0.50
 -15  -5  -2    1.70    0.49
 -15   5  -2    1.29    0.47
 -15   5  -2    1.45    0.72
  16  -5   2    5.81    0.64
 -16  -5  -2    5.35    0.46
  16  -5   2    6.13    0.69
 -16  -5  -2    6.65    0.54
 -16  -5  -2    5.50    0.64
  16  -5   2    7.24    0.91
 -16  -5  -2    4.85    0.66
 -16  -5  -2    5.67    1.30
 -16  -5  -2    5.34    0.47
 -16  -5  -2    6.27    0.65
 -16  -5  -2    6.07    0.55
 -16   5  -2    7.38    0.93
 -17  -5  -2    1.70    0.37
 -17  -5  -2    1.09    0.37
 -17  -5  -2    1.39    0.42
 -17  -5  -2    0.89    0.54
 -17  -5  -2    1.83    0.54
 -17  -5  -2    1.62    0.45
  17  -5   2    1.84    0.57
 -17  -5  -2    3.18    1.16
  17  -5   2    1.97    0.73
 -17  -5  -2    2.16    0.57
 -17   5  -2    1.75    0.75
 -18  -5  -2    8.80    1.37
 -18  -5  -2    6.51    0.69
 -18  -5  -2    5.85    0.50
 -18  -5  -2    6.01    0.48
 -18  -5  -2    6.13    0.55
 -18  -5  -2    4.90    0.67
  18  -5   2    5.66    0.89
 -18  -5  -2    6.19    0.66
  18  -5   2    5.94    0.70
 -18  -5  -2    5.66    0.55
 -18   5  -2    3.92    0.83
 -19  -5  -2    1.17    0.54
  19  -5   2    1.66    0.56
  19  -5   2    1.89    0.77
 -19  -5  -2    1.95    0.43
 -19  -5  -2    1.55    0.38
 -19  -5  -2    1.49    0.43
 -19  -5  -2    1.13    0.37
 -19  -5  -2    0.54    0.52
 -20  -5  -2    4.29    0.41
  20  -5   2    3.79    0.57
  20  -5   2    3.52    0.76
 -20  -5  -2    3.43    0.58
 -20  -5  -2    3.52    0.46
 -20  -5  -2    4.05    0.46
 -20  -5  -2    4.45    0.59
 -20  -5  -2    4.05    0.41
  20   5   2    3.57    0.57
 -21  -5  -2   15.84    0.99
 -21  -5  -2   15.88    0.83
 -21  -5  -2   15.22    0.77
 -21  -5  -2   15.15    0.84
  21  -5   2   15.32    1.33
  21  -5   2   13.87    1.02
 -21  -5  -2   14.97    0.76
 -21  -5  -2   17.13    0.97
  21   5   2   15.97    1.06
  22  -5   2   16.45    1.17
 -22  -5  -2   13.43    0.72
 -22  -5  -2   13.90    0.86
 -22  -5  -2   13.09    0.85
  22   5   2   12.25    0.93
  23  -5   2    0.56    0.43
 -23  -5  -2    0.28    0.32
  23  -6  -2    2.43    0.54
 -23  -6   2    1.94    0.39
  23   6  -2    2.57    0.42
 -22  -6   2    0.80    0.43
  22  -6  -2    0.65    0.58
  22  -6  -2    1.09    0.47
  22   6  -2    0.31    0.43
 -21  -6   2    0.40    0.34
  21  -6  -2    0.27    0.55
 -21  -6   2    0.93    0.50
  21  -6  -2    1.03    0.68
  21   6  -2    0.90    0.48
  20  -6  -2    4.83    0.72
 -20  -6   2    4.16    0.60
  20  -6  -2    4.93    0.88
 -20  -6   2    4.81    0.46
 -19  -6   2    0.29    0.37
  19  -6  -2   -0.22    0.60
  19  -6  -2   -0.27    0.72
 -19  -6   2    0.04    0.52
 -19   6   2    0.43    0.47
 -18  -6   2    0.64    0.54
  18  -6  -2   -0.24    0.63
 -18  -6   2   -0.79    1.03
 -18  -6   2    0.73    0.50
  18  -6  -2    0.02    0.76
 -18  -6   2    0.21    0.37
 -18   6   2    1.13    0.73
 -18   6   2   -0.44    0.46
 -17  -6   2   20.18    1.07
 -17  -6   2   19.36    2.00
  17  -6  -2   18.79    1.60
 -17  -6   2   19.98    1.14
 -17  -6   2   22.12    1.22
  17  -6  -2   18.01    1.49
 -17   6   2   19.49    1.50
 -17   6   2   20.95    1.16
 -16  -6   2   20.58    2.18
  16  -6  -2   19.50    1.61
 -16  -6   2   21.26    1.08
  16  -6  -2   15.83    1.50
 -16  -6   2   22.67    1.22
 -16  -6   2   22.85    1.15
 -16   6   2   21.45    1.18
 -16   6   2   20.91    1.44
 -15  -6   2   44.84    3.13
 -15  -6   2   47.77    2.09
  15  -6  -2   46.84    1.86
  15  -6  -2   44.68    1.98
  15  -6  -2   41.87    2.73
 -15  -6   2   45.69    2.07
 -15  -6   2   45.66    2.07
  15  -6  -2   43.76    2.10
 -15   6   2   47.61    2.04
 -15   6   2   45.84    2.24
 -14  -6   2    0.65    0.42
 -14  -6   2    1.35    0.44
  14  -6  -2    0.79    0.63
  14  -6  -2    0.50    0.60
 -14  -6   2    0.46    0.89
  14  -6  -2    0.89    0.37
  14  -6  -2    0.72    0.35
  14  -6  -2    0.38    0.53
 -14   6   2    1.45    0.46
 -14   6   2    1.57    0.63
 -14   6   2    1.20    0.60
 -14   6   2    0.94    0.42
  13  -6  -2    6.06    0.50
  13  -6  -2    8.44    0.71
  13  -6  -2    6.91    0.79
 -13  -6   2    8.06    1.20
 -13   6   2    9.96    0.84
 -13   6   2    7.97    0.79
 -13   6   2    7.40    0.61
  12  -6  -2   22.35    1.37
  12  -6  -2   20.38    1.15
  12  -6  -2   21.44    0.94
 -12  -6   2   20.93    1.74
 -12   6   2   21.86    1.26
 -12   6   2   19.55    1.26
  11  -6  -2    2.99    0.32
  11  -6  -2    3.61    0.49
 -11  -6   2    2.75    0.77
 -11   6   2    3.55    0.57
 -11   6   2    3.70    0.57
 -10  -6   2   94.21    5.22
  10  -6  -2   90.76    3.44
  10  -6  -2   92.75    3.72
 -10   6   2   96.23    3.84
 -10   6   2   91.33    3.84
   9  -6  -2    1.75    0.38
  -9  -6   2    1.01    0.57
  -9   6   2    2.04    0.46
  -9   6   2    2.89    0.46
  -8  -6   2    0.44    0.46
   8  -6  -2    0.23    0.30
  -8   6   2    0.42    0.40
  -8   6   2   -0.15    0.33
   7  -6  -2   23.78    1.07
  -7  -6   2   21.59    1.50
  -7   6   2   22.41    1.10
  -7   6   2   22.92    1.12
  -6  -6   2    0.46    0.37
   6  -6  -2    0.42    0.26
  -6   6   2    0.37    0.34
  -6   6   2    0.62    0.31
  -5  -6   2    2.23    0.48
   5  -6  -2    1.82    0.46
   5  -6  -2    1.50    0.29
  -5   6   2    1.55    0.32
  -5   6   2    1.51    0.32
   4  -6  -2    0.41    0.22
  -4  -6   2    0.17    0.33
   4  -6  -2   -0.16    0.38
  -4   6   2    0.34    0.31
   3  -6  -2    8.03    0.48
   3  -6  -2    7.74    0.75
  -3   6   2    6.91    0.52
  -2  -6   2   95.77    5.41
   2  -6  -2  100.22    3.86
   2  -6  -2  101.18    5.41
  -2   6   2  102.47    4.00
  -1  -6   2   69.93    4.06
   1  -6  -2   75.60    3.02
  -1  -6   2   74.57    2.96
  -1  -6   2   73.36    2.85
   1  -6  -2   74.21    2.89
   1  -6  -2   78.65    4.08
  -1   6   2   74.11    3.00
   1   6  -2   72.26    2.98
   0  -6   2   36.90    2.19
   0  -6  -2   37.91    1.53
   0  -6  -2   39.10    1.60
   0  -6  -2   38.23    2.20
   0  -6   2   38.43    1.51
   0   6   2   36.92    1.62
   0   6  -2   38.08    1.63
   1  -6   2    0.99    0.19
  -1  -6  -2    1.04    0.43
   1  -6   2    1.52    0.43
  -1  -6  -2    1.35    0.22
  -1  -6  -2    1.76    0.22
   1   6   2    2.16    0.30
  -2  -6  -2   49.03    2.76
  -2  -6  -2   48.36    1.99
  -2  -6  -2   47.81    1.90
   2  -6   2   50.08    2.75
   2  -6   2   49.54    1.92
   2   6   2   44.94    1.98
   3  -6   2    1.63    0.41
  -3  -6  -2    1.47    0.24
  -3  -6  -2    1.75    0.23
  -3  -6  -2    1.88    0.48
  -3   6  -2    2.01    0.34
  -4  -6  -2  179.19    7.02
  -4  -6  -2  178.10    9.43
  -4  -6  -2  175.95    6.72
  -4   6  -2  171.17    6.91
  -5  -6  -2    0.53    0.47
  -5  -6  -2    0.62    0.22
  -5  -6  -2    0.31    0.21
  -5   6  -2    0.45    0.32
  -6  -6  -2   19.95    1.35
  -6  -6  -2   19.24    0.87
  -6  -6  -2   17.48    0.86
  -6   6  -2   18.78    0.98
  -7  -6  -2    5.43    0.42
  -7  -6  -2    5.83    0.83
  -7   6  -2    5.33    0.53
  -8  -6  -2    3.48    0.81
  -8  -6  -2    3.89    0.36
  -8   6  -2    3.34    0.50
  -9  -6  -2   -0.03    0.60
  -9  -6  -2    0.91    0.30
  -9   6  -2    0.96    0.45
 -10  -6  -2    3.70    0.29
 -10  -6  -2    3.55    0.29
 -10  -6  -2    3.71    0.40
 -10  -6  -2    3.58    0.95
 -10   6  -2    3.40    0.61
 -11  -6  -2    6.43    0.53
 -11  -6  -2    3.85    1.09
 -11  -6  -2    6.71    0.43
 -11  -6  -2    6.32    0.43
 -11   6  -2    5.88    0.73
 -12  -6  -2   27.77    1.11
  12  -6   2   27.35    1.43
 -12  -6  -2   26.50    1.28
 -12  -6  -2   17.89    2.16
  12  -6   2   29.10    1.71
  12  -6   2   26.00    1.56
 -12  -6  -2   28.23    1.08
 -12   6  -2   30.01    1.57
  13  -6   2   36.93    1.84
 -13  -6  -2   38.57    1.76
 -13  -6  -2   38.08    1.66
 -13  -6  -2   36.29    1.46
  13  -6   2   35.96    1.86
 -13  -6  -2   36.61    1.42
  13  -6   2   36.73    2.04
 -13   6  -2   37.84    1.96
 -13   6  -2   35.67    1.70
  14  -6   2    7.67    0.66
 -14  -6  -2    6.14    0.54
  14  -6   2    3.01    0.88
 -14  -6  -2    6.16    0.49
 -14  -6  -2    5.81    0.43
 -14  -6  -2    6.21    0.63
  14  -6   2    5.14    0.72
  14  -6   2    7.03    0.75
 -14  -6  -2    6.39    0.63
 -14  -6  -2    5.63    0.43
 -14  -6  -2    3.51    1.22
 -14  -6  -2    5.89    0.59
 -14   6  -2    6.57    0.86
 -14   6  -2    5.70    0.62
 -14   6  -2    8.23    0.91
 -15  -6  -2   24.96    1.37
 -15  -6  -2   25.90    1.33
 -15  -6  -2   27.38    1.19
  15  -6   2   27.54    1.59
  15  -6   2   22.31    1.85
 -15  -6  -2   18.13    2.20
  15  -6   2   25.39    1.44
 -15  -6  -2   26.24    1.39
 -15  -6  -2   26.27    1.29
 -15  -6  -2   27.85    1.10
  15  -6   2   24.56    1.51
  15  -6   2   25.62    1.22
 -15  -6  -2   27.29    1.11
 -15   6  -2   24.88    1.62
 -15   6  -2   25.24    1.32
 -15   6  -2   25.49    1.65
  16  -6   2    5.69    0.78
 -16  -6  -2    5.61    0.65
  16  -6   2    5.99    0.70
  16  -6   2    5.31    0.55
 -16  -6  -2    5.70    0.50
 -16  -6  -2    5.07    0.65
 -16  -6  -2    5.73    0.44
 -16  -6  -2    5.01    0.61
 -16  -6  -2    5.33    0.54
  16  -6   2    4.74    0.62
  16  -6   2    4.49    0.94
 -16  -6  -2    5.13    1.33
 -16  -6  -2    5.97    0.44
 -16   6  -2    4.12    0.84
 -16   6  -2    4.08    0.59
  17  -6   2    0.67    0.49
  17  -6   2    0.86    0.50
  17  -6   2    0.39    0.43
 -17  -6  -2    3.28    1.17
 -17  -6  -2    0.12    0.38
  17  -6   2    0.01    0.79
 -17  -6  -2   -0.51    0.52
 -17  -6  -2    0.08    0.42
 -17  -6  -2    0.42    0.53
  17  -6   2    0.28    0.53
 -17  -6  -2    0.55    0.33
 -17  -6  -2    0.89    0.34
 -17  -6  -2    1.25    0.49
 -17   6  -2   -0.60    0.68
 -17   6  -2   -0.38    0.49
  18  -6   2    3.26    0.60
 -18  -6  -2    4.32    0.47
 -18  -6  -2    3.88    0.50
 -18  -6  -2    4.75    0.42
 -18  -6  -2    3.61    0.63
  18  -6   2    3.99    0.58
 -18  -6  -2    4.90    0.42
 -18  -6  -2    3.84    0.61
  18  -6   2    4.14    0.87
 -19  -6  -2    1.74    0.43
  19  -6   2    1.55    0.74
 -19  -6  -2    2.57    0.35
 -19  -6  -2    2.67    0.42
 -19  -6  -2    2.31    0.35
 -19  -6  -2    2.57    0.55
 -19  -6  -2    0.75    0.52
  19  -6   2    2.42    0.54
 -20  -6  -2   14.15    0.88
 -20  -6  -2   15.35    1.02
 -20  -6  -2   14.90    0.81
 -20  -6  -2   15.42    1.01
  20  -6   2   17.57    1.39
  20   6   2   16.26    1.08
 -21  -6  -2    1.01    0.42
 -21  -6  -2    0.63    0.32
  21  -6   2    1.09    0.57
  21   6   2    1.03    0.42
 -22  -6  -2    3.67    0.43
  22  -6   2    4.18    0.57
 -22  -6  -2    3.86    0.34
  22   6   2    4.37    0.45
 -23  -6  -2    1.24    0.29
 -23  -7   2    1.42    0.32
  22  -7  -2    0.53    0.38
 -22  -7   2   -0.17    0.25
 -22  -7   2    0.05    0.36
  22  -7  -2    0.18    0.50
  22   7  -2   -0.07    0.36
  21  -7  -2    0.62    0.63
 -21  -7   2    1.26    0.33
 -21  -7   2    1.18    0.45
  21  -7  -2    1.13    0.52
  21   7  -2    1.63    0.46
 -20  -7   2   11.16    0.94
  20  -7  -2   13.93    1.19
  20  -7  -2   14.71    1.14
 -20  -7   2   12.89    0.79
 -20   7   2   12.66    0.88
 -19  -7   2    3.64    0.45
 -19  -7   2    2.94    0.57
  19  -7  -2    3.71    0.70
  19  -7  -2    3.77    0.86
 -19   7   2    3.76    0.53
  18  -7  -2   10.13    1.17
  18  -7  -2   13.26    1.06
 -18  -7   2   13.14    1.00
 -18  -7   2   12.14    0.80
 -18   7   2   13.98    0.94
 -17  -7   2    7.13    0.73
  17  -7  -2    6.57    0.91
 -17  -7   2    6.61    1.33
  17  -7  -2    8.30    0.62
  17  -7  -2    7.44    1.01
 -17  -7   2    7.15    0.58
  17  -7  -2    9.16    0.69
 -17   7   2    8.17    0.95
 -17   7   2    7.67    0.69
  16  -7  -2    2.93    0.64
  16  -7  -2    1.35    0.80
 -16  -7   2    2.75    0.43
  16  -7  -2    1.45    0.73
  16  -7  -2    2.45    0.49
  16  -7  -2    2.51    0.51
 -16  -7   2    2.52    1.13
 -16  -7   2    2.49    0.57
  16  -7  -2    2.31    0.43
 -16   7   2    1.89    0.55
 -16   7   2    3.20    0.52
 -16   7   2    3.76    0.82
 -15  -7   2    1.91    0.40
  15  -7  -2    2.31    0.42
 -15  -7   2    1.88    0.52
  15  -7  -2    1.73    0.47
  15  -7  -2    1.80    0.46
  15  -7  -2    2.07    0.77
 -15  -7   2    1.40    1.00
  15  -7  -2    0.98    0.68
  15  -7  -2    2.06    0.58
 -15   7   2    1.49    0.51
 -15   7   2    2.12    0.50
 -15   7   2    2.05    0.71
 -15   7   2    1.88    0.68
  14  -7  -2   22.41    1.05
  14  -7  -2   20.29    1.30
  14  -7  -2   22.24    1.61
 -14  -7   2   22.38    2.00
 -14  -7   2   22.98    1.17
  14  -7  -2   20.80    1.19
 -14  -7   2   20.49    1.10
  14  -7  -2   20.38    1.06
 -14   7   2   24.27    1.47
 -14   7   2   20.49    1.19
 -14   7   2   21.25    1.15
 -14   7   2   21.31    1.37
  13  -7  -2    6.05    0.79
  13  -7  -2    7.21    0.75
  13  -7  -2    9.21    0.91
 -13  -7   2    8.33    0.59
  13  -7  -2    7.79    0.54
  13  -7  -2    8.39    0.64
 -13  -7   2    8.47    0.68
  13  -7  -2    7.63    0.59
 -13  -7   2    7.13    1.19
 -13   7   2    8.68    0.65
 -13   7   2    8.49    0.86
 -13   7   2    7.99    0.85
 -13   7   2    7.22    0.64
  12  -7  -2    4.11    0.48
  12  -7  -2    3.80    0.65
  12  -7  -2    5.38    0.42
  12  -7  -2    4.40    0.69
  12  -7  -2    4.68    0.61
 -12  -7   2    3.56    0.98
 -12   7   2    3.46    0.67
 -12   7   2    4.20    0.50
 -12   7   2    3.46    0.52
 -12   7   2    4.33    0.68
  11  -7  -2    5.65    0.63
  11  -7  -2    7.08    0.73
 -11  -7   2    6.92    1.02
  11  -7  -2    6.33    0.46
 -11   7   2    6.57    0.60
 -11   7   2    6.81    0.71
 -11   7   2    7.46    0.76
  10  -7  -2   28.92    1.39
  10  -7  -2   28.87    1.18
 -10  -7   2   29.24    2.03
 -10   7   2   28.43    1.50
 -10   7   2   28.67    1.48
   9  -7  -2   20.89    1.09
   9  -7  -2   21.07    0.90
  -9  -7   2   21.29    1.61
  -9   7   2   22.25    1.22
  -9   7   2   20.72    1.14
   8  -7  -2    7.03    0.46
  -8  -7   2    7.33    0.88
   8  -7  -2    6.75    0.57
  -8   7   2    8.46    0.70
  -8   7   2    7.24    0.62
   7  -7  -2   10.20    0.52
   7  -7  -2   10.95    0.67
  -7  -7   2   11.55    1.05
  -7   7   2    9.18    0.74
  -7   7   2    9.98    0.73
  -6  -7   2   49.71    2.91
   6  -7  -2   49.14    2.05
  -6   7   2   47.93    2.10
  -6   7   2   51.51    2.17
   5  -7  -2   28.04    1.23
  -5  -7   2   26.92    1.76
   5  -7  -2   26.72    1.74
  -5   7   2   27.66    1.34
   4  -7  -2    2.69    0.57
   4  -7  -2    2.56    0.32
  -4  -7   2    2.38    0.57
  -4   7   2    3.01    0.44
   3  -7  -2   13.49    1.06
   3  -7  -2   12.29    0.70
   3  -7  -2   13.37    0.68
  -3  -7   2   12.59    1.06
  -3   7   2   12.72    0.78
   2  -7  -2   53.22    2.17
   2  -7  -2   50.58    2.07
   2  -7  -2   53.72    2.98
  -2  -7   2   52.31    2.97
  -2   7   2   48.94    2.19
  -1  -7   2   87.86    3.40
   1  -7  -2   81.86    3.55
   1  -7  -2   88.00    3.41
   1  -7  -2   89.06    4.83
  -1  -7   2   92.02    4.83
  -1   7   2   87.55    3.55
   0  -7  -2  252.40   13.61
   0  -7  -2  261.64   10.19
   0  -7  -2  253.63    9.76
   0  -7   2  256.90    9.74
   0  -7   2  257.79   13.61
   0   7  -2  254.59   10.02
   0   7   2  257.74   10.02
   1  -7   2   55.87    2.23
  -1  -7  -2   55.49    2.32
   1  -7   2   57.08    3.19
  -1  -7  -2   55.86    2.23
  -1  -7  -2   55.53    3.22
   1   7   2   58.27    2.34
  -1   7  -2   56.77    2.36
  -2  -7  -2  204.93    8.41
  -2  -7  -2  215.76    8.06
   2  -7   2  217.03   11.27
   2  -7   2  207.71    8.06
  -2  -7  -2  217.56   11.29
  -2   7  -2  205.81    8.31
   3  -7   2    3.76    0.34
  -3  -7  -2    3.84    0.65
   3  -7   2    4.69    0.58
  -3  -7  -2    3.79    0.34
  -3  -7  -2    3.15    0.30
  -4  -7  -2   44.79    2.54
  -4  -7  -2   41.12    1.69
   4  -7   2   39.91    1.72
  -5  -7  -2  264.13   10.32
  -5  -7  -2  282.03   14.45
   5  -7   2  273.64   10.35
  -5   7  -2  264.98   10.59
   6  -7   2    2.19    0.36
  -6  -7  -2    1.95    0.31
  -6  -7  -2    1.67    0.67
  -6   7  -2    2.11    0.42
   7  -7   2   22.07    1.06
  -7  -7  -2   23.88    1.64
  -7  -7  -2   19.71    0.99
  -7   7  -2   21.56    1.18
  -8  -7  -2    1.48    0.31
  -8  -7  -2    1.58    0.78
   8  -7   2    1.54    0.39
  -8   7  -2    1.20    0.49
  -9  -7  -2   14.81    1.47
  -9  -7  -2   13.19    0.78
   9  -7   2   15.09    0.95
  -9   7  -2   16.02    1.06
  10  -7   2   46.37    1.99
 -10  -7  -2   45.00    1.84
  10  -7   2   37.01    2.24
 -10  -7  -2   45.84    2.97
  10  -7   2   44.14    2.39
 -10   7  -2   44.70    2.10
  11  -7   2   25.24    1.27
  11  -7   2   25.35    1.30
  11  -7   2   25.04    1.50
  11  -7   2   18.26    1.37
 -11  -7  -2   21.31    2.08
 -11  -7  -2   21.45    1.11
 -11   7  -2   21.81    1.20
 -11   7  -2   25.03    1.42
 -11   7  -2   20.69    1.42
 -12  -7  -2   59.77    2.45
 -12  -7  -2   58.91    2.44
  12  -7   2   58.54    2.44
  12  -7   2   50.23    2.78
  12  -7   2   43.09    3.08
  12  -7   2   54.27    2.58
 -12  -7  -2   44.50    3.58
  12  -7   2   57.39    2.99
 -12   7  -2   55.51    2.62
 -12   7  -2   54.21    2.39
 -12   7  -2   58.46    2.61
  13  -7   2    3.60    0.69
  13  -7   2    3.35    0.45
  13  -7   2    3.70    0.54
 -13  -7  -2    3.94    0.55
 -13  -7  -2    0.73    1.11
  13  -7   2    4.54    0.69
  13  -7   2    2.55    0.64
  13  -7   2    0.04    0.74
 -13  -7  -2    4.22    0.48
 -13  -7  -2    3.70    0.55
 -13   7  -2    3.13    0.78
 -13   7  -2    3.15    0.56
 -13   7  -2    3.25    0.77
  14  -7   2    6.41    0.64
 -14  -7  -2    2.15    1.27
  14  -7   2    5.90    0.54
 -14  -7  -2    6.08    0.54
 -14  -7  -2    6.24    0.66
  14  -7   2    6.93    0.75
  14  -7   2    3.29    0.87
 -14  -7  -2    5.51    0.61
  14  -7   2    5.37    0.75
 -14   7  -2    4.02    0.82
 -14   7  -2    5.63    0.92
 -14   7  -2    4.88    0.62
 -15  -7  -2    1.84    0.57
 -15  -7  -2    1.78    1.21
  15  -7   2    3.34    0.50
 -15  -7  -2    3.49    0.56
  15  -7   2    3.05    0.91
  15  -7   2    2.49    0.56
  15  -7   2    2.41    0.63
  15  -7   2    3.61    0.71
 -15  -7  -2    3.76    0.50
 -15   7  -2    2.20    0.79
 -15   7  -2    2.98    0.58
 -15   7  -2    2.75    0.83
 -16  -7  -2   35.37    1.79
  16  -7   2   34.40    1.87
  16  -7   2   34.28    2.41
 -16  -7  -2   33.63    2.78
  16  -7   2   36.56    1.59
  16  -7   2   36.21    1.87
 -16  -7  -2   36.83    1.74
  16  -7   2   38.61    2.00
  16  -7   2   36.10    1.67
 -16  -7  -2   33.32    1.79
 -16   7  -2   38.53    1.74
 -16   7  -2   34.61    2.04
 -17  -7  -2    5.96    0.57
  17  -7   2    6.06    0.63
 -17  -7  -2    6.19    0.69
 -17  -7  -2    6.34    0.70
  17  -7   2    7.05    0.73
  17  -7   2    6.84    0.67
  17  -7   2    6.92    0.98
  17  -7   2    6.07    0.58
 -17   7  -2    7.43    0.67
  18  -7   2    2.26    0.51
 -18  -7  -2    2.05    0.44
 -18  -7  -2    1.41    0.53
 -18  -7  -2    1.86    0.55
  18  -7   2    1.51    0.43
  18  -7   2    1.45    0.77
  18  -7   2    2.48    0.53
 -18   7  -2    2.68    0.50
 -19  -7  -2   16.76    0.95
 -19  -7  -2   16.74    1.05
  19  -7   2   20.04    1.50
 -19   7  -2   16.69    1.00
  20  -7   2    4.48    0.72
 -20  -7  -2    3.24    0.49
 -20  -7  -2    3.16    0.40
 -21  -7  -2   26.02    1.25
  21  -7   2   27.27    1.65
 -21  -7  -2   25.52    1.27
  21   7   2   27.67    1.45
 -22  -7  -2    0.79    0.23
  22  -7   2    0.68    0.41
 -22  -7  -2    1.02    0.29
  22  -7   2    1.29    0.42
 -22  -8   2    1.75    0.34
  22  -8  -2    1.80    0.47
 -22  -8   2    1.37    0.24
  21  -8  -2    0.37    0.53
 -21  -8   2    0.43    0.28
 -21  -8   2    0.10    0.38
  21  -8  -2    0.93    0.41
 -21   8   2    0.60    0.33
  21   8  -2    0.99    0.40
 -20  -8   2   -0.16    0.33
  20  -8  -2   -0.13    0.62
  20  -8  -2    0.18    0.47
 -20  -8   2   -0.10    0.43
 -20   8   2   -0.53    0.37
 -19  -8   2    0.71    0.49
  19  -8  -2   -0.03    0.70
 -19  -8   2    0.38    0.36
  19  -8  -2    0.49    0.56
 -19   8   2    1.07    0.46
 -18  -8   2    5.75    0.66
  18  -8  -2    6.42    0.53
  18  -8  -2    4.75    0.89
  18  -8  -2    5.46    0.80
  18  -8  -2    5.74    0.60
 -18  -8   2    6.19    0.53
 -18   8   2    6.35    0.63
  17  -8  -2    1.91    0.75
 -17  -8   2    2.38    0.57
  17  -8  -2    2.06    0.50
  17  -8  -2    2.27    0.45
 -17  -8   2    2.20    0.43
  17  -8  -2    1.86    0.81
  17  -8  -2    2.07    0.50
 -17   8   2    2.24    0.54
 -17   8   2    2.30    0.51
 -16  -8   2   25.57    2.33
  16  -8  -2   21.58    1.66
  16  -8  -2   23.57    1.15
 -16  -8   2   24.60    1.33
  16  -8  -2   24.51    1.36
 -16  -8   2   25.00    1.22
  16  -8  -2   21.72    1.77
  16  -8  -2   23.73    1.20
 -16   8   2   22.84    1.33
 -16   8   2   23.76    1.59
 -16   8   2   22.67    1.24
  15  -8  -2   21.31    1.02
 -15  -8   2   19.05    1.94
  15  -8  -2   18.97    1.58
  15  -8  -2   13.45    1.32
  15  -8  -2   19.79    1.06
  15  -8  -2   18.95    1.28
  15  -8  -2   17.53    1.17
 -15  -8   2   19.92    1.04
 -15  -8   2   18.94    1.14
 -15   8   2   20.89    1.42
 -15   8   2   20.29    1.38
 -15   8   2   19.15    1.11
 -15   8   2   18.80    1.17
  14  -8  -2    1.16    0.66
 -14  -8   2    1.97    0.39
  14  -8  -2    2.38    0.45
  14  -8  -2    3.33    0.63
  14  -8  -2    2.41    0.50
  14  -8  -2    1.87    0.49
 -14  -8   2    3.23    0.51
  14  -8  -2    3.42    0.78
 -14  -8   2    3.37    1.11
 -14   8   2    1.45    0.51
 -14   8   2    2.20    0.71
 -14   8   2    1.46    0.50
 -14   8   2    2.01    0.73
 -13  -8   2   53.05    2.27
  13  -8  -2   49.37    2.29
  13  -8  -2   49.12    2.10
 -13  -8   2   53.72    3.42
 -13  -8   2   50.23    2.26
  13  -8  -2   51.81    2.94
  13  -8  -2   49.58    2.00
  13  -8  -2   48.36    2.39
 -13   8   2   49.49    2.23
 -13   8   2   46.74    2.40
 -13   8   2   52.32    2.45
 -13   8   2   47.36    2.37
 -13   8   2   49.71    2.17
  12  -8  -2   14.95    1.02
  12  -8  -2   10.97    1.05
  12  -8  -2   15.14    1.24
 -12  -8   2   13.79    0.89
  12  -8  -2   13.93    0.83
 -12  -8   2   13.73    0.78
  12  -8  -2   12.94    0.93
 -12  -8   2   13.79    1.52
  12  -8  -2   14.47    0.76
 -12   8   2   14.85    0.91
 -12   8   2   12.64    0.95
 -12   8   2   13.62    1.04
 -12   8   2   15.37    0.98
 -12   8   2   13.28    1.08
 -11  -8   2    2.82    0.58
  11  -8  -2    3.14    0.45
 -11  -8   2    2.92    0.46
  11  -8  -2    2.91    0.56
 -11  -8   2    2.89    0.93
  11  -8  -2    2.92    0.37
  11  -8  -2    2.72    0.42
  11  -8  -2    3.70    0.64
  11  -8  -2    3.69    0.66
 -11   8   2    3.30    0.56
 -11   8   2    2.45    0.62
 -11   8   2    2.92    0.50
 -11   8   2    2.85    0.48
 -11   8   2    4.30    0.70
  10  -8  -2    7.61    0.74
  10  -8  -2    8.03    0.70
  10  -8  -2    8.88    0.70
 -10  -8   2    7.42    1.06
  10  -8  -2    7.17    0.53
  10  -8  -2    8.09    0.80
 -10   8   2    8.51    0.82
 -10   8   2    7.27    0.66
 -10   8   2    7.29    0.75
 -10   8   2    6.68    0.60
   9  -8  -2   12.64    0.95
   9  -8  -2   11.01    0.80
  -9  -8   2   10.65    1.20
   9  -8  -2   12.71    0.66
  -9   8   2   12.93    0.96
  -9   8   2   10.63    0.85
  -9   8   2   12.88    0.92
  -8  -8   2    1.26    0.48
   8  -8  -2    0.61    0.45
   8  -8  -2    0.19    0.26
  -8  -8   2    0.77    0.67
   8  -8  -2    0.75    0.39
  -8   8   2    0.57    0.52
  -8   8   2    0.57    0.41
   7  -8  -2    1.01    0.36
  -7  -8   2    1.74    0.65
   7  -8  -2    0.99    0.25
  -7   8   2    0.20    0.48
   6  -8  -2   28.95    1.35
   6  -8  -2   30.15    1.18
  -6  -8   2   29.03    1.98
  -6   8   2   29.59    1.48
  -5  -8   2    8.62    0.94
   5  -8  -2    7.62    0.58
   5  -8  -2    8.25    0.45
  -5   8   2    7.85    0.70
   4  -8  -2   19.29    0.93
   4  -8  -2   17.65    0.77
  -4  -8   2   18.85    1.41
   4  -8  -2   18.00    1.39
  -4   8   2   17.28    1.04
   3  -8  -2   17.04    0.86
   3  -8  -2   16.03    0.88
  -3  -8   2   16.49    1.27
   3  -8  -2   18.96    1.36
  -3   8   2   17.87    1.00
  -2  -8   2   39.63    2.42
   2  -8  -2   36.78    1.71
   2  -8  -2   39.79    1.65
   2  -8  -2   42.04    2.43
  -2   8   2   40.36    1.78
  -1  -8   2   46.34    2.66
   1  -8  -2   39.78    1.88
   1  -8  -2   45.24    1.81
   1  -8  -2   46.25    2.67
  -1   8   2   44.38    1.94
   0  -8   2    7.07    0.45
   0  -8   2    7.20    0.83
   0  -8  -2    6.84    0.49
   0  -8  -2    6.63    0.78
   0  -8  -2    6.29    0.48
   0   8  -2    7.02    0.57
   0   8   2    6.23    0.57
   1  -8   2    0.46    0.23
  -1  -8  -2    0.45    0.25
   1  -8   2    1.04    0.58
  -1  -8  -2    0.08    0.54
  -1   8  -2    0.20    0.35
  -2  -8  -2    5.50    0.77
  -2  -8  -2    4.90    0.38
   2  -8   2    6.06    0.77
   2  -8   2    4.49    0.39
  -2   8  -2    3.73    0.50
   3  -8   2   14.45    1.21
  -3  -8  -2   15.15    1.29
  -3  -8  -2   14.53    0.73
   3  -8   2   13.56    0.74
  -3   8  -2   14.88    0.91
  -4  -8  -2    0.36    0.26
   4  -8   2    0.80    0.20
  -4  -8  -2    0.47    0.62
   4  -8   2    0.45    0.30
  -4   8  -2    0.71    0.42
  -5  -8  -2    0.66    0.67
  -5  -8  -2    0.81    0.29
   5  -8   2    1.28    0.23
   5  -8   2    0.78    0.33
  -5   8  -2    0.40    0.47
  -6  -8  -2    5.89    0.95
   6  -8   2    5.71    0.52
   6  -8   2    5.46    0.37
  -6   8  -2    5.25    0.64
  -7  -8  -2   30.98    1.72
  -7  -8  -2   32.02    2.26
   7  -8   2   32.31    1.30
   7  -8   2   33.59    1.50
  -7   8  -2   32.78    1.66
  -7   8  -2   31.77    1.65
   8  -8   2   40.14    1.55
  -8  -8  -2   41.82    2.70
   8  -8   2   34.31    2.02
   8  -8   2   41.61    1.78
   8  -8   2   39.01    2.19
  -8  -8  -2   38.12    2.04
  -8   8  -2   39.76    1.90
  -8   8  -2   39.31    1.97
   9  -8   2    1.04    0.47
   9  -8   2    0.34    0.47
   9  -8   2    1.12    0.32
   9  -8   2    0.89    0.49
  -9  -8  -2    1.16    0.48
   9  -8   2    1.11    0.40
  -9  -8  -2    0.96    0.93
  -9   8  -2    2.12    0.62
  -9   8  -2    0.07    0.59
 -10  -8  -2    3.94    1.13
  10  -8   2    4.96    0.66
  10  -8   2    5.81    0.67
  10  -8   2    4.83    0.45
  10  -8   2    3.16    0.61
  10  -8   2    4.77    0.54
  10  -8   2    5.17    0.79
 -10   8  -2    5.40    0.59
 -10   8  -2    4.66    0.74
 -10   8  -2    5.87    0.82
 -11  -8  -2   -0.20    1.01
  11  -8   2    0.49    0.54
 -11  -8  -2    1.66    0.44
  11  -8   2    0.29    0.36
  11  -8   2    0.33    0.55
  11  -8   2    1.12    0.69
  11  -8   2    1.17    0.57
 -11  -8  -2    1.44    0.39
  11  -8   2    0.69    0.42
 -11   8  -2    0.66    0.48
 -11   8  -2   -0.73    0.63
 -11   8  -2    1.01    0.73
  12  -8   2    0.07    0.54
 -12  -8  -2    0.36    0.47
  12  -8   2    0.35    0.45
  12  -8   2    0.46    0.58
  12  -8   2   -0.46    0.39
 -12  -8  -2    0.63    0.40
 -12  -8  -2    0.10    1.09
  12  -8   2   -0.24    0.71
  12  -8   2   -0.48    0.53
 -12   8  -2   -0.33    0.72
 -12   8  -2   -0.29    0.70
 -12   8  -2   -0.27    0.48
 -13  -8  -2   11.98    0.79
 -13  -8  -2   11.48    0.91
  13  -8   2   11.82    0.91
 -13  -8  -2    5.26    1.43
  13  -8   2   11.68    0.99
  13  -8   2   12.87    1.19
  13  -8   2   10.69    0.71
  13  -8   2   10.75    0.77
  13  -8   2   10.99    0.94
  13  -8   2    6.95    1.07
 -13   8  -2   10.00    0.83
 -13   8  -2   10.01    1.09
 -13   8  -2   12.24    1.09
  14  -8   2    1.17    0.46
  14  -8   2   -0.23    0.76
  14  -8   2    1.12    0.51
  14  -8   2    1.03    0.66
  14  -8   2    0.60    0.58
 -14  -8  -2    0.96    0.53
  14  -8   2    1.34    0.52
 -14  -8  -2    1.32    0.41
 -14  -8  -2   -1.13    1.10
 -14   8  -2    1.35    0.78
 -14   8  -2    1.72    0.58
 -14   8  -2    1.09    0.77
  15  -8   2   12.82    1.04
 -15  -8  -2   11.64    0.76
  15  -8   2   11.54    0.80
 -15  -8  -2    8.65    1.58
  15  -8   2   11.43    0.74
  15  -8   2   10.73    0.85
 -15  -8  -2    8.55    0.83
  15  -8   2   10.18    0.97
  15  -8   2    9.03    1.18
 -15   8  -2   10.83    1.09
 -15   8  -2   11.51    1.12
 -15   8  -2   12.76    0.98
  16  -8   2    6.12    1.00
  16  -8   2    5.96    0.57
 -16  -8  -2    5.74    0.56
 -16  -8  -2    3.83    0.65
  16  -8   2    5.48    0.66
  16  -8   2    5.30    0.61
 -16   8  -2    6.14    0.64
 -16   8  -2    6.08    0.65
 -17  -8  -2    5.30    0.53
  17  -8   2    6.27    0.57
  17  -8   2    5.20    0.91
  17  -8   2    5.70    0.61
  17  -8   2    4.63    0.64
 -17  -8  -2    5.14    0.64
 -17   8  -2    5.36    0.61
  18  -8   2    1.70    0.48
  18  -8   2    1.16    0.69
 -18  -8  -2    1.91    0.41
  18  -8   2    1.63    0.41
  18  -8   2    1.23    0.50
 -18  -8  -2    1.93    0.50
 -18   8  -2    1.81    0.49
  19  -8   2    1.93    0.65
 -19  -8  -2   -0.29    0.35
 -19  -8  -2    0.28    0.43
  19  -8   2   -0.29    0.59
  19  -8   2    0.21    0.38
  19  -8   2    0.23    0.42
  19  -8   2    0.44    0.39
 -19   8  -2    0.14    0.39
  20  -8   2   19.23    1.27
 -20  -8  -2   16.27    0.88
  20  -8   2   15.31    0.86
 -20  -8  -2   15.89    0.91
  20  -8   2   17.64    1.26
  21  -8   2    1.34    0.43
 -21  -8  -2    1.49    0.31
  21  -8   2    1.88    0.46
 -21  -8  -2    1.72    0.26
 -21  -9   2    2.10    0.35
 -21  -9   2    2.62    0.27
  20  -9  -2    3.96    0.65
 -20  -9   2    2.66    0.34
  20  -9  -2    3.30    0.40
 -20  -9   2    2.90    0.44
 -20   9   2    3.25    0.40
  19  -9  -2   20.91    1.59
  19  -9  -2   20.29    1.07
 -19  -9   2   20.08    1.16
 -19  -9   2   21.58    1.09
  19  -9  -2   24.37    1.36
 -19   9   2   22.91    1.14
  18  -9  -2    2.16    0.41
  18  -9  -2   -0.12    0.71
  18  -9  -2    1.59    0.46
  18  -9  -2    1.65    0.60
 -18  -9   2    1.58    0.52
 -18  -9   2    2.33    0.40
 -18   9   2    1.61    0.49
 -17  -9   2    1.15    0.40
  17  -9  -2    0.53    0.51
  17  -9  -2    1.17    0.47
  17  -9  -2    0.11    0.63
 -17  -9   2   -0.19    0.50
  17  -9  -2   -0.20    0.72
  17  -9  -2    1.17    0.41
 -17   9   2    0.90    0.46
 -17   9   2    0.54    0.50
 -16  -9   2    9.26    0.70
  16  -9  -2    7.21    1.02
 -16  -9   2    8.39    0.76
  16  -9  -2    8.36    0.69
  16  -9  -2    8.42    0.95
  16  -9  -2    9.79    0.65
  16  -9  -2    9.26    0.81
 -16   9   2    9.62    0.71
 -16   9   2   10.87    0.76
  15  -9  -2    6.03    0.63
 -15  -9   2    6.68    0.68
  15  -9  -2    7.51    0.60
  15  -9  -2    5.67    0.88
  15  -9  -2    6.70    0.79
 -15  -9   2    7.83    0.65
  15  -9  -2    5.36    0.95
 -15   9   2    6.69    0.64
 -15   9   2    7.35    0.70
  14  -9  -2    5.77    0.79
  14  -9  -2    5.00    0.57
 -14  -9   2    5.31    0.51
  14  -9  -2    4.13    0.69
  14  -9  -2    4.73    0.89
  14  -9  -2    4.75    0.52
  14  -9  -2    2.63    0.77
 -14  -9   2    6.61    1.24
 -14  -9   2    6.43    0.65
 -14   9   2    5.32    0.64
 -14   9   2    4.88    0.61
 -14   9   2    4.60    0.79
 -14   9   2    5.01    0.84
 -14   9   2    5.01    0.64
 -13  -9   2    0.39    1.04
 -13  -9   2    2.44    0.52
 -13  -9   2    1.14    0.39
  13  -9  -2    1.42    0.71
  13  -9  -2    0.12    0.64
  13  -9  -2    1.02    0.41
  13  -9  -2    1.97    0.61
  13  -9  -2    1.48    0.43
  13  -9  -2    1.94    0.49
  13  -9  -2    2.00    0.72
 -13   9   2    1.89    0.56
 -13   9   2    0.75    0.51
 -13   9   2    1.27    0.73
 -13   9   2    2.13    0.52
 -13   9   2    2.72    0.71
 -12  -9   2    0.07    0.45
 -12  -9   2   -0.57    0.95
  12  -9  -2   -0.07    0.40
  12  -9  -2    0.14    0.37
  12  -9  -2    0.25    0.70
  12  -9  -2    0.68    0.42
  12  -9  -2    0.32    0.65
 -12  -9   2    0.52    0.35
  12  -9  -2   -0.14    0.54
  12  -9  -2    0.82    0.64
 -12   9   2    0.80    0.61
 -12   9   2   -0.23    0.49
 -12   9   2    0.01    0.48
 -12   9   2    0.45    0.50
 -12   9   2    0.22    0.70
  11  -9  -2    1.26    0.36
 -11  -9   2    0.81    0.34
  11  -9  -2    1.25    0.45
  11  -9  -2    0.96    0.54
  11  -9  -2    2.62    0.67
 -11  -9   2    1.04    0.44
  11  -9  -2    1.37    0.38
  11  -9  -2    0.59    0.72
  11  -9  -2    0.99    0.62
 -11  -9   2    1.32    0.98
 -11   9   2    1.23    0.52
 -11   9   2    1.24    0.50
 -11   9   2    0.61    0.47
 -11   9   2    1.64    0.72
  10  -9  -2    9.58    0.60
 -10  -9   2    9.24    0.72
  10  -9  -2    7.97    0.87
  10  -9  -2    7.92    0.83
 -10  -9   2    9.32    1.24
  10  -9  -2   11.48    1.00
  10  -9  -2    8.17    0.60
 -10  -9   2    9.07    0.60
  10  -9  -2    8.49    0.74
  10  -9  -2    8.84    0.75
 -10  -9   2    8.05    0.82
 -10   9   2    9.36    0.92
 -10   9   2    8.90    0.68
 -10   9   2    8.37    0.76
 -10   9   2    7.86    0.67
   9  -9  -2   17.83    1.04
   9  -9  -2   16.57    1.01
   9  -9  -2   18.69    1.31
  -9  -9   2   16.05    1.09
  -9  -9   2   17.82    1.73
   9  -9  -2   16.81    1.28
  -9  -9   2   18.59    1.25
   9  -9  -2   17.25    0.83
  -9  -9   2   17.64    0.95
   9  -9  -2   16.87    0.89
   9  -9  -2   18.17    1.21
  -9  -9   2   18.26    0.94
  -9  -9   2   16.06    1.30
  -9   9   2   15.85    0.99
  -9   9   2   17.46    1.11
  -9   9   2   16.98    0.97
  -9   9   2   18.22    1.24
  -8  -9   2    7.68    1.08
   8  -9  -2    7.15    0.64
   8  -9  -2    9.53    0.93
   8  -9  -2    7.00    0.52
   8  -9  -2    7.75    0.57
  -8  -9   2    8.33    0.77
   8  -9  -2    8.43    0.75
   8  -9  -2    7.88    0.67
  -8   9   2    7.99    0.84
  -8   9   2    7.68    0.59
  -8   9   2    6.93    0.69
  -8   9   2    8.00    0.60
   7  -9  -2   32.55    1.70
   7  -9  -2   28.36    1.72
   7  -9  -2   30.10    1.87
   7  -9  -2   29.75    1.23
  -7  -9   2   30.38    1.71
   7  -9  -2   31.45    1.42
  -7  -9   2   29.44    2.13
  -7   9   2   30.14    1.64
  -7   9   2   30.19    1.38
  -7   9   2   31.64    1.55
  -7   9   2   28.96    1.41
   6  -9  -2   94.85    5.03
  -6  -9   2   99.18    4.75
  -6  -9   2   98.03    5.59
   6  -9  -2  100.07    3.95
   6  -9  -2  100.97    3.67
   6  -9  -2  100.87    4.75
  -6   9   2   99.28    3.94
  -6   9   2   99.60    4.13
   5  -9  -2   31.10    1.69
   5  -9  -2   32.14    1.26
   5  -9  -2   31.94    1.44
  -5  -9   2   29.52    1.68
  -5  -9   2   32.29    2.14
   5  -9  -2   31.27    1.78
  -5   9   2   32.11    1.40
  -5   9   2   32.14    1.60
   4  -9  -2    3.57    0.44
   4  -9  -2    3.83    0.53
   4  -9  -2    3.47    0.31
   4  -9  -2    3.82    0.52
  -4  -9   2    3.91    0.54
  -4  -9   2    3.85    0.79
   4  -9  -2    4.43    0.76
  -4   9   2    4.21    0.60
  -4   9   2    3.82    0.42
  -3  -9   2   21.30    1.64
   3  -9  -2   21.14    1.05
   3  -9  -2   21.36    1.63
  -3  -9   2   21.74    1.37
   3  -9  -2   22.10    0.90
   3  -9  -2   21.68    1.30
  -3   9   2   22.51    1.21
   2  -9  -2    2.49    0.38
   2  -9  -2    2.84    0.27
  -2  -9   2    3.19    0.74
   2  -9  -2    3.23    0.73
  -2   9   2    2.38    0.52
   1  -9  -2    7.43    0.42
   1  -9  -2    7.64    0.94
   1  -9  -2    6.71    0.51
  -1  -9   2    6.62    0.92
  -1   9   2    7.51    0.66
   0  -9  -2    0.94    0.31
   0  -9  -2    0.86    0.65
   0  -9   2    0.85    0.64
   0  -9  -2    0.16    0.19
   0   9   2   -0.59    0.45
  -1  -9  -2    4.29    0.40
   1  -9   2    3.62    0.37
   1  -9   2    4.26    0.80
  -1  -9  -2    4.06    0.29
  -1  -9  -2    4.01    0.80
  -1   9  -2    4.84    0.57
   2  -9   2    4.17    0.55
   2  -9   2    5.39    0.35
   2  -9   2    5.50    0.43
  -2  -9  -2    5.14    0.42
   2  -9   2    4.67    0.82
  -2  -9  -2    4.86    0.54
  -2  -9  -2    4.81    0.82
  -2   9  -2    5.50    0.61
   3  -9   2   59.89    2.24
   3  -9   2   58.98    2.42
   3  -9   2   59.84    3.14
  -3  -9  -2   62.59    2.94
  -3  -9  -2   57.83    3.55
  -3   9  -2   58.95    2.60
   4  -9   2   48.48    2.57
  -4  -9  -2   49.13    2.52
  -4  -9  -2   51.80    3.14
   4  -9   2   49.78    2.70
   4  -9   2   52.83    2.11
   4  -9   2   51.69    1.92
  -4   9  -2   50.37    2.28
  -5  -9  -2   14.70    1.45
   5  -9   2   12.58    0.99
  -5  -9  -2   15.28    0.96
   5  -9   2   13.15    0.64
   5  -9   2   13.49    0.80
   5  -9   2   13.52    0.95
  -5   9  -2   11.42    0.94
  -6  -9  -2    2.72    0.51
   6  -9   2    2.95    0.31
   6  -9   2    4.06    0.44
   6  -9   2    3.66    0.47
  -6  -9  -2    3.32    0.92
   6  -9   2    3.03    0.53
   6  -9   2    2.62    0.53
  -6   9  -2    1.97    0.61
   7  -9   2    1.30    0.45
   7  -9   2    1.43    0.60
   7  -9   2    1.04    0.40
   7  -9   2    1.36    0.29
  -7  -9  -2    0.34    0.50
   7  -9   2    1.02    0.50
   7  -9   2    1.07    0.50
   7  -9   2    1.68    0.39
  -7  -9  -2    0.31    0.87
  -7   9  -2    0.67    0.64
  -7   9  -2    1.30    0.45
   8  -9   2    6.89    0.49
   8  -9   2    8.41    0.83
   8  -9   2    7.11    0.76
   8  -9   2    9.30    0.77
   8  -9   2    7.93    0.70
   8  -9   2    8.25    0.60
  -8  -9  -2    9.43    1.33
  -8  -9  -2    7.98    0.77
   8  -9   2    8.61    0.89
   8  -9   2    7.84    0.78
  -8   9  -2    8.14    0.89
  -8   9  -2    7.94    0.67
   9  -9   2    5.52    0.72
   9  -9   2    2.93    0.80
   9  -9   2    4.57    0.48
   9  -9   2    5.28    0.67
  -9  -9  -2    4.68    1.22
   9  -9   2    4.02    0.62
   9  -9   2    4.16    0.43
   9  -9   2    4.12    0.66
   9  -9   2    5.21    0.77
  -9  -9  -2    4.99    0.46
   9  -9   2    4.31    0.55
  -9   9  -2    5.53    0.61
  -9   9  -2    4.64    0.83
  10  -9   2    1.64    0.70
  10  -9   2    0.82    0.56
  10  -9   2   -0.04    0.35
  10  -9   2    1.09    0.59
  10  -9   2   -0.76    0.50
  10  -9   2    0.01    0.39
 -10  -9  -2    0.65    0.36
 -10  -9  -2    0.01    1.03
  10  -9   2    0.33    0.73
  10  -9   2    0.14    0.55
  10  -9   2    0.62    0.43
 -10   9  -2    0.19    0.69
 -10   9  -2    0.18    0.48
 -10   9  -2    0.73    0.67
 -11  -9  -2   14.72    0.81
  11  -9   2   10.80    1.15
  11  -9   2   12.51    0.99
  11  -9   2   11.98    1.12
 -11  -9  -2   12.00    1.65
  11  -9   2   12.89    1.19
  11  -9   2    9.30    1.17
  11  -9   2   13.36    1.01
  11  -9   2   12.46    0.80
  11  -9   2   13.27    0.97
  11  -9   2   12.01    0.83
 -11   9  -2   12.78    1.08
 -11   9  -2   14.93    1.20
 -11   9  -2   10.62    0.87
 -11   9  -2   11.48    0.91
  12  -9   2   15.75    1.24
 -12  -9  -2   13.57    1.84
 -12  -9  -2   17.74    0.95
  12  -9   2   18.61    1.36
  12  -9   2   17.71    1.15
  12  -9   2   17.93    0.94
  12  -9   2   13.84    0.94
  12  -9   2   10.85    1.30
  12  -9   2   16.38    1.23
 -12   9  -2   16.68    1.09
 -12   9  -2   15.65    1.12
 -12   9  -2   15.30    1.29
 -12   9  -2   15.04    1.21
 -13  -9  -2    9.06    1.62
  13  -9   2   11.90    1.05
  13  -9   2    7.13    1.11
 -13  -9  -2   12.45    0.76
  13  -9   2   11.36    0.86
  13  -9   2   12.55    0.99
  13  -9   2   13.37    1.02
 -13  -9  -2    9.42    0.82
  13  -9   2   11.57    0.82
  13  -9   2    7.19    1.09
 -13   9  -2   12.58    0.87
 -13   9  -2   11.28    1.12
 -13   9  -2   13.92    1.12
 -14  -9  -2    1.72    0.45
  14  -9   2    1.89    0.49
  14  -9   2    2.24    0.56
  14  -9   2    1.78    0.81
  14  -9   2    2.18    0.52
 -14  -9  -2    0.08    0.51
  14  -9   2   -0.03    0.79
 -14   9  -2    2.25    0.60
 -14   9  -2    0.87    0.57
  15  -9   2    7.76    1.05
  15  -9   2    9.30    1.03
  15  -9   2    8.45    0.64
 -15  -9  -2    5.83    0.72
 -15  -9  -2    8.71    0.71
  15  -9   2    8.67    0.76
  15  -9   2    8.14    0.70
 -15   9  -2    7.75    0.72
 -15   9  -2    8.47    0.74
  16  -9   2    9.80    1.10
  16  -9   2   10.56    0.84
 -16  -9  -2   10.24    0.77
  16  -9   2   13.77    1.15
  16  -9   2    9.97    0.70
  16  -9   2    9.96    0.76
 -16  -9  -2    9.77    0.79
 -16   9  -2   12.07    0.91
 -16   9  -2   12.86    0.93
  17  -9   2    4.14    0.50
  17  -9   2    4.68    0.61
  17  -9   2    4.78    0.56
  17  -9   2    5.06    0.83
 -17  -9  -2    4.44    0.49
 -17  -9  -2    4.22    0.56
  17  -9   2    5.55    0.84
 -17   9  -2    4.65    0.58
 -17   9  -2    4.18    0.53
  18  -9   2    2.95    0.69
  18  -9   2    3.32    0.69
  18  -9   2    3.52    0.47
  18  -9   2    2.92    0.43
 -18  -9  -2    3.44    0.42
 -18  -9  -2    2.87    0.47
 -18   9  -2    3.62    0.49
 -19  -9  -2    3.17    0.41
  19  -9   2    3.73    0.61
 -19  -9  -2    3.17    0.37
  19  -9   2    3.77    0.61
  19  -9   2    3.41    0.42
 -19   9  -2    3.58    0.42
  20  -9   2    0.55    0.43
  20  -9   2    0.77    0.44
 -20  -9  -2   -0.03    0.24
  19 -10  -2    4.53    0.66
 -19 -10   2    4.30    0.45
 -19 -10   2    4.96    0.39
  19 -10  -2    4.83    0.43
 -19  10   2    5.43    0.45
  18 -10  -2    0.06    0.59
  18 -10  -2   -0.22    0.44
  18 -10  -2   -0.01    0.37
 -18 -10   2    0.29    0.32
 -18 -10   2   -0.01    0.40
 -18  10   2   -0.48    0.34
 -18  10   2    0.10    0.39
  17 -10  -2    1.17    0.48
  17 -10  -2    0.98    0.54
 -17 -10   2    0.41    0.46
  17 -10  -2    0.66    0.44
  17 -10  -2    0.43    0.69
 -17 -10   2    1.51    0.38
  17 -10  -2    1.32    0.37
 -17  10   2    1.29    0.47
 -17  10   2    1.20    0.43
  16 -10  -2    1.00    0.78
 -16 -10   2    1.00    0.51
  16 -10  -2    2.20    0.43
  16 -10  -2    1.50    0.55
  16 -10  -2    1.13    0.63
  16 -10  -2    1.76    0.47
 -16 -10   2    2.37    0.41
 -16  10   2    2.53    0.50
 -16  10   2    1.77    0.52
 -15 -10   2   34.23    1.60
  15 -10  -2   34.04    1.83
  15 -10  -2   31.78    2.01
  15 -10  -2   31.34    2.22
 -15 -10   2   32.05    1.67
  15 -10  -2   34.86    1.57
  15 -10  -2   34.52    1.48
 -15  10   2   34.21    1.61
 -15  10   2   34.96    1.66
 -14 -10   2   -0.13    0.38
  14 -10  -2   -0.37    0.59
 -14 -10   2    0.76    0.52
  14 -10  -2    0.30    0.77
  14 -10  -2   -0.18    0.44
  14 -10  -2   -1.30    0.64
  14 -10  -2    0.23    0.40
 -14  10   2    0.57    0.52
 -14  10   2   -0.31    0.50
 -14  10   2    0.31    0.51
  13 -10  -2    0.11    0.67
  13 -10  -2    0.27    0.44
  13 -10  -2    0.17    0.39
 -13 -10   2    0.48    0.37
  13 -10  -2   -0.43    0.63
  13 -10  -2    1.17    0.75
 -13 -10   2    0.33    0.49
 -13  10   2   -0.17    0.52
 -13  10   2   -0.04    0.50
 -13  10   2   -0.39    0.50
  12 -10  -2    0.96    0.68
  12 -10  -2    1.33    0.68
  12 -10  -2    0.77    0.44
  12 -10  -2    1.11    0.71
 -12 -10   2    0.74    1.01
  12 -10  -2    0.85    0.39
 -12 -10   2    1.28    0.50
  12 -10  -2    1.51    0.57
 -12 -10   2    1.62    0.39
 -12  10   2    1.73    0.52
 -12  10   2    2.99    0.76
 -12  10   2    1.44    0.58
 -12  10   2    1.53    0.52
 -11 -10   2    1.52    0.38
 -11 -10   2    1.42    0.95
 -11 -10   2    2.16    0.50
  11 -10  -2    1.33    0.39
  11 -10  -2    2.81    0.71
  11 -10  -2    2.37    0.74
  11 -10  -2    1.19    0.57
  11 -10  -2    2.09    0.44
  11 -10  -2    1.68    0.71
 -11  10   2    2.57    0.50
 -11  10   2    1.24    0.56
 -11  10   2    1.74    0.51
 -11  10   2    1.15    0.73
  10 -10  -2   41.61    2.05
  10 -10  -2   41.82    2.47
  10 -10  -2   42.80    1.91
  10 -10  -2   47.81    2.68
  10 -10  -2   46.81    2.42
 -10 -10   2   46.96    2.08
 -10 -10   2   45.27    2.05
 -10 -10   2   44.34    2.27
 -10 -10   2   50.03    3.12
  10 -10  -2   44.92    1.81
 -10  10   2   47.24    2.22
 -10  10   2   43.90    2.03
 -10  10   2   46.16    2.26
 -10  10   2   46.03    1.99
   9 -10  -2    0.55    0.33
  -9 -10   2    0.39    0.88
   9 -10  -2    0.01    0.47
  -9 -10   2    0.76    0.34
  -9 -10   2    0.42    0.66
   9 -10  -2   -0.04    0.68
  -9 -10   2    0.26    0.54
   9 -10  -2    1.15    0.61
   9 -10  -2    0.41    0.36
  -9 -10   2   -0.06    0.56
   9 -10  -2    0.79    0.62
  -9 -10   2   -0.12    0.48
  -9 -10   2    0.06    0.38
  -9  10   2    0.23    0.45
  -9  10   2    0.45    0.55
  -9  10   2    0.25    0.43
  -9  10   2    0.28    0.66
   8 -10  -2    9.10    0.64
  -8 -10   2    8.68    0.84
   8 -10  -2   10.32    0.92
   8 -10  -2    9.51    0.75
   8 -10  -2   10.42    0.65
  -8 -10   2    9.55    0.95
  -8 -10   2    9.73    0.89
   8 -10  -2   10.94    1.04
   8 -10  -2    9.92    0.93
   8 -10  -2    9.24    0.88
  -8 -10   2    9.82    0.64
  -8 -10   2   10.11    0.84
  -8 -10   2    9.80    0.74
  -8 -10   2    8.77    1.20
  -8  10   2   10.02    0.70
  -8  10   2    9.95    0.76
  -8  10   2    9.44    0.94
  -8  10   2    9.92    0.82
   7 -10  -2    0.38    0.45
  -7 -10   2    0.02    0.76
   7 -10  -2    1.17    0.53
  -7 -10   2    0.69    0.52
  -7 -10   2    0.57    0.51
  -7 -10   2    0.71    0.31
   7 -10  -2    0.50    0.70
   7 -10  -2    1.11    0.31
   7 -10  -2    1.11    0.34
  -7 -10   2    0.69    0.38
  -7 -10   2    1.08    0.53
   7 -10  -2    1.14    0.55
   7 -10  -2    1.08    0.44
  -7  10   2    0.33    0.58
  -7  10   2    1.05    0.40
  -7  10   2    1.10    0.51
  -7  10   2    1.08    0.43
  -6 -10   2    3.08    0.60
  -6 -10   2    3.75    0.88
   6 -10  -2    2.33    0.51
   6 -10  -2    2.72    0.37
  -6 -10   2    2.51    0.55
   6 -10  -2    2.93    0.34
  -6 -10   2    2.21    0.56
   6 -10  -2    3.06    0.48
   6 -10  -2    3.32    0.60
  -6 -10   2    2.85    0.34
  -6 -10   2    2.82    0.60
   6 -10  -2    3.90    0.59
   6 -10  -2    3.13    0.71
  -6  10   2    2.58    0.54
  -6  10   2    3.23    0.68
  -6  10   2    2.93    0.45
  -5 -10   2   57.60    2.91
  -5 -10   2   52.77    2.91
   5 -10  -2   57.19    2.21
   5 -10  -2   57.27    3.08
  -5 -10   2   60.44    3.55
   5 -10  -2   58.07    2.43
   5 -10  -2   57.95    2.93
   5 -10  -2   59.37    3.19
  -5 -10   2   60.01    3.17
  -5 -10   2   57.06    2.83
   5 -10  -2   55.41    2.89
   5 -10  -2   61.88    2.34
  -5  10   2   58.50    2.62
  -5  10   2   60.58    2.41
  -5  10   2   59.58    2.71
   4 -10  -2    5.52    0.65
  -4 -10   2    5.57    0.94
  -4 -10   2    5.91    0.65
  -4 -10   2    4.87    0.64
   4 -10  -2    5.43    0.53
   4 -10  -2    4.34    0.73
   4 -10  -2    5.53    0.42
   4 -10  -2    5.61    0.38
   4 -10  -2    5.34    0.63
  -4 -10   2    4.34    0.69
   4 -10  -2    5.19    0.60
  -4  10   2    5.09    0.49
  -4  10   2    5.13    0.57
  -4  10   2    5.71    0.71
  -3 -10   2    0.20    0.46
   3 -10  -2    0.03    0.46
   3 -10  -2    0.60    0.41
   3 -10  -2    0.73    0.45
  -3 -10   2   -0.24    0.70
   3 -10  -2    0.17    0.24
   3 -10  -2    1.05    0.37
   3 -10  -2    0.61    0.70
  -3 -10   2    0.38    0.47
  -3 -10   2    0.03    0.43
  -3  10   2    0.25    0.33
  -3  10   2    0.10    0.40
  -3  10   2   -0.23    0.47
   2 -10  -2    6.91    0.98
   2 -10  -2    7.44    0.67
   2 -10  -2    5.52    0.68
  -2 -10   2    7.00    1.03
   2 -10  -2    6.48    0.54
  -2 -10   2    7.80    0.71
  -2 -10   2    6.73    0.65
   2 -10  -2    6.02    0.44
  -2 -10   2    8.19    0.81
   2 -10  -2    6.62    0.66
  -2  10   2    7.91    0.62
  -2  10   2    8.51    0.76
  -1 -10   2    5.85    0.97
   1 -10  -2    7.16    0.74
   1 -10  -2    8.41    0.71
   1 -10  -2    7.71    0.71
   1 -10  -2    7.76    0.57
   1 -10  -2    8.12    0.48
  -1 -10   2    8.26    0.70
  -1 -10   2    8.72    0.82
   1 -10  -2    7.99    1.04
  -1 -10   2    8.17    0.83
  -1  10   2    7.84    0.62
   0 -10   2  112.19    5.28
   0 -10   2  110.84    6.18
   0 -10  -2  109.76    5.62
   0 -10  -2  113.30    5.28
   0 -10  -2  112.16    6.19
   0 -10  -2  108.40    4.32
   0 -10   2  108.39    5.62
   0 -10  -2  112.41    5.76
   0 -10  -2  113.09    4.06
   0 -10   2  111.08    5.76
   0  10   2  104.57    4.82
   1 -10   2    3.78    0.91
   1 -10   2    4.91    0.66
  -1 -10  -2    5.90    0.47
  -1 -10  -2    5.29    0.64
  -1 -10  -2    6.10    0.96
   1 -10   2    3.86    0.57
   1 -10   2    4.36    0.57
  -1 -10  -2    5.45    0.59
   2 -10   2    8.51    0.81
   2 -10   2    7.59    1.02
   2 -10   2    8.65    0.76
  -2 -10  -2    9.20    1.14
  -2 -10  -2    8.84    0.75
  -2 -10  -2    8.62    0.86
   2 -10   2    9.50    0.85
  -2  10  -2    9.41    0.78
   3 -10   2    0.41    0.50
  -3 -10  -2    0.07    0.77
   3 -10   2    1.34    0.49
   3 -10   2    0.41    0.22
   3 -10   2    1.19    0.59
  -3 -10  -2   -0.06    0.49
  -3 -10  -2   -0.24    0.42
   3 -10   2    0.81    0.34
   3 -10   2    0.27    0.44
  -3  10  -2    1.27    0.52
   4 -10   2    9.90    0.89
  -4 -10  -2   11.05    1.25
   4 -10   2   10.11    1.00
   4 -10   2   10.26    0.59
  -4 -10  -2   10.26    0.88
   4 -10   2   11.07    0.92
   4 -10   2   10.12    0.72
   4 -10   2   10.53    0.56
   4 -10   2   10.60    0.96
  -4 -10  -2   10.11    0.94
  -4 -10  -2   10.00    0.88
  -4  10  -2   11.17    0.90
   5 -10   2    1.14    0.60
  -5 -10  -2    0.38    0.49
   5 -10   2    1.28    0.50
   5 -10   2    1.35    0.40
  -5 -10  -2    0.16    0.46
  -5 -10  -2    1.77    0.91
   5 -10   2   -0.18    0.50
   5 -10   2    0.65    0.26
   5 -10   2    0.92    0.37
   5 -10   2    1.14    0.30
   5 -10   2    0.96    0.55
  -5  10  -2   -0.22    0.55
   6 -10   2   11.69    0.87
   6 -10   2   10.64    1.01
   6 -10   2   11.52    1.06
   6 -10   2   12.34    1.13
  -6 -10  -2   11.58    1.03
   6 -10   2   11.15    0.64
  -6 -10  -2   12.80    1.45
   6 -10   2   12.67    1.09
   6 -10   2   11.15    0.66
  -6 -10  -2   11.26    1.03
   6 -10   2   10.89    1.03
   6 -10   2   11.61    0.84
  -6  10  -2   12.85    1.01
  -6  10  -2   12.45    0.85
   7 -10   2   12.08    0.71
   7 -10   2   14.15    1.07
   7 -10   2   13.27    1.13
   7 -10   2   12.44    0.75
   7 -10   2   12.42    0.93
   7 -10   2   12.39    1.19
   7 -10   2   13.65    0.93
  -7 -10  -2   13.14    1.06
   7 -10   2   12.24    1.25
   7 -10   2   11.40    1.07
  -7 -10  -2    9.97    1.46
  -7  10  -2   13.29    0.91
  -7  10  -2   12.77    1.06
   8 -10   2    2.31    0.37
   8 -10   2    1.06    0.48
   8 -10   2    2.52    0.73
  -8 -10  -2    1.26    0.58
   8 -10   2    1.86    0.41
   8 -10   2    1.72    0.59
   8 -10   2    1.98    0.56
   8 -10   2    2.81    0.71
   8 -10   2    1.90    0.65
   8 -10   2    1.18    0.51
  -8 -10  -2    2.25    1.11
  -8 -10  -2    2.09    0.37
  -8  10  -2    1.27    0.71
  -8  10  -2    0.58    0.49
   9 -10   2    1.98    0.41
   9 -10   2    2.39    0.53
   9 -10   2    2.06    0.58
  -9 -10  -2    2.92    0.40
   9 -10   2    3.14    0.79
   9 -10   2    3.20    0.67
   9 -10   2    1.95    0.45
   9 -10   2    1.80    0.62
  -9 -10  -2    1.73    1.17
   9 -10   2    2.12    0.72
   9 -10   2    3.54    0.66
  -9  10  -2    1.77    0.53
  -9  10  -2    4.13    0.82
  10 -10   2    3.66    0.52
 -10 -10  -2    5.03    0.47
  10 -10   2    4.11    0.68
  10 -10   2    3.91    0.86
  10 -10   2    3.45    0.70
  10 -10   2    3.78    0.66
  10 -10   2    4.61    0.60
  10 -10   2    3.95    0.86
  10 -10   2    3.65    0.47
 -10 -10  -2    3.79    1.22
 -10  10  -2    4.96    0.67
 -10  10  -2    4.23    0.63
 -10  10  -2    2.98    0.87
  11 -10   2   10.79    0.85
 -11 -10  -2   10.38    0.72
  11 -10   2   11.12    0.83
  11 -10   2    9.66    0.66
  11 -10   2   12.77    0.98
  11 -10   2    9.80    0.96
  11 -10   2    8.48    1.05
  11 -10   2    8.22    0.85
 -11 -10  -2    8.08    1.49
  11 -10   2    8.25    1.09
 -11  10  -2    9.81    0.86
 -11  10  -2    9.31    0.81
 -11  10  -2    9.28    1.08
  12 -10   2   24.08    1.70
  12 -10   2   22.98    1.23
  12 -10   2   24.65    1.17
 -12 -10  -2   24.62    1.25
  12 -10   2   23.06    1.41
  12 -10   2   25.00    1.46
 -12  10  -2   23.13    1.37
 -12  10  -2   22.67    1.40
 -12  10  -2   24.54    1.38
 -13 -10  -2    0.38    0.41
  13 -10   2    0.38    0.55
  13 -10   2   -0.03    0.72
  13 -10   2    0.41    0.43
  13 -10   2    0.71    0.49
  13 -10   2   -1.06    0.77
 -13  10  -2    0.30    0.56
 -13  10  -2    0.02    0.55
  14 -10   2   12.26    0.83
  14 -10   2   10.17    0.77
  14 -10   2    8.57    1.11
 -14 -10  -2   10.94    0.78
  14 -10   2    9.13    1.10
  14 -10   2   11.48    0.88
 -14  10  -2   11.60    0.84
 -14  10  -2   11.09    0.82
  15 -10   2    3.80    0.85
 -15 -10  -2    3.29    0.47
  15 -10   2    3.75    0.54
  15 -10   2    3.33    0.48
  15 -10   2    4.05    0.61
  15 -10   2    2.76    0.87
 -15  10  -2    4.38    0.59
 -15  10  -2    4.05    0.56
  16 -10   2   -0.07    0.71
  16 -10   2    0.70    0.45
 -16 -10  -2   -0.29    0.36
  16 -10   2   -0.09    0.67
  16 -10   2    0.30    0.38
 -16  10  -2    0.34    0.43
 -16  10  -2    0.64    0.48
  17 -10   2   10.48    0.96
 -17 -10  -2   10.32    0.70
  17 -10   2   12.28    1.00
  17 -10   2   10.50    0.74
 -17  10  -2    9.96    0.76
 -17  10  -2   10.95    0.81
  18 -10   2    0.11    0.33
 -18 -10  -2   -0.48    0.27
  18 -10   2    0.07    0.49
  18 -10   2    0.00    0.48
 -18  10  -2   -0.34    0.33
 -19 -10  -2    1.25    0.25
  18 -11  -2    5.49    0.64
 -18 -11   2    5.57    0.45
  18 -11  -2    5.37    0.42
 -17 -11   2   -0.38    0.34
  17 -11  -2   -0.54    0.55
 -17 -11   2    0.22    0.28
  17 -11  -2    0.92    0.35
 -17  11   2   -0.07    0.37
  16 -11  -2   14.11    1.05
  16 -11  -2   12.93    0.80
 -16 -11   2    9.97    0.84
 -16 -11   2   14.78    0.77
  16 -11  -2    9.97    1.08
  16 -11  -2   13.23    0.92
 -16  11   2   13.88    0.86
 -16  11   2   15.03    0.90
  15 -11  -2    5.30    0.54
  15 -11  -2    3.60    0.81
  15 -11  -2    5.33    0.64
  15 -11  -2    4.49    0.68
 -15 -11   2    5.03    0.47
 -15 -11   2    3.51    0.53
  15 -11  -2    4.60    0.46
 -15  11   2    5.14    0.55
 -15  11   2    4.63    0.56
  14 -11  -2    7.37    0.56
  14 -11  -2    6.21    0.82
 -14 -11   2    6.60    0.66
  14 -11  -2    7.89    0.63
  14 -11  -2    7.72    0.77
  14 -11  -2    7.94    0.99
 -14 -11   2    7.70    0.65
 -14  11   2    8.80    0.68
 -14  11   2    8.25    0.66
 -14  11   2    8.46    0.70
  13 -11  -2    0.43    0.38
 -13 -11   2    0.15    0.48
 -13 -11   2    0.75    0.37
  13 -11  -2    0.95    0.61
  13 -11  -2    1.60    0.76
  13 -11  -2   -0.19    0.63
  13 -11  -2    0.55    0.44
 -13  11   2    0.38    0.49
 -13  11   2    0.99    0.51
 -13  11   2    1.67    0.54
  12 -11  -2    1.63    0.68
  12 -11  -2    2.75    0.43
 -12 -11   2    3.39    0.55
  12 -11  -2    2.01    0.69
 -12 -11   2    2.87    0.41
  12 -11  -2    2.50    0.47
  12 -11  -2    2.74    0.80
 -12  11   2    3.68    0.55
 -12  11   2    2.51    0.59
 -12  11   2    2.90    0.53
  11 -11  -2    1.87    0.69
  11 -11  -2    1.42    0.66
  11 -11  -2    1.16    0.43
  11 -11  -2    1.17    0.37
 -11 -11   2    1.47    0.37
 -11 -11   2    2.49    0.52
  11 -11  -2    2.16    0.75
 -11  11   2    1.67    0.49
 -11  11   2    1.79    0.60
 -11  11   2    1.84    0.53
  10 -11  -2    0.52    0.71
 -10 -11   2    1.20    0.46
 -10 -11   2    0.49    0.34
  10 -11  -2    0.13    0.39
  10 -11  -2    0.71    0.36
 -10 -11   2    0.39    0.56
  10 -11  -2    0.27    0.63
  10 -11  -2    1.66    0.70
 -10  11   2   -0.09    0.44
 -10  11   2    0.63    0.49
 -10  11   2    0.51    0.59
 -10  11   2    0.30    0.65
   9 -11  -2   -0.27    0.45
   9 -11  -2    1.02    0.63
  -9 -11   2    0.80    0.91
   9 -11  -2    0.41    0.38
   9 -11  -2    0.19    0.71
  -9 -11   2    0.78    0.34
  -9 -11   2    0.79    0.45
   9 -11  -2    0.20    0.33
  -9 -11   2    0.01    0.55
   9 -11  -2    0.45    0.65
  -9  11   2    1.37    0.69
  -9  11   2   -0.44    0.42
  -9  11   2    0.67    0.59
  -9  11   2    0.05    0.46
   8 -11  -2    2.16    0.68
   8 -11  -2    1.84    0.65
   8 -11  -2    0.56    0.51
  -8 -11   2    1.05    0.33
   8 -11  -2    0.58    0.46
   8 -11  -2    2.27    0.74
   8 -11  -2    0.65    0.32
  -8 -11   2    1.32    0.58
  -8 -11   2    2.07    0.94
   8 -11  -2    0.76    0.36
  -8  11   2    0.63    0.56
  -8  11   2    1.35    0.45
  -8  11   2   -0.03    0.61
  -8  11   2    1.07    0.46
  -7 -11   2    7.85    0.85
   7 -11  -2    8.47    0.89
   7 -11  -2    8.81    0.60
  -7 -11   2   10.56    1.27
  -7 -11   2    8.66    0.58
   7 -11  -2    8.70    0.87
   7 -11  -2    8.96    0.79
  -7 -11   2    8.71    0.84
   7 -11  -2    8.02    0.62
   7 -11  -2    7.81    0.97
   7 -11  -2    7.12    0.68
  -7  11   2    7.33    0.78
  -7  11   2    8.58    0.66
  -7  11   2    8.47    0.87
   6 -11  -2    2.94    0.56
  -6 -11   2    2.78    0.62
   6 -11  -2    3.92    0.69
   6 -11  -2    2.97    0.35
   6 -11  -2    3.16    0.50
  -6 -11   2    3.20    0.36
  -6 -11   2    2.06    0.62
   6 -11  -2    3.17    0.66
  -6 -11   2    1.87    0.92
  -6 -11   2    2.77    0.64
  -6 -11   2    1.90    0.59
   6 -11  -2    3.08    0.38
   6 -11  -2    2.66    0.77
  -6  11   2    2.92    0.47
  -6  11   2    2.55    0.57
  -6  11   2    3.93    0.70
   5 -11  -2    6.39    0.72
  -5 -11   2    6.43    1.06
  -5 -11   2    6.04    0.68
   5 -11  -2    5.73    0.55
   5 -11  -2    5.60    0.45
  -5 -11   2    5.30    0.72
  -5 -11   2    6.61    0.73
   5 -11  -2    4.34    0.64
   5 -11  -2    5.78    0.41
   5 -11  -2    5.28    0.81
   5 -11  -2    5.63    0.72
  -5 -11   2    6.10    0.74
  -5  11   2    5.90    0.75
  -5  11   2    5.52    0.53
  -5  11   2    5.42    0.67
   4 -11  -2    3.62    0.37
   4 -11  -2    2.70    0.32
  -4 -11   2    2.69    0.66
   4 -11  -2    3.58    0.63
   4 -11  -2    2.14    0.59
  -4 -11   2    2.86    0.60
   4 -11  -2    3.55    0.74
  -4 -11   2    2.76    0.88
   4 -11  -2    2.10    0.44
   4 -11  -2    2.51    0.55
  -4 -11   2    3.10    0.59
  -4  11   2    2.93    0.44
  -4  11   2    2.74    0.54
  -4  11   2    2.86    0.62
  -3 -11   2    2.83    0.59
   3 -11  -2    3.07    0.45
  -3 -11   2    2.71    0.65
  -3 -11   2    3.94    0.94
   3 -11  -2    3.23    0.69
  -3 -11   2    2.73    0.58
   3 -11  -2    2.78    0.54
   3 -11  -2    3.38    0.32
   3 -11  -2    2.60    0.61
   3 -11  -2    3.32    0.59
   3 -11  -2    3.13    0.35
  -3  11   2    2.79    0.63
  -3  11   2    1.93    0.53
  -2 -11   2   28.24    1.71
   2 -11  -2   28.70    1.68
   2 -11  -2   27.39    1.13
   2 -11  -2   27.56    1.20
   2 -11  -2   26.21    1.64
  -2 -11   2   28.49    1.62
  -2 -11   2   26.50    2.04
  -2 -11   2   28.09    1.65
   2 -11  -2   30.14    1.64
   2 -11  -2   28.03    1.75
   2 -11  -2   27.88    2.10
   2 -11  -2   25.53    1.29
  -2 -11   2   28.43    1.75
  -2  11   2   26.48    1.44
   1 -11  -2   11.04    0.95
   1 -11  -2   11.61    1.26
  -1 -11   2   10.98    1.04
  -1 -11   2   13.10    1.08
   1 -11  -2   10.60    0.58
   1 -11  -2    9.55    0.73
  -1 -11   2   10.94    1.27
  -1 -11   2   10.66    0.93
   1 -11  -2   12.57    1.01
   1 -11  -2   10.90    0.95
   1 -11  -2   12.03    1.06
  -1 -11   2    9.17    0.94
  -1  11   2   12.43    0.89
   0 -11  -2    0.29    0.55
   0 -11   2    0.09    0.48
   0 -11   2    0.59    0.50
   0 -11  -2    0.40    0.52
   0 -11  -2    0.88    0.51
   0 -11   2    0.31    0.54
   0 -11  -2   -0.27    0.81
   0 -11   2    0.24    0.60
   0 -11   2   -0.07    0.74
   0  11   2    0.43    0.46
   1 -11   2   30.77    1.89
  -1 -11  -2   31.08    1.76
  -1 -11  -2   31.57    1.93
   1 -11   2   32.76    1.93
   1 -11   2   30.52    1.79
  -1 -11  -2   31.96    2.29
   1 -11   2   32.20    2.23
   1 -11   2   31.46    1.80
  -1 -11  -2   34.00    1.80
   2 -11   2    2.91    0.60
   2 -11   2    2.12    0.56
  -2 -11  -2    2.75    0.58
   2 -11   2    2.91    0.64
  -2 -11  -2    1.95    0.53
  -2 -11  -2    2.95    0.95
   2 -11   2    2.69    0.68
  -2 -11  -2    2.48    0.57
  -3 -11  -2    0.26    0.51
   3 -11   2    1.21    0.64
   3 -11   2    0.48    0.51
   3 -11   2    0.42    0.50
  -3 -11  -2   -0.44    0.54
  -3 -11  -2    0.90    0.87
   3 -11   2    0.34    0.58
  -3 -11  -2    0.87    0.53
  -4 -11  -2    6.94    0.73
   4 -11   2    6.32    0.74
   4 -11   2    6.82    0.81
   4 -11   2    6.44    0.42
   4 -11   2    6.18    0.56
  -4 -11  -2    7.20    0.77
   4 -11   2    6.75    0.51
  -4 -11  -2    7.05    0.73
   4 -11   2    7.40    0.83
  -4 -11  -2    6.62    1.19
   4 -11   2    6.40    0.74
  -4  11  -2    6.03    0.76
  -4  11  -2    6.78    0.59
   5 -11   2    5.70    0.82
   5 -11   2    6.49    0.74
  -5 -11  -2    7.70    1.21
   5 -11   2    6.95    0.74
   5 -11   2    5.02    0.77
   5 -11   2    5.21    0.55
   5 -11   2    5.34    0.42
   5 -11   2    6.98    0.48
  -5 -11  -2    5.96    0.71
  -5 -11  -2    6.43    0.75
  -5  11  -2    5.96    0.58
  -5  11  -2    5.69    0.78
   6 -11   2    0.35    0.33
   6 -11   2    0.71    0.42
  -6 -11  -2   -0.65    0.56
   6 -11   2    0.65    0.30
   6 -11   2    0.44    0.64
   6 -11   2   -0.14    0.55
  -6 -11  -2    0.63    0.98
   6 -11   2    0.56    0.63
   6 -11   2    0.51    0.57
  -6  11  -2    0.25    0.46
  -6  11  -2    0.29    0.65
   7 -11   2   30.11    1.76
   7 -11   2   31.07    1.36
   7 -11   2   29.07    1.50
   7 -11   2   29.42    1.88
  -7 -11  -2   32.46    2.44
   7 -11   2   30.16    2.02
  -7 -11  -2   31.76    1.83
   7 -11   2   31.72    1.29
  -7  11  -2   29.08    1.47
  -7  11  -2   29.97    1.51
  -7  11  -2   31.03    1.77
   8 -11   2    1.20    0.62
   8 -11   2    1.36    0.60
   8 -11   2    0.65    0.49
   8 -11   2    1.76    0.73
   8 -11   2    0.90    0.39
   8 -11   2    1.04    0.35
  -8 -11  -2   -0.48    1.06
  -8  11  -2    0.43    0.71
  -8  11  -2    0.44    0.52
  -8  11  -2    0.81    0.61
  -8  11  -2    0.48    0.50
   9 -11   2   10.37    0.76
   9 -11   2    9.65    0.89
  -9 -11  -2    8.68    1.50
   9 -11   2   11.17    0.99
  -9 -11  -2   10.93    0.70
   9 -11   2    8.58    1.06
   9 -11   2   10.86    0.72
  -9  11  -2   10.75    0.90
  -9  11  -2    9.12    0.78
  -9  11  -2    9.37    0.80
  -9  11  -2   12.29    1.08
  10 -11   2    7.69    0.57
  10 -11   2    7.40    0.61
  10 -11   2    8.13    0.80
  10 -11   2    8.47    0.88
 -10 -11  -2    7.62    0.58
  10 -11   2    6.74    0.99
 -10  11  -2    7.26    0.69
 -10  11  -2    6.49    0.73
 -10  11  -2    6.76    0.78
  11 -11   2   11.82    0.93
  11 -11   2   11.43    0.84
  11 -11   2    8.71    1.14
  11 -11   2   12.56    1.24
 -11 -11  -2   11.89    0.78
  11 -11   2   12.20    0.80
 -11  11  -2   14.15    1.03
 -11  11  -2   12.69    1.04
 -11  11  -2   12.69    0.99
  12 -11   2   16.28    0.96
  12 -11   2   16.37    1.33
  12 -11   2   17.54    0.91
  12 -11   2   10.28    1.27
  12 -11   2   10.77    1.25
  12 -11   2   13.84    1.07
 -12 -11  -2   15.30    0.91
 -12  11  -2   16.24    1.07
 -12  11  -2   16.21    1.09
 -12  11  -2   17.27    1.09
  13 -11   2    8.47    0.61
  13 -11   2    6.93    1.01
  13 -11   2    9.27    0.69
 -13 -11  -2    8.88    0.68
 -13  11  -2    7.85    0.72
 -13  11  -2    8.98    0.72
 -13  11  -2    9.61    0.75
  14 -11   2    4.45    0.53
 -14 -11  -2    4.05    0.46
  14 -11   2    3.86    0.82
  14 -11   2    3.55    0.45
 -14  11  -2    3.13    0.54
 -14  11  -2    4.10    0.57
  15 -11   2    0.63    0.42
  15 -11   2   -0.70    0.63
 -15 -11  -2    0.11    0.35
  15 -11   2    0.80    0.41
 -15  11  -2   -0.05    0.42
 -15  11  -2    0.75    0.45
 -16 -11  -2    0.10    0.31
  16 -11   2    0.83    0.58
  16 -11   2    0.38    0.36
 -16  11  -2   -0.17    0.36
 -16  11  -2    0.58    0.39
  17 -11   2    0.25    0.30
 -17 -11  -2    0.36    0.27
  17 -11   2    1.08    0.46
 -17  11  -2    0.55    0.35
 -16 -12   2   -0.05    0.25
  16 -12  -2    0.73    0.31
  16 -12  -2   -0.13    0.48
  15 -12  -2    0.05    0.40
  15 -12  -2    0.38    0.34
 -15 -12   2    0.78    0.29
  15 -12  -2   -0.70    0.55
 -15  12   2   -0.36    0.36
 -15  12   2    0.00    0.37
 -14 -12   2    0.96    0.32
  14 -12  -2    0.61    0.37
  14 -12  -2    0.46    0.49
  14 -12  -2    0.09    0.63
  14 -12  -2    1.03    0.49
 -14  12   2    0.49    0.41
 -14  12   2    0.78    0.42
 -14  12   2    0.64    0.41
  13 -12  -2   16.56    1.10
  13 -12  -2   13.42    0.86
  13 -12  -2   14.83    1.40
 -13 -12   2   16.37    0.85
  13 -12  -2   14.97    0.81
  13 -12  -2   12.09    1.17
 -13  12   2   14.75    1.02
 -13  12   2   16.78    0.98
 -13  12   2   15.09    0.96
  12 -12  -2   -1.06    0.55
  12 -12  -2   -0.17    0.38
  12 -12  -2   -0.36    0.56
 -12 -12   2    0.67    0.33
  12 -12  -2    0.82    0.69
  12 -12  -2    0.29    0.34
 -12  12   2    0.71    0.45
 -12  12   2    0.20    0.44
 -12  12   2    1.06    0.51
  11 -12  -2    0.77    0.39
  11 -12  -2    0.64    0.62
  11 -12  -2    1.85    0.73
  11 -12  -2    1.51    0.36
 -11 -12   2    1.62    0.36
  11 -12  -2    1.89    0.66
 -11  12   2    2.14    0.49
 -11  12   2    0.72    0.55
 -11  12   2    2.19    0.46
  10 -12  -2    0.95    0.68
  10 -12  -2    0.82    0.70
  10 -12  -2    0.93    0.34
  10 -12  -2    0.91    0.39
  10 -12  -2    1.06    0.64
 -10 -12   2    0.80    0.34
 -10  12   2    0.70    0.56
 -10  12   2    1.02    0.44
 -10  12   2    0.99    0.47
  -9 -12   2   28.00    1.62
   9 -12  -2   30.44    1.78
   9 -12  -2   29.83    1.25
   9 -12  -2   30.28    1.33
  -9 -12   2   27.84    1.39
   9 -12  -2   25.28    1.76
   9 -12  -2   31.15    1.97
  -9  12   2   30.43    1.64
  -9  12   2   31.92    1.44
   8 -12  -2    1.04    0.52
   8 -12  -2    0.83    0.37
   8 -12  -2    1.09    0.32
   8 -12  -2    1.47    0.64
  -8 -12   2    0.67    0.57
   8 -12  -2    1.68    0.69
  -8 -12   2    1.30    0.33
   8 -12  -2    1.04    0.73
  -8  12   2    1.23    0.59
  -8  12   2    1.38    0.46
   7 -12  -2   12.72    0.71
   7 -12  -2   14.54    1.28
   7 -12  -2   11.91    1.06
   7 -12  -2   13.18    1.17
  -7 -12   2   11.83    1.04
   7 -12  -2   13.30    0.74
   7 -12  -2   11.67    1.13
  -7  12   2   13.82    1.09
  -7  12   2   12.19    0.86
   6 -12  -2    6.11    0.79
   6 -12  -2    7.95    0.56
  -6 -12   2    6.26    0.78
   6 -12  -2    6.70    0.46
  -6 -12   2    6.01    0.78
   6 -12  -2    7.07    0.93
   6 -12  -2    7.46    0.85
   6 -12  -2    7.31    0.73
  -6  12   2    6.91    0.74
  -6  12   2    6.11    0.58
  -5 -12   2    0.05    0.59
   5 -12  -2    0.31    0.49
   5 -12  -2    0.33    0.31
  -5 -12   2    0.68    0.61
   5 -12  -2    1.36    0.73
   5 -12  -2    0.16    0.59
  -5 -12   2    0.30    0.58
  -5 -12   2    0.69    0.85
   5 -12  -2    0.74    0.29
   5 -12  -2    1.43    0.60
  -5  12   2    1.18    0.55
  -5  12   2    1.18    0.40
  -5  12   2   -0.56    0.52
   4 -12  -2    1.97    0.53
   4 -12  -2    1.50    0.34
   4 -12  -2    2.92    0.72
  -4 -12   2    1.90    0.62
  -4 -12   2    2.50    0.87
  -4 -12   2    2.64    0.67
   4 -12  -2    2.20    0.31
   4 -12  -2    2.33    0.63
   4 -12  -2    1.73    0.42
   4 -12  -2    2.72    0.62
  -4 -12   2    1.86    0.61
  -4  12   2    1.27    0.59
  -4  12   2    0.80    0.54
   3 -12  -2    2.34    0.30
   3 -12  -2    2.17    0.61
   3 -12  -2    2.55    0.34
  -3 -12   2    2.46    0.70
   3 -12  -2    2.40    0.63
  -3 -12   2    2.54    0.91
  -3 -12   2    1.78    0.62
  -3 -12   2    2.05    0.59
   3 -12  -2    2.13    0.72
  -3  12   2    1.79    0.54
   2 -12  -2   16.24    1.21
  -2 -12   2   14.48    1.25
   2 -12  -2   14.45    1.13
  -2 -12   2   15.26    1.18
  -2 -12   2   14.71    1.47
  -2 -12   2   15.89    1.24
   2 -12  -2   15.59    1.20
  -2  12   2   14.82    1.05
  -1 -12   2   14.27    1.42
  -1 -12   2   14.40    1.14
  -1 -12   2   15.13    1.22
   1 -12  -2   13.20    1.14
   1 -12  -2   12.94    1.13
   1 -12  -2   14.34    1.48
   1 -12  -2   14.65    1.22
  -1 -12   2   13.86    1.15
  -1  12   2   14.40    1.00
   0 -12  -2    4.63    0.73
   0 -12   2    4.16    0.65
   0 -12  -2    2.95    0.97
   0 -12   2    4.04    0.66
   0 -12  -2    4.40    0.65
   0 -12  -2    3.44    0.67
   0 -12   2    3.99    0.69
   0 -12   2    4.14    0.77
   1 -12   2   28.74    1.78
  -1 -12  -2   28.89    2.28
   1 -12   2   30.06    1.91
  -1 -12  -2   31.98    1.73
  -1 -12  -2   31.74    1.89
   1 -12   2   31.73    1.86
  -1 -12  -2   27.39    1.70
   1 -12   2   29.52    1.75
   2 -12   2    8.47    0.82
  -2 -12  -2    8.53    1.23
  -2 -12  -2    9.01    0.85
   2 -12   2    9.26    0.93
   2 -12   2    7.67    0.82
  -2 -12  -2    7.35    0.81
  -2 -12  -2    7.93    0.80
   2 -12   2    8.98    0.88
  -3 -12  -2    1.53    0.60
   3 -12   2    0.78    0.60
   3 -12   2    0.29    0.70
  -3 -12  -2    1.54    0.95
   3 -12   2    1.63    0.58
   3 -12   2    1.82    0.59
  -3 -12  -2    1.81    0.60
  -3 -12  -2    2.07    0.59
  -4 -12  -2    3.72    0.67
   4 -12   2    2.96    0.66
  -4 -12  -2    3.33    0.65
   4 -12   2    4.61    0.67
   4 -12   2    4.69    0.75
  -4 -12  -2    2.78    0.99
  -4 -12  -2    4.23    0.71
   4 -12   2    3.72    0.74
   5 -12   2    0.50    0.67
  -5 -12  -2    0.41    0.57
   5 -12   2    0.84    0.57
  -5 -12  -2    0.12    1.02
   5 -12   2   -0.27    0.32
   5 -12   2    0.74    0.65
  -5  12  -2    0.16    0.42
  -5  12  -2   -0.27    0.58
  -6 -12  -2    0.77    0.59
   6 -12   2    0.76    0.30
   6 -12   2    1.05    0.66
   6 -12   2    0.80    0.60
   6 -12   2    1.16    0.34
   6 -12   2    1.13    0.70
  -6  12  -2    0.77    0.64
  -6  12  -2    1.05    0.46
   7 -12   2    4.59    0.47
  -7 -12  -2    4.21    0.71
   7 -12   2    4.37    0.74
   7 -12   2    4.93    0.81
   7 -12   2    4.92    0.42
   7 -12   2    5.27    0.75
  -7  12  -2    4.60    0.73
  -7  12  -2    4.70    0.57
   8 -12   2   24.31    1.86
   8 -12   2   26.08    1.57
   8 -12   2   26.98    1.24
   8 -12   2   26.74    1.17
   8 -12   2   28.40    1.75
  -8  12  -2   25.65    1.37
  -8  12  -2   27.79    1.59
  -8  12  -2   27.62    1.37
   9 -12   2   -0.08    0.56
   9 -12   2    0.82    0.71
   9 -12   2    0.69    0.39
   9 -12   2    0.63    0.59
   9 -12   2    0.38    0.33
  -9  12  -2    0.77    0.47
  -9  12  -2    0.95    0.60
  -9  12  -2    0.63    0.52
  10 -12   2    0.76    0.35
  10 -12   2    1.09    0.60
  10 -12   2    1.99    0.56
  10 -12   2   -0.20    0.70
 -10 -12  -2    1.80    0.37
  10 -12   2    1.03    0.42
 -10  12  -2    1.53    0.58
 -10  12  -2    0.68    0.52
 -10  12  -2    1.25    0.49
  11 -12   2    0.35    0.49
  11 -12   2    0.14    0.40
  11 -12   2    0.10    0.34
  11 -12   2   -1.56    0.67
  11 -12   2    0.33    0.56
 -11 -12  -2    0.50    0.35
 -11  12  -2    1.10    0.51
 -11  12  -2   -0.27    0.50
 -11  12  -2    0.37    0.46
  12 -12   2    0.78    0.47
  12 -12   2    1.01    0.35
  12 -12   2   -0.54    0.68
  12 -12   2    0.73    0.41
 -12 -12  -2    0.66    0.35
 -12  12  -2   -0.18    0.44
 -12  12  -2    0.19    0.46
 -12  12  -2    1.28    0.48
 -13 -12  -2   18.94    1.07
  13 -12   2   20.63    1.05
  13 -12   2   20.84    1.58
 -13  12  -2   22.80    1.15
 -13  12  -2   23.39    1.15
 -13  12  -2   21.23    1.16
  14 -12   2    0.04    0.34
 -14 -12  -2   -0.29    0.28
  14 -12   2   -0.22    0.54
 -14  12  -2    0.39    0.40
 -14  12  -2    0.95    0.40
 -15 -12  -2    0.13    0.25
  15 -12   2    0.22    0.29
  15 -12   2   -0.10    0.47
 -15  12  -2   -0.36    0.34
 -14 -13   2    3.99    0.34
  14 -13  -2    4.11    0.37
 -13 -13   2    1.19    0.28
  13 -13  -2    0.54    0.54
  13 -13  -2    1.36    0.44
  13 -13  -2    0.58    0.31
  12 -13  -2   15.25    1.03
  12 -13  -2   15.11    1.28
 -12 -13   2   15.46    0.80
  12 -13  -2   15.38    0.80
  12 -13  -2   11.85    1.11
 -12  13   2   15.86    0.91
 -12  13   2   15.24    0.85
 -12  13   2   14.00    0.97
  11 -13  -2   -0.48    0.54
  11 -13  -2   -0.25    0.48
  11 -13  -2    1.54    0.63
  11 -13  -2    0.61    0.33
 -11 -13   2    1.12    0.30
 -11  13   2    1.10    0.41
 -11  13   2    0.52    0.47
  10 -13  -2    9.52    0.63
  10 -13  -2    5.66    0.75
  10 -13  -2    8.70    0.57
  10 -13  -2    9.06    0.85
 -10 -13   2    8.87    0.59
  10 -13  -2    9.13    0.92
 -10  13   2    9.22    0.63
 -10  13   2    8.00    0.71
   9 -13  -2    1.80    0.68
   9 -13  -2    2.71    0.38
  -9 -13   2    1.67    0.33
   9 -13  -2    2.28    0.33
   9 -13  -2    1.49    0.57
   9 -13  -2    3.52    0.70
  -9  13   2    2.24    0.55
  -9  13   2    2.87    0.45
   8 -13  -2    3.18    0.66
   8 -13  -2    6.61    0.80
   8 -13  -2    3.77    0.37
  -8 -13   2    4.65    0.64
   8 -13  -2    5.78    0.81
   8 -13  -2    4.32    0.44
  -8  13   2    4.58    0.62
  -8  13   2    5.40    0.52
   7 -13  -2    1.27    0.34
  -7 -13   2    1.30    0.57
   7 -13  -2    0.37    0.28
   7 -13  -2    1.05    0.58
   7 -13  -2    1.22    0.62
   7 -13  -2    2.38    0.72
  -7  13   2    1.03    0.53
  -7  13   2    1.21    0.41
   6 -13  -2    2.24    0.34
   6 -13  -2    2.31    0.63
   6 -13  -2    2.22    0.62
  -6 -13   2    1.52    0.60
   6 -13  -2    1.51    0.29
   6 -13  -2    2.98    0.75
  -6  13   2    1.87    0.42
  -6  13   2    1.66    0.55
  -5 -13   2   -0.01    0.57
   5 -13  -2    0.62    0.67
   5 -13  -2    0.19    0.60
   5 -13  -2   -0.05    0.25
  -5 -13   2   -0.12    0.54
   5 -13  -2    0.82    0.58
   5 -13  -2    0.29    0.30
  -5  13   2    0.52    0.51
   4 -13  -2    0.07    0.57
  -4 -13   2    1.06    0.58
   4 -13  -2    0.90    0.56
  -4 -13   2   -0.20    0.57
   4 -13  -2    0.85    0.67
  -4  13   2    0.61    0.48
  -3 -13   2    8.35    0.88
   3 -13  -2    9.41    0.85
  -3 -13   2    9.61    0.88
  -3 -13   2    8.99    0.85
   3 -13  -2    9.83    0.95
   3 -13  -2    8.33    0.87
  -3  13   2    8.66    0.72
  -2 -13   2    3.39    0.71
   2 -13  -2    3.25    0.72
   2 -13  -2    3.59    0.68
  -2 -13   2    4.17    0.66
   2 -13  -2    3.83    0.64
  -2 -13   2    3.24    0.66
  -2  13   2    4.91    0.57
   1 -13  -2    1.22    0.63
   1 -13  -2    1.66    0.58
  -1 -13   2    1.99    0.58
   1 -13  -2    1.46    0.60
  -1 -13   2    2.44    0.62
  -1 -13   2    1.24    0.66
   0 -13  -2   10.72    1.10
   0 -13   2   10.59    1.00
   0 -13  -2   10.91    0.96
   0 -13  -2   11.43    1.05
   0 -13   2   11.94    1.13
   0 -13   2   11.42    1.06
   0  13  -2   12.20    0.97
  -1 -13  -2    5.16    0.68
  -1 -13  -2    3.10    0.66
   1 -13   2    4.24    0.70
   1 -13   2    4.46    0.79
  -1 -13  -2    4.16    0.67
  -1  13  -2    3.94    0.61
   2 -13   2    1.71    0.69
  -2 -13  -2    2.89    0.60
   2 -13   2    3.27    0.68
  -2 -13  -2    2.58    0.61
  -2 -13  -2    2.15    0.62
  -2  13  -2    2.49    0.60
   3 -13   2   17.23    1.29
   3 -13   2   15.72    1.26
  -3 -13  -2   15.09    1.26
  -3 -13  -2   13.91    1.09
  -3 -13  -2   15.43    1.24
   3 -13   2   16.34    1.36
  -3  13  -2   16.03    1.16
   4 -13   2   22.19    1.60
   4 -13   2   22.74    1.51
  -4 -13  -2   22.77    1.47
   4 -13   2   20.98    1.43
  -4 -13  -2   19.84    1.28
  -4  13  -2   21.56    1.36
   5 -13   2    0.03    0.63
   5 -13   2    1.28    0.64
  -5 -13  -2    1.05    0.59
   5 -13   2    0.86    0.58
  -5  13  -2    0.92    0.59
   6 -13   2    2.20    0.61
   6 -13   2    2.65    0.69
   6 -13   2    1.92    0.64
  -6  13  -2    2.10    0.45
  -6  13  -2    2.03    0.62
   7 -13   2    2.49    0.71
   7 -13   2    2.56    0.64
   7 -13   2    2.03    0.62
  -7  13  -2    2.22    0.46
  -7  13  -2    1.91    0.61
   8 -13   2   11.49    1.11
   8 -13   2   10.25    0.68
   8 -13   2   14.63    1.04
   8 -13   2   10.63    0.68
   8 -13   2   10.25    1.03
  -8  13  -2   10.91    0.88
  -8  13  -2   13.37    0.87
   9 -13   2   -0.42    0.61
   9 -13   2    0.25    0.32
   9 -13   2   -0.04    0.52
   9 -13   2   -0.18    0.50
  -9  13  -2   -0.49    0.49
  -9  13  -2    0.98    0.44
  10 -13   2    3.75    0.54
  10 -13   2    3.19    0.60
  10 -13   2    2.85    0.38
  10 -13   2    1.39    0.65
 -10  13  -2    3.50    0.46
 -10  13  -2    5.08    0.52
 -10  13  -2    3.36    0.55
  11 -13   2    0.31    0.57
  11 -13   2    1.00    0.42
  11 -13   2    0.61    0.31
 -11  13  -2    2.14    0.45
 -11  13  -2    1.89    0.43
 -11  13  -2    2.04    0.41
  12 -13   2    2.55    0.40
  12 -13   2    2.59    0.59
  12 -13   2    1.51    0.31
 -12  13  -2    2.49    0.39
  13 -13   2    0.58    0.28
  11 -14  -2    0.44    0.41
  10 -14  -2   -0.26    0.45
  10 -14  -2    0.90    0.49
  10 -14  -2    0.17    0.25
   9 -14  -2    2.02    0.30
   9 -14  -2    3.02    0.59
   9 -14  -2    2.41    0.58
  -9  14   2    2.66    0.46
   8 -14  -2    4.84    0.62
   8 -14  -2    6.33    0.43
   8 -14  -2    7.25    0.75
   8 -14  -2    7.86    0.75
  -8  14   2    6.61    0.60
   7 -14  -2    0.47    0.53
   7 -14  -2    0.04    0.46
   7 -14  -2    0.68    0.60
  -7 -14   2    0.03    0.45
  -7  14   2    0.75    0.44
   6 -14  -2    2.74    0.66
  -6 -14   2    1.95    0.53
   6 -14  -2    3.26    0.60
   6 -14  -2    2.14    0.52
  -6  14   2    1.88    0.47
  -5 -14   2    1.21    0.53
   5 -14  -2    1.63    0.56
   5 -14  -2    1.71    0.64
   5 -14  -2    2.01    0.52
  -5  14   2    0.90    0.44
   4 -14  -2   17.89    1.25
   4 -14  -2   14.77    1.19
  -4 -14   2   16.74    1.14
   4 -14  -2   14.59    1.14
  -4  14   2   15.84    1.00
  -3 -14   2    0.99    0.59
   3 -14  -2   -0.01    0.58
   3 -14  -2    0.55    0.51
   3 -14  -2    0.62    0.54
  -3  14   2    0.34    0.39
   2 -14  -2    1.95    0.56
  -2 -14   2    2.43    0.63
   2 -14  -2    2.73    0.66
   2 -14  -2    2.46    0.58
  -1 -14   2    1.22    0.62
   1 -14  -2    2.12    0.56
  -1 -14   2    1.75    0.57
   1 -14  -2    2.14    0.61
   1 -14  -2    2.66    0.56
   0 -14   2    5.77    0.78
   0 -14  -2    6.18    0.69
   0 -14  -2    6.42    0.71
   0 -14   2    6.48    0.72
   0 -14  -2    5.76    0.70
   1 -14   2    1.56    0.64
   1 -14   2    1.31    0.56
  -1 -14  -2    1.44    0.55
  -1 -14  -2    1.57    0.55
  -1 -14  -2    2.79    0.57
  -1  14  -2    1.01    0.43
  -2 -14  -2    3.52    0.58
   2 -14   2    2.95    0.69
  -2 -14  -2    3.41    0.60
   2 -14   2    2.97    0.63
  -2  14  -2    4.00    0.53
  -3 -14  -2    2.38    0.52
   3 -14   2    1.98    0.60
  -3 -14  -2    2.38    0.56
   3 -14   2    1.69    0.63
  -3  14  -2    3.36    0.53
   4 -14   2    0.84    0.56
  -4 -14  -2    0.53    0.48
   4 -14   2    0.29    0.58
  -4  14  -2    0.35    0.47
   5 -14   2    1.53    0.57
   5 -14   2    2.13    0.60
  -5  14  -2    1.70    0.51
   6 -14   2    0.06    0.53
   6 -14   2    0.08    0.52
  -6  14  -2    0.88    0.48
   7 -14   2   20.16    1.15
   7 -14   2   15.01    1.30
  -7  14  -2   18.27    1.12
   8 -14   2   13.19    0.87
   8 -14   2    9.06    0.88
  -8  14  -2   11.03    0.85
   9 -14   2    5.06    0.51
   9 -14   2    2.99    0.57
   6 -15  -2   -0.03    0.44
   5 -15  -2    1.55    0.50
  -5 -15   2    2.30    0.45
   5 -15  -2    3.11    0.49
   4 -15  -2    0.37    0.47
  -4 -15   2   -0.10    0.40
   4 -15  -2    0.94    0.43
   3 -15  -2    1.86    0.49
  -3 -15   2    0.67    0.45
   3 -15  -2    1.86    0.46
   2 -15  -2    5.29    0.60
  -2 -15   2    5.12    0.59
   2 -15  -2    4.36    0.59
   1 -15  -2    4.24    0.56
  -1 -15   2    4.97    0.59
   0 -15  -2    1.15    0.45
   0 -15   2    1.76    0.52
   1 -15   2    5.54    0.63
  -1 -15  -2    4.46    0.52
  -2 -15  -2    3.49    0.46
   2 -15   2    3.99    0.55
   2 -15   2    3.89    0.59
   3 -15   2    6.21    0.65
   3 -15   2    8.59    0.71
   4 -15   2    0.77    0.46
   5 -15   2    0.17    0.42
 -26   0   3    0.07    0.26
  25   0  -3    9.27    0.88
 -25   0   3    8.10    0.62
  25   0  -3    9.60    0.79
 -24   0   3    0.17    0.34
  24   0  -3    0.97    0.47
 -24   0   3   -0.09    0.37
 -24   0   3    0.12    0.36
 -24   0   3   -0.26    0.38
  24   0  -3   -0.27    0.49
 -23   0   3    0.77    0.43
 -23   0   3    0.46    0.44
[truncated: 2,346,989 more chars]
