# Supplementary material for: Crystal structure of tricarbon­yl(N-di­phenyl­phosphanyl-N,N′-diisopropyl-P-phenyl­phospho­nous di­amide-κ2 P,P′)cobalt(I) tetra­carbonyl­cobaltate(−I) toluene 0.25-solvate
Source: Acta Crystallogr Sect E Struct Rep Online. 2014 Nov 19;70(Pt 12):533–5. doi: 10.1107/S1600536814024908 (PMC4257381; doi:10.1107/S1600536814024908)
Supplement: Supplementary file 2 [file e-70-00533-Isup2.hkl]

#
# h,k,l, Fc-squared, Fo-squared, sigma(Fo-squared), status flag
#
data_I
_shelx_title ' AX0457_multiscan_m in P2(1)/n'
_shelx_refln_list_code          4
_shelx_F_calc_maximum      411.02
_exptl_crystal_F_000      3060.00
_reflns_d_resolution_high  0.8406

loop_
 _space_group_symop_operation_xyz
 'x, y, z'
 '-x+1/2, y+1/2, -z+1/2'
 '-x, -y, -z'
 'x-1/2, -y-1/2, z-1/2'

_cell_length_a    22.1602
_cell_length_b    12.9730
_cell_length_c    24.7883
_cell_angle_alpha  90.000
_cell_angle_beta  103.933
_cell_angle_gamma  90.000

_shelx_F_squared_multiplier     1.000

loop_
 _refln_index_h
 _refln_index_k
 _refln_index_l
 _refln_F_squared_calc
 _refln_F_squared_meas
 _refln_F_squared_sigma
 _refln_observed_status
   2   0   0      12108.29       9932.40       217.55 o
   4   0   0      50098.35      50544.93      1084.33 o
   6   0   0      46398.30      47691.33       804.26 o
   8   0   0      47368.09      52782.18      1165.38 o
  10   0   0      32229.94      30435.85       689.33 o
  12   0   0        553.74        663.23        38.03 o
  14   0   0      26393.55      23157.23       440.19 o
  16   0   0      15865.15      16169.41       294.62 o
  18   0   0       2277.22       2224.07        69.27 o
  20   0   0        671.45        667.22        45.92 o
  22   0   0      16719.43      17427.41       315.38 o
  24   0   0        126.19        185.59        36.89 o
   1   1   0      22831.17      23992.45       341.79 o
   2   1   0       4826.17       4198.19        59.39 o
   3   1   0      16839.32      18223.08       219.60 o
   4   1   0      21418.13      21604.92       260.61 o
   5   1   0      12176.24      12400.84       161.42 o
   6   1   0       1376.49       1253.18        27.85 o
   7   1   0       4064.27       4284.91        68.51 o
   8   1   0      13199.97      13947.73       197.10 o
   9   1   0       3521.26       3374.78        74.62 o
  10   1   0      16896.02      17468.57       284.87 o
  11   1   0       3677.89       3438.87        80.67 o
  12   1   0       5225.98       6072.90       144.14 o
  13   1   0        795.71        743.75        32.71 o
  14   1   0        306.22        373.97        22.39 o
  15   1   0        334.28        354.74        25.19 o
  16   1   0       3529.98       3531.88        66.11 o
  17   1   0          1.58         -7.51        23.11 o
  18   1   0        765.70        696.88        33.90 o
  19   1   0        525.53        413.83        27.39 o
  20   1   0        308.15        290.06        27.59 o
  21   1   0        219.89        239.13        27.53 o
  22   1   0        222.88        242.74        26.24 o
  23   1   0         31.99         23.28        22.29 o
  24   1   0        744.00        825.53        33.34 o
  25   1   0        245.67        257.01        31.81 o
   0   2   0      18202.19      20207.87       314.08 o
   1   2   0      19645.21      22479.09       284.17 o
   2   2   0       9245.65      10532.75       143.96 o
   3   2   0        354.02        482.02        15.16 o
   4   2   0      13778.92      14412.44       176.23 o
   5   2   0         31.58        158.09        13.20 o
   6   2   0      14373.66      15114.79       187.46 o
   7   2   0      22173.31      23036.71       368.02 o
   8   2   0      11622.37      11170.25       160.33 o
   9   2   0      10371.71       9850.85       164.27 o
  10   2   0      10935.82      12037.91       200.12 o
  11   2   0       6673.19       6129.72       110.11 o
  12   2   0        408.23        399.86        31.03 o
  13   2   0       2175.53       1834.67       106.56 o
  14   2   0         18.99         49.82        20.25 o
  15   2   0       1006.63        921.00        30.33 o
  16   2   0        781.70        729.08        31.11 o
  17   2   0        507.52        449.92        25.94 o
  18   2   0       1123.63       1347.81        34.75 o
  19   2   0        153.99         80.18        24.21 o
  20   2   0         20.41         25.16        24.52 o
  21   2   0        893.87        873.17        40.71 o
  22   2   0        989.51       1071.37        31.98 o
  23   2   0       1713.92       1880.31        39.90 o
  24   2   0        330.12        386.82        29.72 o
  25   2   0         14.69         58.45        26.59 o
   1   3   0       3696.04       4787.51        58.58 o
   2   3   0      72422.73      76783.65       913.03 o
   3   3   0       2870.51       2915.29        42.70 o
   4   3   0      50896.25      50296.36       634.83 o
   5   3   0        123.00        238.27        14.47 o
   6   3   0         10.66         52.99        12.65 o
   7   3   0      16351.46      16044.98       250.25 o
   8   3   0       5974.34       5092.60       111.68 o
   9   3   0       1589.17       2037.45        52.15 o
  10   3   0      23783.75      23338.68       391.18 o
  11   3   0       2350.24       2113.80        55.33 o
  12   3   0       9351.76       7884.14       177.86 o
  13   3   0         72.11         99.29        21.73 o
  14   3   0      19138.15      18751.60       260.06 o
  15   3   0        629.13        573.88        30.50 o
  16   3   0       1276.80       1096.61        36.08 o
  17   3   0        666.02        619.42        26.63 o
  18   3   0        192.83        185.51        24.50 o
  19   3   0        284.35        277.02        24.39 o
  20   3   0        673.37        678.46        35.59 o
  21   3   0         37.07         73.27        29.83 o
  22   3   0        371.37        355.33        25.07 o
  23   3   0         10.02         48.25        20.18 o
  24   3   0        111.84        162.89        28.79 o
  25   3   0        428.20        473.53        58.75 o
   0   4   0      46140.69      52181.67       967.98 o
   1   4   0      15542.39      15700.35       190.29 o
   2   4   0       4122.85       5384.41        78.52 o
   3   4   0        506.70        653.97        18.96 o
   4   4   0      15219.88      15221.61       242.06 o
   5   4   0       1223.40       1374.97        37.97 o
   6   4   0       3703.50       3108.13        63.92 o
   7   4   0        988.07       1115.23        34.21 o
   8   4   0       2673.05       2713.14        72.09 o
   9   4   0       3072.86       2477.16        63.02 o
  10   4   0       6044.64       5637.99       107.73 o
  11   4   0        938.99       1298.03        52.28 o
  12   4   0        549.23        415.74        34.51 o
  13   4   0        436.49        538.88        33.04 o
  14   4   0        152.59        154.16        25.36 o
  15   4   0       3929.39       3778.43        91.93 o
  16   4   0       5283.95       5398.72       116.56 o
  17   4   0        463.47        405.74        26.97 o
  18   4   0       5000.88       4957.16        71.33 o
  19   4   0        530.81        508.48        29.23 o
  20   4   0        863.71        832.75        30.83 o
  21   4   0         78.56         82.79        26.96 o
  22   4   0         67.59         88.42        24.19 o
  23   4   0         76.54         56.11        25.93 o
  24   4   0        647.61        611.71        34.90 o
   1   5   0       6023.12       7548.06       151.78 o
   2   5   0       2316.00       1813.24        42.56 o
   3   5   0      12833.84      12044.11       235.36 o
   4   5   0        157.57        250.56        19.99 o
   5   5   0         91.91        193.46        31.44 o
   6   5   0        150.65        164.08        19.93 o
   7   5   0        420.99        453.17        26.19 o
   8   5   0       6953.28       5664.73       156.70 o
   9   5   0      15561.60      14641.00       372.49 o
  10   5   0        293.11        370.18        53.68 o
  11   5   0       6011.19       5288.19       133.63 o
  12   5   0       5222.52       4974.40        95.22 o
  13   5   0       3839.30       3426.33        99.33 o
  14   5   0       5374.62       5359.02        96.06 o
  15   5   0        445.67        530.94        28.57 o
  16   5   0        538.39        443.83        25.16 o
  17   5   0        264.49        260.97        25.89 o
  18   5   0        346.98        347.01        27.05 o
  19   5   0       3065.76       3248.90        66.62 o
  20   5   0        272.30        336.94        27.27 o
  21   5   0         21.09         37.24        24.90 o
  22   5   0        801.84        831.72        41.93 o
  23   5   0        424.76        488.36        40.12 o
  24   5   0        773.76        764.94        72.99 o
   0   6   0      16728.42      14143.92       298.73 o
   1   6   0       1636.63       1549.98        35.91 o
   2   6   0      13184.60      13176.90       231.42 o
   3   6   0        169.49        266.33        18.42 o
   4   6   0       8457.23       7462.23       137.10 o
   5   6   0        670.59        786.21        38.57 o
   6   6   0       1240.50        931.70        68.24 o
   7   6   0       1816.52       2059.12        78.32 o
   8   6   0       7627.67       7741.24       212.79 o
   9   6   0       1300.43       1175.91        57.90 o
  10   6   0       1184.03       1299.45        63.72 o
  11   6   0        403.49        425.36        51.16 o
  12   6   0       8873.74       8588.46       178.93 o
  13   6   0        806.85        767.92        40.77 o
  14   6   0       4436.62       4117.63        87.41 o
  15   6   0         40.87         46.40        26.11 o
  16   6   0        637.74        541.83        32.42 o
  17   6   0        228.24        130.92        36.50 o
  18   6   0       4666.82       4656.58        98.32 o
  19   6   0        112.76        163.99        41.79 o
  20   6   0         48.18         60.08        38.97 o
  21   6   0        150.47        143.38        35.42 o
  22   6   0       2178.13       1970.37        64.11 o
  23   6   0        186.76        100.38        64.98 o
   1   7   0        968.85        985.28        37.09 o
   2   7   0        221.38        241.89        33.62 o
   3   7   0      17900.42      18823.15       368.39 o
   4   7   0       3349.57       3456.64        99.15 o
   5   7   0       3417.79       3777.43       118.12 o
   6   7   0       1832.01       1940.91        69.17 o
   7   7   0      12549.93      12426.53       236.76 o
   8   7   0        737.03        562.45        35.00 o
   9   7   0       3815.72       3817.44        92.61 o
  10   7   0         61.54        118.42        44.06 o
  11   7   0      34820.83      34243.79       621.98 o
  12   7   0        422.01        410.99        32.74 o
  13   7   0        314.64        333.63        25.63 o
  14   7   0       4425.08       4330.61        86.36 o
  15   7   0        764.03        802.77        35.79 o
  16   7   0       1867.92       1733.77        54.47 o
  17   7   0          1.59        -25.71        28.89 o
  18   7   0        310.65        321.22        39.03 o
  19   7   0        364.30        425.92        41.64 o
  20   7   0        853.47        927.27        52.42 o
  21   7   0        795.21        692.17        38.60 o
  22   7   0        719.65        686.02        61.15 o
   0   8   0        614.15        732.28        46.00 o
   1   8   0       2505.22       2801.75        92.96 o
   2   8   0         10.12         21.95        26.31 o
   3   8   0       9920.58       9314.08       243.69 o
   4   8   0      10085.45       9741.41       198.60 o
   5   8   0       7724.13       6828.91       155.34 o
   6   8   0       7476.92       6763.17       156.08 o
   7   8   0         10.98          8.90        30.50 o
   8   8   0       2768.99       2831.64        68.13 o
   9   8   0        561.55        671.22        31.86 o
  10   8   0       1726.92       1501.49        40.58 o
  11   8   0       2161.66       2413.79        46.83 o
  12   8   0        300.12        265.87        25.17 o
  13   8   0        542.96        630.10        35.55 o
  14   8   0         15.60         14.19        26.09 o
  15   8   0        810.93        918.42        38.66 o
  16   8   0       1054.99       1162.56        41.96 o
  17   8   0       2269.11       2232.49        64.27 o
  18   8   0       7385.51       7066.65       120.55 o
  19   8   0       2912.91       3093.91        78.43 o
  20   8   0        615.99        555.54        34.92 o
  21   8   0        396.15        322.57        31.04 o
   1   9   0        249.77        458.90        35.29 o
   2   9   0       5618.37       6060.16       131.18 o
   3   9   0        907.35        898.17        38.20 o
   4   9   0       3714.77       3550.26        75.03 o
   5   9   0       1510.41       1501.94        46.59 o
   6   9   0       3327.99       3319.66        74.76 o
   7   9   0        660.44        798.34        30.90 o
   8   9   0      11838.34      11494.48       159.70 o
   9   9   0       1508.84       1308.68        32.06 o
  10   9   0       2632.87       2500.81        47.34 o
  11   9   0       8494.20       8398.53       108.03 o
  12   9   0        196.79        225.36        24.99 o
  13   9   0        615.22        695.86        29.39 o
  14   9   0       2043.05       1982.93        43.62 o
  15   9   0        662.08        536.99        42.80 o
  16   9   0          0.44        -25.21        28.68 o
  17   9   0        354.76        347.34        45.77 o
  18   9   0        178.35        219.05        33.98 o
  19   9   0         73.00         93.63        31.31 o
  20   9   0         51.53          5.79        25.09 o
   0  10   0      11755.07      11170.89       298.38 o
   1  10   0        681.30        623.50        33.23 o
   2  10   0        201.09        188.58        22.68 o
   3  10   0        595.84        484.87        24.92 o
   4  10   0        121.50        185.50        20.81 o
   5  10   0       6021.24       6047.08        82.99 o
   6  10   0        870.05        892.83        27.88 o
   7  10   0        958.05       1025.00        29.22 o
   8  10   0         40.04         98.88        21.97 o
   9  10   0        705.14        725.00        34.24 o
  10  10   0       1351.53       1345.40        35.21 o
  11  10   0        137.12        209.44        25.24 o
  12  10   0        129.72        174.71        30.05 o
  13  10   0       2249.49       2331.22        54.33 o
  14  10   0        213.19        250.68        31.62 o
  15  10   0       1928.94       1723.98        88.23 o
  16  10   0          0.89        -62.52        35.75 o
  17  10   0       3875.53       3648.59        75.87 o
  18  10   0         43.35         24.34        29.56 o
  19  10   0       1071.62        996.80        51.42 o
   1  11   0       5893.40       6173.25       120.82 o
   2  11   0       2781.81       2894.41        74.41 o
   3  11   0         18.99         21.34        21.47 o
   4  11   0       5178.03       5518.41        80.98 o
   5  11   0        161.77        221.36        22.57 o
   6  11   0        370.18        443.10        26.08 o
   7  11   0        961.29        953.31        28.44 o
   8  11   0        982.20       1024.19        31.60 o
   9  11   0       5343.44       5348.47        79.64 o
  10  11   0         81.60        119.52        27.92 o
  11  11   0        285.98        319.88        31.09 o
  12  11   0         31.28        -19.97        32.56 o
  13  11   0         98.63         75.57        29.00 o
  14  11   0       1208.87       1199.19        39.65 o
  15  11   0        548.16        536.48        34.43 o
  16  11   0       1389.44       1258.51        50.19 o
  17  11   0        909.44        964.29        43.88 o
   0  12   0        854.86        989.72        59.34 o
   1  12   0        381.18        397.19        37.13 o
   2  12   0        224.71        268.97        35.24 o
   3  12   0        308.46        293.41        37.07 o
   4  12   0        612.45        657.74        30.26 o
   5  12   0         14.02         23.20        23.64 o
   6  12   0       1880.92       1865.63        46.29 o
   7  12   0        482.42        435.87        29.81 o
   8  12   0        205.14        179.28        31.07 o
   9  12   0        108.31        133.46        26.07 o
  10  12   0        368.62        396.68        31.94 o
  11  12   0        320.36        375.90        29.00 o
  12  12   0        296.78        417.15        29.05 o
  13  12   0       1560.94       1571.47        51.73 o
  14  12   0        627.43        504.52        30.88 o
  15  12   0        636.02        589.81        42.40 o
  16  12   0        625.53        415.76        38.78 o
   1  13   0        449.40        451.46        42.12 o
   2  13   0        150.95        212.69        39.53 o
   3  13   0        189.31        175.25        39.58 o
   4  13   0        323.07        383.96        44.78 o
   5  13   0        794.19        923.45        47.84 o
   6  13   0       4028.38       4114.53        85.58 o
   7  13   0        104.27        142.92        27.04 o
   8  13   0         21.90        109.65        27.37 o
   9  13   0        565.48        623.12        32.14 o
  10  13   0       3363.04       3678.86       177.05 o
  11  13   0        613.37        589.03        36.53 o
  12  13   0        195.64        172.27        28.22 o
  13  13   0         72.11          8.80        48.31 o
   0  14   0        867.61        767.73        78.57 o
   1  14   0        110.71        169.47        39.85 o
   2  14   0        234.52        233.03        38.48 o
   3  14   0         43.11         83.12        36.96 o
   4  14   0        303.80        323.32        42.80 o
   5  14   0       3487.79       3611.12       136.81 o
   6  14   0         80.52        226.47        46.60 o
   7  14   0        966.04       1141.50        71.18 o
   8  14   0        143.16        230.41        51.03 o
   9  14   0       1098.20       1209.51       149.55 o
  10  14   0        161.95         19.46       168.23 o
   1  15   0         67.92         79.73        59.12 o
   2  15   0         33.22        155.96        47.67 o
   3  15   0        817.79        963.25        61.44 o
   4  15   0        355.61        410.92        48.14 o
   5  15   0        243.78        243.44        60.26 o
   6  15   0        557.39        637.31        94.35 o
 -25   0   1       2309.96       2264.90        80.77 o
 -23   0   1       5955.59       6607.65       132.75 o
 -21   0   1       2582.82       2764.73        79.07 o
 -19   0   1        152.47        246.81        43.37 o
 -17   0   1       2234.91       2056.49        63.06 o
 -15   0   1       1392.45       1280.14        50.58 o
 -13   0   1       1054.69       1161.24        56.51 o
 -11   0   1       7204.93       6784.82       145.49 o
  -9   0   1        380.20        506.15        33.17 o
  -7   0   1      22834.98      24262.67       652.68 o
  -5   0   1      18662.21      21889.61       499.39 o
  -3   0   1      28051.48      26735.05       578.31 o
  -1   0   1         71.52         40.85         5.43 o
   1   0   1       1282.45       2141.73        56.53 o
   3   0   1      22928.60      24460.85       464.23 o
   5   0   1       9666.62      10653.57       210.91 o
   7   0   1      15128.23      15921.81       391.83 o
   9   0   1       2703.12       2188.49        72.20 o
  11   0   1      12895.46      11953.36       284.24 o
  13   0   1      15866.86      14194.76       340.41 o
  15   0   1        674.32        607.45        40.71 o
  17   0   1       3916.69       4114.18        94.86 o
  19   0   1        306.21        257.19        36.10 o
  21   0   1        242.20        168.55        37.75 o
  23   0   1        705.56        833.98        40.00 o
  25   0   1       3703.35       3866.93       111.96 o
 -25   1   1        746.46        781.22        35.67 o
 -24   1   1        463.14        465.86        22.63 o
 -23   1   1          3.39         24.60        22.90 o
 -22   1   1         35.53         25.64        25.26 o
 -21   1   1        265.75        269.84        29.47 o
 -20   1   1         10.09         28.53        24.42 o
 -19   1   1       1423.32       1291.18        34.96 o
 -18   1   1        580.76        526.59        27.22 o
 -17   1   1       2890.95       2977.97        54.26 o
 -16   1   1       2504.54       2461.51        51.27 o
 -15   1   1        132.32        181.53        24.39 o
 -14   1   1        280.53        307.13        20.80 o
 -13   1   1      10202.34       8754.19       142.59 o
 -12   1   1       3102.77       3006.26        64.30 o
 -11   1   1       4111.37       4389.33        82.70 o
 -10   1   1        297.96        345.57        20.87 o
  -9   1   1       2455.24       2774.83        51.82 o
  -8   1   1        632.27        872.50        26.08 o
  -7   1   1      91942.17      93456.15      1251.34 o
  -6   1   1      34890.77      34769.74       417.60 o
  -5   1   1        440.74        706.15        19.31 o
  -4   1   1      82368.67      84515.66       998.83 o
  -3   1   1     109248.14     113868.64      1284.83 o
  -2   1   1      37853.38      40211.66       478.97 o
  -1   1   1       9205.88       7809.74       133.67 o
   0   1   1       1722.45       1756.07        23.71 o
   1   1   1      48056.95      46479.08       660.88 o
   2   1   1       7635.11       7602.17       104.75 o
   3   1   1       5501.95       4587.85        77.39 o
   4   1   1      12186.83      12636.22       164.77 o
   5   1   1      15036.79      15474.85       200.03 o
   6   1   1      47752.54      50036.07       630.93 o
   7   1   1       3876.28       4513.74        93.34 o
   8   1   1        125.20        246.45        19.41 o
   9   1   1      23914.97      23961.61       328.24 o
  10   1   1        312.87        296.70        22.53 o
  11   1   1       1764.41       1711.91        47.46 o
  12   1   1      11033.05      10528.89       180.65 o
  13   1   1       1527.20       1594.68        49.75 o
  14   1   1         41.73        127.65        25.01 o
  15   1   1       4083.66       3722.15        67.22 o
  16   1   1       3038.67       2906.69        62.27 o
  17   1   1        221.49        260.95        25.75 o
  18   1   1        481.78        417.54        27.10 o
  19   1   1       2304.92       2356.91        48.79 o
  20   1   1       1381.88       1548.58        48.53 o
  21   1   1        544.31        494.43        29.00 o
  22   1   1         19.99          1.40        24.35 o
  23   1   1        898.33       1003.98        27.49 o
  24   1   1        340.49        320.28        26.73 o
  25   1   1         99.55         90.77        24.99 o
 -25   2   1         36.01        100.30        28.78 o
 -24   2   1        554.39        628.27        34.23 o
 -23   2   1       4104.77       4342.05        66.27 o
 -22   2   1        239.51        241.36        25.41 o
 -21   2   1         71.99         59.85        25.67 o
 -20   2   1       2249.71       2188.91        46.01 o
 -19   2   1        248.02        153.69        25.12 o
 -18   2   1        331.69        279.89        23.70 o
 -17   2   1       4989.63       4885.68        73.62 o
 -16   2   1        406.00        393.09        28.38 o
 -15   2   1          6.91          6.32        21.88 o
 -14   2   1       3862.33       3789.02        88.65 o
 -13   2   1       7725.13       7880.52       149.21 o
 -12   2   1        289.45        255.88        24.60 o
 -11   2   1      19676.18      18918.06       308.59 o
 -10   2   1      12748.62      12735.35       210.29 o
  -9   2   1      24779.55      25771.34       382.11 o
  -8   2   1       1339.37       1015.85        29.12 o
  -7   2   1      31036.37      31626.36       500.09 o
  -6   2   1       4389.25       5163.60        69.70 o
  -5   2   1        156.14        221.19        12.52 o
  -4   2   1       7321.66       6962.79        88.05 o
  -3   2   1       4549.74       4874.90        62.05 o
  -2   2   1        160.03        138.23         9.31 o
  -1   2   1      80009.09      86568.66      1078.74 o
   0   2   1      11628.94      12295.20       147.39 o
   1   2   1      31196.02      29741.40       574.37 o
   2   2   1      10027.79      10772.10       186.85 o
   3   2   1        775.96       1015.24        20.60 o
   4   2   1       4161.17       4742.55        66.87 o
   5   2   1      16516.14      15942.85       206.82 o
   6   2   1       8041.40       8826.39       127.65 o
   7   2   1       1503.20       1407.03        36.96 o
   8   2   1       3758.43       3902.74        60.32 o
   9   2   1      13794.68      13948.45       229.30 o
  10   2   1      10114.13      10309.58       174.09 o
  11   2   1       4591.14       4824.13       100.52 o
  12   2   1       2328.31       2217.28        63.56 o
  13   2   1      12251.75      10613.50       163.86 o
  14   2   1          3.60        -53.57        30.31 o
  15   2   1          7.92         71.47        22.35 o
  16   2   1        212.64        260.32        27.72 o
  17   2   1         78.12         34.11        23.81 o
  18   2   1        134.50        139.40        25.10 o
  19   2   1        119.07        146.02        24.88 o
  20   2   1        608.62        605.88        29.89 o
  21   2   1         65.90        121.08        25.43 o
  22   2   1         55.19        115.22        23.86 o
  23   2   1       1439.91       1600.76        34.07 o
  24   2   1       1636.04       1614.79        42.80 o
  25   2   1        785.83        813.69        35.45 o
 -25   3   1         76.35         98.18        32.73 o
 -24   3   1        138.56        128.92        27.16 o
 -23   3   1       2580.66       2787.65        49.78 o
 -22   3   1        363.74        323.41        25.01 o
 -21   3   1        526.91        500.25        27.87 o
 -20   3   1        372.60        407.90        25.63 o
 -19   3   1        327.00        326.81        26.06 o
 -18   3   1        424.49        447.02        25.80 o
 -17   3   1        525.28        558.32        25.65 o
 -16   3   1       5361.45       5015.82        78.92 o
 -15   3   1      14240.41      13820.82       188.46 o
 -14   3   1        968.46        866.45        27.89 o
 -13   3   1       3866.17       3292.01        76.75 o
 -12   3   1        203.41        312.68        28.40 o
 -11   3   1       9162.78       9207.42       163.94 o
 -10   3   1        168.75        269.14        23.00 o
  -9   3   1       4963.59       4903.33        99.15 o
  -8   3   1      35312.98      35499.61       503.86 o
  -7   3   1       2313.82       2671.34        56.73 o
  -6   3   1       1621.69       1766.54        56.27 o
  -5   3   1         66.38         75.72        14.65 o
  -4   3   1      25525.06      26553.33       335.77 o
  -3   3   1      15107.58      16441.76       199.48 o
  -2   3   1      47253.83      49128.41       654.19 o
  -1   3   1     120941.27     125810.66      1566.66 o
   0   3   1      31854.75      32911.94       391.32 o
   1   3   1       1575.54       1772.53        28.87 o
   2   3   1         89.23         86.97        13.91 o
   3   3   1       7630.35       7032.07        94.72 o
   4   3   1         46.17        181.48        14.65 o
   5   3   1      58113.89      57471.11       828.76 o
   6   3   1       5208.74       5628.79       100.77 o
   7   3   1      15032.95      13219.63       226.27 o
   8   3   1      13014.43      12627.70       216.79 o
   9   3   1       8651.74       7618.57       170.24 o
  10   3   1        372.82        500.71        39.35 o
  11   3   1       6122.07       6060.06       138.53 o
  12   3   1       2723.85       2747.15       109.16 o
  13   3   1       3100.58       3297.45        60.17 o
  14   3   1       3070.55       3331.39        63.28 o
  15   3   1       1506.80       1482.94        40.68 o
  16   3   1         97.19         85.10        22.74 o
  17   3   1       7691.64       7649.89        93.21 o
  18   3   1        364.55        469.82        29.11 o
  19   3   1        709.00        758.60        27.98 o
  20   3   1         27.81         46.11        25.01 o
  21   3   1       3391.62       3523.49        61.94 o
  22   3   1       2298.93       2483.59        48.41 o
  23   3   1       1111.65       1327.68        35.33 o
  24   3   1        588.41        491.22        28.31 o
 -24   4   1         21.46        -12.31        26.33 o
 -23   4   1       2618.63       2778.47        70.98 o
 -22   4   1        271.06        253.30        24.84 o
 -21   4   1        875.63        812.52        29.30 o
 -20   4   1         32.68          4.55        24.26 o
 -19   4   1         89.18         98.28        23.93 o
 -18   4   1        244.55        263.95        22.93 o
 -17   4   1       2032.81       2083.65        40.10 o
 -16   4   1         64.96         83.96        21.11 o
 -15   4   1       1778.03       1788.68        56.67 o
 -14   4   1       1943.58       1662.69        61.67 o
 -13   4   1       6331.52       6074.66       103.96 o
 -12   4   1      10956.09      11317.93       172.29 o
 -11   4   1         12.58         53.94        20.89 o
 -10   4   1       6648.90       6463.58       120.19 o
  -9   4   1        304.53        347.53        46.97 o
  -8   4   1       3084.56       2972.58        61.33 o
  -7   4   1       7224.61       8388.54       148.13 o
  -6   4   1        146.29         91.41        14.37 o
  -5   4   1       7633.57       7654.05       118.00 o
  -4   4   1      17755.11      18979.49       298.38 o
  -3   4   1       4940.90       5595.38        85.86 o
  -2   4   1        774.41        756.10        35.65 o
  -1   4   1       2009.35       2446.74        34.30 o
   0   4   1       5146.85       5151.53        67.14 o
   1   4   1      10312.55      10487.49       136.64 o
   2   4   1      30365.43      31336.13       420.71 o
   3   4   1         10.81         33.77        12.92 o
   4   4   1       6029.67       5420.80        95.99 o
   5   4   1      10729.96      10517.41       200.39 o
   6   4   1       1249.43       1308.08        36.59 o
   7   4   1       1511.27       1838.35        49.11 o
   8   4   1        946.79        825.16        53.85 o
   9   4   1        228.63        161.70        24.70 o
  10   4   1       2092.80       1786.08        56.74 o
  11   4   1        835.77        779.27        39.72 o
  12   4   1       3600.82       3061.43        88.90 o
  13   4   1       3101.48       2631.89       162.99 o
  14   4   1        765.93        777.84        36.91 o
  15   4   1       2504.71       2703.55        94.90 o
  16   4   1        215.87        243.50        29.16 o
  17   4   1        193.65        340.17        26.67 o
  18   4   1        786.82        778.29        31.66 o
  19   4   1         62.94        130.27        26.71 o
  20   4   1         38.91         56.72        28.61 o
  21   4   1          4.69          0.56        26.72 o
  22   4   1        238.33        338.95        25.46 o
  23   4   1        663.90        641.19        30.34 o
  24   4   1        899.32        950.97        44.51 o
 -24   5   1        917.17        816.43        60.53 o
 -23   5   1        331.25        338.53        40.00 o
 -22   5   1        172.43        184.10        43.65 o
 -21   5   1        365.28        425.31        37.99 o
 -20   5   1         35.09         20.97        24.65 o
 -19   5   1        455.00        519.87        29.29 o
 -18   5   1       1215.26       1275.09        42.13 o
 -17   5   1        529.28        549.88        26.66 o
 -16   5   1       4505.76       4445.61        72.48 o
 -15   5   1       4443.14       3950.66       124.90 o
 -14   5   1       3314.37       3005.30        75.33 o
 -13   5   1       5063.32       4710.57        79.13 o
 -12   5   1         28.14         16.76        31.91 o
 -11   5   1       5194.50       4371.39       110.27 o
 -10   5   1        312.19        474.97        33.29 o
  -9   5   1       1941.67       1539.97        55.43 o
  -8   5   1        981.57        905.54        38.20 o
  -7   5   1       4952.03       4369.96       125.03 o
  -6   5   1         92.15        108.83        47.05 o
  -5   5   1      13327.27      14554.88       454.54 o
  -4   5   1       1280.36       1513.38        53.76 o
  -3   5   1       3032.51       2770.98        56.75 o
  -2   5   1      17444.85      17543.55       299.22 o
  -1   5   1       6358.88       5688.48       117.48 o
   0   5   1       1091.73        969.31        34.71 o
   1   5   1       1368.11       1589.38        47.57 o
   2   5   1        101.48        125.21        23.32 o
   3   5   1      23000.42      22694.12       505.70 o
   4   5   1        238.49        191.39        18.89 o
   5   5   1       4030.47       3763.67        89.15 o
   6   5   1        267.20        236.96        24.67 o
   7   5   1       3867.17       3778.47        93.71 o
   8   5   1        100.51        122.14        40.08 o
   9   5   1       3421.55       3330.34       115.88 o
  10   5   1        307.75        184.32        40.78 o
  11   5   1      10559.77      10492.06       279.55 o
  12   5   1        582.04        616.11        32.42 o
  13   5   1       5474.48       5176.66        98.98 o
  14   5   1        155.57        169.11        28.90 o
  15   5   1        486.80        483.62        26.79 o
  16   5   1       2499.49       2457.44        47.74 o
  17   5   1       5780.84       5817.65        88.34 o
  18   5   1        223.52        263.34        26.94 o
  19   5   1         67.74         96.45        27.66 o
  20   5   1        281.41        221.67        26.20 o
  21   5   1        259.64        323.45        24.70 o
  22   5   1       2363.25       2598.74        67.97 o
  23   5   1        426.82        419.74        43.73 o
 -23   6   1        136.42        125.15        39.89 o
 -22   6   1        231.52        293.79        41.37 o
 -21   6   1          8.73         -1.36        35.43 o
 -20   6   1        429.36        415.50        47.95 o
 -19   6   1        853.24        737.95        43.48 o
 -18   6   1       3813.83       3776.26        89.20 o
 -17   6   1       2065.34       2015.33        77.98 o
 -16   6   1        302.79        356.38        33.04 o
 -15   6   1       2394.63       2270.55        83.59 o
 -14   6   1        605.45        691.02        40.27 o
 -13   6   1       5094.64       4896.64       106.33 o
 -12   6   1       3316.33       3517.74       131.63 o
 -11   6   1        507.66        493.71        46.23 o
 -10   6   1       5563.98       5815.16       124.59 o
  -9   6   1        107.11        140.10        35.82 o
  -8   6   1        149.49        232.10        35.96 o
  -7   6   1       3908.07       3455.17        94.01 o
  -6   6   1       3656.43       3342.69        88.82 o
  -5   6   1      47965.90      44687.01       915.93 o
  -4   6   1       1574.67       1382.08        47.40 o
  -3   6   1       5067.70       5762.53       225.60 o
  -2   6   1        349.57        306.39        25.51 o
  -1   6   1       4166.14       4617.77        70.17 o
   0   6   1        927.05        974.29        25.65 o
   1   6   1       1988.62       1986.77        42.71 o
   2   6   1       2522.02       3161.84        64.97 o
   3   6   1        102.06        120.16        18.23 o
   4   6   1      12926.26      13722.72       242.51 o
   5   6   1       2811.31       2581.45        69.25 o
   6   6   1       6468.23       5994.07       164.19 o
   7   6   1      20709.51      20185.94       502.02 o
   8   6   1       6952.02       6043.21       225.61 o
   9   6   1      25141.87      23710.31       593.83 o
  10   6   1       3211.62       3384.51       100.23 o
  11   6   1       1372.91       1602.57        46.44 o
  12   6   1       4352.04       4467.05        81.32 o
  13   6   1       6573.59       5956.93       147.41 o
  14   6   1       2697.64       2726.95        58.16 o
  15   6   1       2151.23       2106.09        46.79 o
  16   6   1        608.05        593.26        24.50 o
  17   6   1       3357.40       3272.03        57.91 o
  18   6   1       1784.75       1924.69        46.59 o
  19   6   1         84.94        116.53        40.31 o
  20   6   1        604.18        528.88        43.19 o
  21   6   1        519.52        594.28        38.90 o
  22   6   1         96.00         62.07        31.29 o
  23   6   1        949.48        928.23       135.30 o
 -23   7   1         54.74         74.77        55.19 o
 -22   7   1        109.86         41.42        29.82 o
 -21   7   1        561.77        522.44        37.66 o
 -20   7   1        280.17        270.03        49.08 o
 -19   7   1         27.69         -4.74        38.86 o
 -18   7   1        152.22        134.50        41.92 o
 -17   7   1       3544.90       3397.63        69.92 o
 -16   7   1        207.84        190.58        27.63 o
 -15   7   1        183.40        182.05        24.43 o
 -14   7   1       1144.46       1096.71        44.66 o
 -13   7   1        144.92        193.59        23.49 o
 -12   7   1       1195.54       1165.41        40.60 o
 -11   7   1        258.30        203.86        31.57 o
 -10   7   1       4816.77       4622.55       112.57 o
  -9   7   1      24624.75      23289.40       431.76 o
  -8   7   1       1332.35       1360.41        48.97 o
  -7   7   1        458.31        481.66        31.13 o
  -6   7   1        105.64        133.83        33.23 o
  -5   7   1        392.61        471.48        53.65 o
  -4   7   1        531.90        431.01        44.51 o
  -3   7   1       4838.28       4670.28       122.36 o
  -2   7   1       1016.24       1092.91        42.00 o
  -1   7   1      16113.49      16676.53       269.10 o
   0   7   1        318.78        271.41        17.68 o
   1   7   1      38569.66      40113.45       588.32 o
   2   7   1       3791.35       4285.58        86.51 o
   3   7   1        714.38        611.68        31.14 o
   4   7   1       2933.23       3179.22        78.61 o
   5   7   1      20202.09      19698.59       414.53 o
   6   7   1       1785.90       1701.40        66.55 o
   7   7   1        134.05        245.95        38.54 o
   8   7   1        114.73        182.86        40.82 o
   9   7   1       3012.46       2790.11        96.31 o
  10   7   1        292.61        252.61        37.94 o
  11   7   1       1946.46       1641.00        55.34 o
  12   7   1       1891.04       2082.42        62.93 o
  13   7   1        384.18        454.57        28.91 o
  14   7   1        859.86        948.21        41.02 o
  15   7   1        941.50        960.94        40.59 o
  16   7   1         58.91         72.69        26.55 o
  17   7   1        389.88        392.02        32.34 o
  18   7   1        813.85        690.04        36.00 o
  19   7   1        184.33        168.50        38.83 o
  20   7   1        303.93        257.74        52.16 o
  21   7   1         70.71         68.87        34.11 o
  22   7   1        747.02        654.34        40.04 o
 -22   8   1         26.84         -5.86        31.20 o
 -21   8   1        609.37        581.10        33.23 o
 -20   8   1        609.89        589.57        37.37 o
 -19   8   1        242.12        180.54        34.50 o
 -18   8   1        405.45        363.79        32.16 o
 -17   8   1         61.07         55.72        32.33 o
 -16   8   1        386.13        331.33        30.75 o
 -15   8   1        621.62        622.60        30.81 o
 -14   8   1       6250.00       6449.35        91.26 o
 -13   8   1        335.42        362.66        34.58 o
 -12   8   1       6122.44       5902.58        83.74 o
 -11   8   1       2580.02       2838.84        55.06 o
 -10   8   1       1859.18       1748.46        46.54 o
  -9   8   1       5186.11       5169.43        95.80 o
  -8   8   1         26.42         40.10        26.71 o
  -7   8   1       1923.58       1567.60        59.36 o
  -6   8   1       9314.52       8899.33       197.60 o
  -5   8   1       4410.32       4233.65       104.70 o
  -4   8   1       1832.78       1697.78        77.14 o
  -3   8   1         15.37         32.13        28.13 o
  -2   8   1         20.29         27.60        26.45 o
  -1   8   1       3053.10       2598.12        71.31 o
   0   8   1       2596.75       2620.68        62.97 o
   1   8   1      10614.19      11103.35       224.64 o
   2   8   1      20583.13      20546.66       362.34 o
   3   8   1       4060.48       4492.75       104.82 o
   4   8   1        144.65        227.04        28.77 o
   5   8   1        126.81        223.13        47.20 o
   6   8   1       1110.85       1181.13        50.92 o
   7   8   1       2228.97       2111.42        79.94 o
   8   8   1      28213.53      27273.42       416.44 o
   9   8   1       1927.21       2088.27        50.09 o
  10   8   1        167.84        179.02        25.62 o
  11   8   1       2762.48       2699.87        47.36 o
  12   8   1        887.85       1021.45        33.09 o
  13   8   1      12568.06      12800.13       191.22 o
  14   8   1       2674.76       2706.06        58.07 o
  15   8   1       1343.97       1338.48        59.47 o
  16   8   1        212.42        152.99        30.96 o
  17   8   1        181.65        173.67        29.85 o
  18   8   1        349.38        372.38        31.53 o
  19   8   1        340.17        328.96        30.19 o
  20   8   1        382.47        386.92        31.33 o
  21   8   1         59.33         41.43        29.46 o
 -20   9   1        835.74        767.75        35.19 o
 -19   9   1        334.70        378.91        32.62 o
 -18   9   1         41.86         49.28        30.23 o
 -17   9   1        807.68        809.01        36.80 o
 -16   9   1       1993.40       1862.61        84.66 o
 -15   9   1        709.69        742.15        33.85 o
 -14   9   1        139.30        117.05        26.17 o
 -13   9   1       1443.02       1498.27        36.26 o
 -12   9   1       3711.61       3719.89        73.16 o
 -11   9   1        340.53        319.94        24.18 o
 -10   9   1       5080.15       5229.81        72.88 o
  -9   9   1        830.80        816.35        25.83 o
  -8   9   1       8320.54       8490.76       116.77 o
  -7   9   1       1992.69       1828.89        45.13 o
  -6   9   1       8935.82       9180.76       163.50 o
  -5   9   1        109.20        161.70        25.83 o
  -4   9   1         75.80         88.57        24.04 o
  -3   9   1       3789.28       3894.79        93.53 o
  -2   9   1       5487.94       5540.01       122.43 o
  -1   9   1       7963.03       7205.70       152.22 o
   0   9   1       8012.17       8129.05       191.25 o
   1   9   1       2861.88       2677.54        64.01 o
   2   9   1      17934.33      17325.21       338.54 o
   3   9   1      14368.18      14187.32       243.70 o
   4   9   1       4511.25       3956.62        87.02 o
   5   9   1       4688.07       4249.58        87.86 o
   6   9   1       3264.99       3309.74        74.77 o
   7   9   1        134.55        183.60        24.97 o
   8   9   1       1736.40       1699.96        40.92 o
   9   9   1        169.38        254.53        23.80 o
  10   9   1         42.84         85.23        23.51 o
  11   9   1        925.22       1012.56        33.38 o
  12   9   1       5155.36       4997.55        74.89 o
  13   9   1        758.18        759.42        44.49 o
  14   9   1       4385.92       3995.65       146.35 o
  15   9   1          1.45        -50.90        29.21 o
  16   9   1       2846.56       2833.52        93.20 o
  17   9   1       2409.69       2532.68        56.90 o
  18   9   1       1585.46       1460.94        47.31 o
  19   9   1       3830.40       3714.52        83.42 o
  20   9   1        394.21        361.83        29.25 o
 -19  10   1       1818.34       1595.99        52.60 o
 -18  10   1         76.36         50.23        25.80 o
 -17  10   1       2529.74       2373.31        56.89 o
 -16  10   1        597.30        585.95        40.94 o
 -15  10   1        135.97        129.30        30.12 o
 -14  10   1        103.89         97.05        28.61 o
 -13  10   1       1323.69       1357.86        40.93 o
 -12  10   1       5061.06       5056.07        84.77 o
 -11  10   1        151.71        114.74        25.60 o
 -10  10   1       1636.05       1533.61        46.39 o
  -9  10   1         33.66         47.01        22.03 o
  -8  10   1        416.25        342.77        23.01 o
  -7  10   1        548.50        637.93        23.82 o
  -6  10   1       9086.92       8665.17       104.11 o
  -5  10   1      11733.21      11818.41       146.75 o
  -4  10   1        560.55        530.45        23.50 o
  -3  10   1       3691.62       3509.49        61.30 o
  -2  10   1       1155.31       1319.99        36.43 o
  -1  10   1       7871.90       7651.43       124.59 o
   0  10   1       3662.90       3505.07        75.56 o
   1  10   1        177.06        223.44        32.46 o
   2  10   1        505.23        502.79        30.78 o
   3  10   1       4299.21       4173.84        75.86 o
   4  10   1       2862.61       2599.92        50.11 o
   5  10   1       5093.59       4944.55        77.52 o
   6  10   1       1891.40       1839.10        42.98 o
   7  10   1        167.73        198.92        22.09 o
   8  10   1      10254.60      10280.61       134.92 o
   9  10   1        166.29        195.84        24.97 o
  10  10   1        255.72        253.26        26.50 o
  11  10   1        470.42        430.48        27.92 o
  12  10   1       1013.15        941.38        35.16 o
  13  10   1        153.86        132.64        28.72 o
  14  10   1       1007.56        895.76        70.83 o
  15  10   1        572.61        497.48        60.98 o
  16  10   1         64.00         27.22        36.62 o
  17  10   1       1837.18       1817.25        54.01 o
  18  10   1        221.04        149.59        29.81 o
  19  10   1        324.74        374.43        35.44 o
 -18  11   1       1343.50       1331.88        57.95 o
 -17  11   1        281.51        204.36        29.63 o
 -16  11   1        178.01        153.14        26.60 o
 -15  11   1        441.09        365.31        37.78 o
 -14  11   1        478.13        455.81        29.36 o
 -13  11   1        525.94        556.10        31.11 o
 -12  11   1         28.99         12.30        30.82 o
 -11  11   1         89.26        131.63        34.05 o
 -10  11   1        188.36        208.72        28.89 o
  -9  11   1       2567.98       2793.57        53.35 o
  -8  11   1        171.46        222.41        23.38 o
  -7  11   1        899.71       1046.92        30.27 o
  -6  11   1       2249.80       1935.33        43.58 o
  -5  11   1       4805.89       4957.22        72.39 o
  -4  11   1       1038.46       1179.73        31.31 o
  -3  11   1        859.72        757.08        27.36 o
  -2  11   1        440.50        382.74        26.01 o
  -1  11   1       3638.34       3617.42        74.31 o
   0  11   1        585.50        625.08        34.35 o
   1  11   1       2392.05       2367.29        67.82 o
   2  11   1       3234.40       3071.72        80.09 o
   3  11   1       1515.10       1433.24        43.31 o
   4  11   1       9867.99      10181.68       133.95 o
   5  11   1       3443.25       3420.86        59.06 o
   6  11   1          3.00         16.74        24.44 o
   7  11   1        371.67        432.10        26.95 o
   8  11   1        102.89         89.83        24.01 o
   9  11   1       1808.71       1913.46        44.57 o
  10  11   1        570.04        581.24        32.24 o
  11  11   1         44.24         38.27        28.27 o
  12  11   1        410.52        478.99        32.74 o
  13  11   1         67.41         47.98        43.32 o
  14  11   1        587.39        564.53        37.98 o
  15  11   1       2443.96       2209.52        62.45 o
  16  11   1       1439.67       1280.24        79.96 o
  17  11   1        792.93        756.45        50.88 o
 -16  12   1         17.95          0.04        36.92 o
 -15  12   1        397.25        309.17        37.51 o
 -14  12   1       1643.58       1640.55        50.55 o
 -13  12   1        272.72        234.15        26.54 o
 -12  12   1       1230.51       1135.06        36.47 o
 -11  12   1       1187.57       1312.59        39.37 o
 -10  12   1          7.80         36.90        26.40 o
  -9  12   1        800.31        853.46        32.42 o
  -8  12   1       1872.97       1973.92        56.53 o
  -7  12   1         64.32        111.98        34.48 o
  -6  12   1        778.02        882.64        33.55 o
  -5  12   1       4705.16       4446.66        73.41 o
  -4  12   1       1610.12       1757.10        44.48 o
  -3  12   1       2167.64       2309.35        66.42 o
  -2  12   1        146.27        139.79        37.71 o
  -1  12   1       1719.60       1635.76        55.57 o
   0  12   1        162.69        187.89        34.12 o
   1  12   1        525.84        550.28        38.14 o
   2  12   1        206.54        175.87        35.23 o
   3  12   1         81.73        134.76        35.21 o
   4  12   1       1856.04       2096.95        63.42 o
   5  12   1       1362.99       1408.80        38.33 o
   6  12   1        114.21        111.16        27.62 o
   7  12   1        580.53        782.04        35.01 o
   8  12   1       2449.73       2686.79        61.81 o
   9  12   1        165.47        254.73        27.14 o
  10  12   1          6.95         41.83        26.47 o
  11  12   1        911.99        966.81        36.69 o
  12  12   1         25.65        -19.33        39.55 o
  13  12   1       1868.20       1870.38        76.82 o
  14  12   1        636.88        533.63        50.69 o
  15  12   1        319.52        297.18        32.88 o
 -13  13   1       1614.93       1362.69        82.74 o
 -12  13   1        131.78        113.83        25.11 o
 -11  13   1        562.18        563.76        30.90 o
 -10  13   1        487.97        572.87        29.54 o
  -9  13   1        419.09        459.02        47.12 o
  -8  13   1       5251.74       5497.42       106.79 o
  -7  13   1       2819.05       2833.13        74.26 o
  -6  13   1        207.60        198.27        27.35 o
  -5  13   1        989.94       1087.27        46.00 o
  -4  13   1        250.87        315.22        44.67 o
  -3  13   1         13.85         34.18        38.06 o
  -2  13   1        105.97        203.83        39.24 o
  -1  13   1        781.45        799.79        45.61 o
   0  13   1         35.77        121.51        38.02 o
   1  13   1        647.63        624.44        43.62 o
   2  13   1         82.19        133.15        42.34 o
   3  13   1        160.84        167.60        38.70 o
   4  13   1        145.89        161.81        39.34 o
   5  13   1        984.55        963.49        48.46 o
   6  13   1        405.28        583.00        44.55 o
   7  13   1       1273.69       1509.77        54.40 o
   8  13   1       2136.14       2335.28        61.84 o
   9  13   1        303.42        363.35        30.76 o
  10  13   1         77.20        105.42        30.32 o
  11  13   1        837.53        797.82        52.28 o
  12  13   1         17.16        -41.36        34.63 o
  13  13   1         46.20         13.72        30.97 o
 -10  14   1       4417.82       4428.76       515.37 o
  -9  14   1       1164.13       1050.52        55.24 o
  -8  14   1       1930.30       2018.72       100.00 o
  -7  14   1       1048.15       1171.14       114.67 o
  -6  14   1        332.29        379.25        42.79 o
  -5  14   1        769.10        829.90        52.66 o
  -4  14   1       1518.96       1849.01        72.72 o
  -3  14   1          6.66        129.59        37.22 o
  -2  14   1        336.05        405.46        40.12 o
  -1  14   1       1287.34       1443.87        57.71 o
   0  14   1        339.65        456.38        42.93 o
   1  14   1        270.17        313.16        36.34 o
   2  14   1         60.96         73.76        37.37 o
   3  14   1        721.34        809.26        50.72 o
   4  14   1        834.44        997.27        53.01 o
   5  14   1         44.45         79.10        53.89 o
   6  14   1       1280.94       1649.70        85.31 o
   7  14   1        273.32        290.53        53.89 o
   8  14   1         97.01        162.10        49.68 o
   9  14   1       1102.34        927.40       250.12 o
  10  14   1          9.13        -43.32        82.78 o
  -6  15   1        576.53        687.16        97.91 o
  -5  15   1         15.38        128.83        56.48 o
  -4  15   1       1105.33       1027.67        61.76 o
  -3  15   1        241.09        252.26        64.07 o
  -2  15   1         89.28        211.89        55.38 o
  -1  15   1        841.27       1056.68        79.93 o
   0  15   1        433.32        542.89        67.83 o
   1  15   1        423.35        348.72        62.34 o
   2  15   1        113.22        151.80        46.65 o
   3  15   1        998.85        986.96        60.91 o
   4  15   1        401.67        392.76        62.60 o
   5  15   1        259.21        357.82        87.23 o
 -24   0   2        337.68        344.81        31.10 o
 -22   0   2        870.89        739.59        43.85 o
 -20   0   2        524.99        499.12        44.12 o
 -18   0   2       2642.23       2642.91        74.33 o
 -16   0   2       3905.19       4097.40       124.50 o
 -14   0   2       3753.86       4418.65       104.84 o
 -12   0   2       7312.72       7480.70       160.81 o
 -10   0   2       7505.36       7309.65       153.24 o
  -8   0   2      88594.84      88403.69      1927.89 o
  -6   0   2     122011.69     128865.51      2409.36 o
  -4   0   2      16611.99      16663.91       317.62 o
  -2   0   2      20024.78      20929.70       450.86 o
   0   0   2      13610.00      13822.40       303.56 o
   2   0   2     168938.94     170481.30      4427.06 o
   4   0   2      23101.03      25061.85       479.87 o
   6   0   2      53200.29      54712.32      1201.95 o
   8   0   2       3271.85       3119.76        77.35 o
  10   0   2        229.98        449.17        31.80 o
  12   0   2      11276.98      10194.26       250.37 o
  14   0   2       4452.92       4753.32       109.26 o
  16   0   2      22941.73      23870.71       470.00 o
  18   0   2       7014.95       7425.35       149.37 o
  20   0   2        480.33        468.21        38.31 o
  22   0   2        276.43        331.70        33.56 o
  24   0   2        616.38        725.78        41.78 o
 -25   1   2         45.98         41.37        23.85 o
 -24   1   2       3317.46       3676.48        60.75 o
 -23   1   2       1157.48       1278.45        32.91 o
 -22   1   2       2866.94       2888.84        55.79 o
 -21   1   2         56.10         27.86        27.86 o
 -20   1   2        412.40        512.18        28.68 o
 -19   1   2        951.60        920.87        31.35 o
 -18   1   2       1917.30       2122.25        47.18 o
 -17   1   2        528.75        612.70        27.13 o
 -16   1   2       4021.27       3956.74        66.28 o
 -15   1   2       1013.26        923.07        32.00 o
 -14   1   2      31332.01      29610.54       373.34 o
 -13   1   2       2236.70       2401.52        54.74 o
 -12   1   2        296.53        322.93        22.95 o
 -11   1   2       3797.62       4089.65        72.22 o
 -10   1   2       1776.75       1750.17        38.62 o
  -9   1   2       7427.77       7257.49       114.54 o
  -8   1   2       9230.94       9665.11       168.59 o
  -7   1   2        405.30        532.84        18.90 o
  -6   1   2      43381.64      40378.91       460.33 o
  -5   1   2      41454.66      41755.53       475.31 o
  -4   1   2      18266.37      19256.22       258.00 o
  -3   1   2       5631.22       6234.00        73.57 o
  -2   1   2      59770.58      61474.89       698.76 o
  -1   1   2       2658.61       3161.91        46.46 o
   0   1   2      18120.41      19500.66       262.62 o
   1   1   2      30919.12      33061.82       622.87 o
   2   1   2       3321.75       2691.80        63.75 o
   3   1   2       2421.69       2625.61        55.48 o
   4   1   2     134388.42     140024.42      2341.88 o
   5   1   2       9549.30       9973.53       163.99 o
   6   1   2        245.16        240.09        50.66 o
   7   1   2       9668.96      10633.75       218.96 o
   8   1   2       9629.86       9242.72       133.50 o
   9   1   2       8223.78       7920.44       123.70 o
  10   1   2        305.39        290.83        21.52 o
  11   1   2       2622.33       2531.92        59.23 o
  12   1   2      13527.89      11629.46       198.95 o
  13   1   2        553.64        563.38        25.44 o
  14   1   2        352.21        331.70        26.49 o
  15   1   2       4080.41       4148.50        71.01 o
  16   1   2       2027.85       1916.41        48.06 o
  17   1   2        625.89        772.23        30.48 o
  18   1   2       1066.11       1145.37        39.21 o
  19   1   2         80.54        131.35        26.01 o
  20   1   2         82.22         88.18        27.41 o
  21   1   2       1616.04       1632.67        41.79 o
  22   1   2       1821.90       2068.66        46.19 o
  23   1   2        238.48        322.79        21.36 o
  24   1   2        314.88        337.49        25.24 o
  25   1   2         41.17         51.25        32.93 o
 -25   2   2       1052.02        924.44        37.57 o
 -24   2   2       1027.42       1124.19        35.20 o
 -23   2   2         61.85        100.72        23.59 o
 -22   2   2        153.37        165.22        25.11 o
 -21   2   2        114.12         73.47        25.55 o
 -20   2   2        204.78        142.91        24.62 o
 -19   2   2        124.82        159.63        23.96 o
 -18   2   2       1732.40       1640.18        35.09 o
 -17   2   2        403.46        366.06        24.13 o
 -16   2   2        369.32        441.09        26.39 o
 -15   2   2         20.43         58.62        21.05 o
 -14   2   2       2377.31       2387.09        46.72 o
 -13   2   2        466.70        601.62        28.91 o
 -12   2   2       6530.66       5405.84        92.76 o
 -11   2   2         77.08         54.95        20.60 o
 -10   2   2      36589.73      35276.75       563.45 o
  -9   2   2       4023.11       4168.27        71.19 o
  -8   2   2       2678.39       2258.16        42.47 o
  -7   2   2        162.16        191.08        15.74 o
  -6   2   2       3190.88       3242.45        47.10 o
  -5   2   2      15181.31      17782.92       216.69 o
  -4   2   2      32185.70      32064.26       428.58 o
  -3   2   2      21032.62      23209.53       394.63 o
  -2   2   2       2914.74       3124.71        55.43 o
  -1   2   2          2.95        -14.91         7.45 o
   0   2   2        529.01        643.57        13.25 o
   1   2   2       9787.66       9938.84       135.88 o
   2   2   2       6358.72       5997.06        85.59 o
   3   2   2        363.33        369.04        16.01 o
   4   2   2       2245.81       3053.72        47.33 o
   5   2   2       5127.39       5371.20        82.46 o
   6   2   2       7052.69       7353.52       109.30 o
   7   2   2        542.78        631.99        23.27 o
   8   2   2      80307.37      75700.45      1099.73 o
   9   2   2       1331.08       1703.57        46.52 o
  10   2   2        312.00        262.12        26.24 o
  11   2   2      10717.77      11435.82       213.26 o
  12   2   2       2322.31       1491.44        51.74 o
  13   2   2         34.22         43.29        21.34 o
  14   2   2       3782.12       4235.98        76.17 o
  15   2   2       2216.05       2089.96        65.86 o
  16   2   2       2156.33       1984.46        45.93 o
  17   2   2       1011.19       1119.78        32.85 o
  18   2   2        620.20        572.41        28.45 o
  19   2   2        159.50        145.33        25.79 o
  20   2   2        102.42        107.46        27.00 o
  21   2   2        617.79        568.79        28.15 o
  22   2   2       1210.61       1183.34        31.42 o
  23   2   2        518.48        580.96        22.55 o
  24   2   2        322.13        467.33        27.57 o
 -25   3   2         78.25         77.95        26.71 o
 -24   3   2       1190.06       1232.33        41.55 o
 -23   3   2          3.90        -14.76        20.98 o
 -22   3   2          3.77         23.45        23.17 o
 -21   3   2        108.96        152.76        25.44 o
 -20   3   2       1007.04        926.12        28.87 o
 -19   3   2         45.11         32.52        22.08 o
 -18   3   2         59.63         35.36        21.84 o
 -17   3   2        210.06        256.69        22.17 o
 -16   3   2       2580.00       2857.16        59.86 o
 -15   3   2       1900.29       1845.66        41.21 o
 -14   3   2       5886.50       5220.00        79.46 o
 -13   3   2        787.09        632.23        32.14 o
 -12   3   2        544.69        608.44        28.79 o
 -11   3   2       2231.20       2499.09        50.43 o
 -10   3   2       4355.64       3773.61        64.55 o
  -9   3   2         46.76        110.25        16.05 o
  -8   3   2      15508.05      15657.30       238.48 o
  -7   3   2        764.21        590.21        21.35 o
  -6   3   2      28415.60      27967.38       379.77 o
  -5   3   2        280.12        437.92        17.41 o
  -4   3   2       2205.29       2644.51        53.39 o
  -3   3   2        180.53        325.11        20.18 o
  -2   3   2         55.20        161.93        18.23 o
  -1   3   2        756.29        861.46        30.45 o
   0   3   2      60513.10      67013.27       760.28 o
   1   3   2      20373.00      23471.80       297.25 o
   2   3   2      23667.92      22767.41       289.31 o
   3   3   2        784.31        841.90        21.18 o
   4   3   2      11705.51      12325.28       199.93 o
   5   3   2      12737.13      11777.19       211.42 o
   6   3   2       9002.97       9685.12       156.07 o
   7   3   2       4599.05       5030.21        86.63 o
   8   3   2        570.46        688.27        41.15 o
   9   3   2       5261.36       5476.36        90.40 o
  10   3   2       1171.35       1097.54        40.87 o
  11   3   2        373.50        377.82        30.76 o
  12   3   2        570.63        509.72        36.78 o
  13   3   2         31.56        -10.32        21.02 o
  14   3   2       1037.41        855.39        50.30 o
  15   3   2        569.20        558.99        29.87 o
  16   3   2      14974.05      15223.81       182.39 o
  17   3   2       1914.75       1757.08        55.11 o
  18   3   2        154.81        167.37        25.99 o
  19   3   2        270.65        267.00        25.23 o
  20   3   2       1773.51       1981.10        44.93 o
  21   3   2         96.44         90.45        24.19 o
  22   3   2        584.80        711.64        26.29 o
  23   3   2         11.28         21.21        25.25 o
  24   3   2        104.82        126.82        22.89 o
 -25   4   2        679.99        701.40        71.21 o
 -24   4   2        428.63        505.00        35.10 o
 -23   4   2          8.33        -11.26        25.09 o
 -22   4   2        369.64        415.33        24.54 o
 -21   4   2        227.06        215.09        24.46 o
 -20   4   2         10.45         22.01        24.02 o
 -19   4   2         79.39         95.46        23.14 o
 -18   4   2       3135.02       3151.55        52.06 o
 -17   4   2       2885.51       2874.12        47.85 o
 -16   4   2         53.72          8.97        20.23 o
 -15   4   2        391.63        475.01        37.85 o
 -14   4   2       4262.15       4033.80        69.78 o
 -13   4   2        128.80        140.60        26.30 o
 -12   4   2       4319.05       4297.86        84.22 o
 -11   4   2        288.94        240.70        24.14 o
 -10   4   2      28807.07      26637.14       382.63 o
  -9   4   2       1023.01        899.96        26.21 o
  -8   4   2        140.46        128.45        15.73 o
  -7   4   2       6394.41       5606.08        95.06 o
  -6   4   2        382.02        481.65        25.70 o
  -5   4   2        823.10        945.94        30.14 o
  -4   4   2      14614.00      16729.05       495.25 o
  -3   4   2       7204.00       6887.43       166.83 o
  -2   4   2       8145.17       8040.93       192.97 o
  -1   4   2       3021.84       2812.55        50.94 o
   0   4   2       2875.85       3237.70        50.62 o
   1   4   2        127.04        145.33        13.66 o
   2   4   2      11508.46      10286.25       153.76 o
   3   4   2      24755.90      25555.17       402.31 o
   4   4   2      39986.95      39464.37       679.54 o
   5   4   2      44658.52      43590.20       717.93 o
   6   4   2        969.03        973.08        36.25 o
   7   4   2      11450.55      10970.83       188.60 o
   8   4   2       7643.71       7040.18       142.46 o
   9   4   2      15181.98      14139.77       270.16 o
  10   4   2        108.79         66.77        30.30 o
  11   4   2       1432.96       1108.44       140.29 o
  12   4   2       5493.29       5561.23       119.76 o
  13   4   2        796.65        840.33        39.72 o
  14   4   2       1097.05       1181.67        48.24 o
  15   4   2       1115.52       1103.15        34.93 o
  16   4   2        802.70        798.32        30.44 o
  17   4   2       2852.72       2809.82        69.13 o
  18   4   2       1084.15       1103.30        35.24 o
  19   4   2       8535.63       9040.48       139.67 o
  20   4   2        774.80        861.18        32.75 o
  21   4   2        194.30        180.24        27.46 o
  22   4   2       2342.71       2398.22        53.76 o
  23   4   2       1324.39       1534.41        53.84 o
  24   4   2         39.08         69.95        40.84 o
 -24   5   2       2046.12       1912.25        97.72 o
 -23   5   2         16.17         41.80        38.83 o
 -22   5   2          3.33          5.88        43.62 o
 -21   5   2          7.22        -30.04        48.43 o
 -20   5   2       1040.87       1114.66        57.29 o
 -19   5   2       1232.62       1327.80        57.11 o
 -18   5   2       8340.95       8187.05       129.77 o
 -17   5   2        597.14        523.07        28.38 o
 -16   5   2        209.55        233.70        26.73 o
 -15   5   2       5222.52       5393.51       119.37 o
 -14   5   2      10470.55       9696.97       197.94 o
 -13   5   2        695.24        725.85        37.26 o
 -12   5   2       2189.10       2335.19        63.49 o
 -11   5   2        496.87        523.04        56.79 o
 -10   5   2        356.88        321.29        39.83 o
  -9   5   2       3142.84       3020.47        86.21 o
  -8   5   2       3975.18       3485.99        92.12 o
  -7   5   2       3414.93       3152.97        82.96 o
  -6   5   2       6885.84       5363.68       164.96 o
  -5   5   2        676.36        608.90        32.11 o
  -4   5   2       1197.85        995.11        65.78 o
  -3   5   2       2936.96       3864.31       100.72 o
  -2   5   2      20684.42      18867.55       421.44 o
  -1   5   2      18436.73      21050.65       305.44 o
   0   5   2      44978.37      45384.07       852.18 o
   1   5   2      16217.25      15589.66       301.42 o
   2   5   2      18946.36      21256.65       408.68 o
   3   5   2      17111.43      17199.08       385.15 o
   4   5   2       4458.95       3579.16        86.35 o
   5   5   2        766.44        631.06        31.33 o
   6   5   2       3299.26       2575.30       112.80 o
   7   5   2       3709.91       3407.29       173.30 o
   8   5   2        450.42        514.26        37.00 o
   9   5   2         21.65         22.98        29.25 o
  10   5   2       9084.10       8459.90       194.46 o
  11   5   2      18321.35      17832.83       445.22 o
  12   5   2       6586.10       6410.59       134.89 o
  13   5   2       3840.41       3598.72        83.65 o
  14   5   2        556.48        479.84        27.77 o
  15   5   2        245.64        251.09        22.33 o
  16   5   2       1107.94       1057.02        32.29 o
  17   5   2        271.94        295.83        27.27 o
  18   5   2        859.06       1055.44        39.21 o
  19   5   2        277.76        258.32        29.25 o
  20   5   2        671.03        700.94        30.06 o
  21   5   2       2805.88       2758.12        54.20 o
  22   5   2       2420.28       2435.32        93.64 o
  23   5   2         33.08         71.11        45.70 o
 -23   6   2        401.15        411.57        44.97 o
 -22   6   2        104.05        126.06        41.60 o
 -21   6   2         90.87        119.40        37.56 o
 -20   6   2       1008.77        832.90        54.36 o
 -19   6   2         19.53         18.76        39.57 o
 -18   6   2         45.24         34.18        34.99 o
 -17   6   2       3828.24       3592.43        83.06 o
 -16   6   2       3991.72       3773.39        95.97 o
 -15   6   2       7747.69       8143.41       121.62 o
 -14   6   2        105.60        163.91        24.66 o
 -13   6   2       1317.73       1362.72        66.50 o
 -12   6   2       3720.04       3760.94        88.89 o
 -11   6   2        562.19        588.33        38.15 o
 -10   6   2      17069.49      16532.92       310.32 o
  -9   6   2        278.52        374.86        59.14 o
  -8   6   2         92.84         37.40        31.84 o
  -7   6   2       3686.43       4068.70       103.80 o
  -6   6   2        179.06         83.26        27.75 o
  -5   6   2        305.98        295.95        27.98 o
  -4   6   2         41.31         40.48        25.92 o
  -3   6   2       1180.99       1351.22        56.82 o
  -2   6   2      18057.70      17869.55       400.12 o
  -1   6   2      13354.12      13190.23       197.67 o
   0   6   2       6170.19       6768.42       114.23 o
   1   6   2        428.99        272.58        27.63 o
   2   6   2       8184.07       8567.14       154.98 o
   3   6   2        522.64        306.36        23.96 o
   4   6   2      33175.29      31308.39       651.67 o
   5   6   2        145.05         83.49        23.45 o
   6   6   2       3487.90       3329.29        86.22 o
   7   6   2       1054.77        971.20        54.47 o
   8   6   2        719.93        657.67        48.92 o
   9   6   2         77.73        126.30        49.95 o
  10   6   2        563.15        645.13        30.61 o
  11   6   2       1062.99       1131.39        61.34 o
  12   6   2       4892.38       4894.26       146.09 o
  13   6   2       6141.68       6576.11       101.41 o
  14   6   2       1086.80       1095.36        43.08 o
  15   6   2       4813.55       4626.37        69.07 o
  16   6   2        784.03        959.94        27.88 o
  17   6   2         45.21         74.37        28.38 o
  18   6   2        786.14        762.42        31.40 o
  19   6   2        349.17        404.54        33.27 o
  20   6   2       2624.88       2735.99        71.89 o
  21   6   2        243.85        161.34        36.20 o
  22   6   2        732.99        710.20        37.89 o
  23   6   2        312.19        220.74        51.63 o
 -23   7   2        253.63        252.79        56.97 o
 -22   7   2         40.64         12.79        27.35 o
 -21   7   2        163.15        217.08        35.56 o
 -20   7   2       2120.75       2307.81        87.12 o
 -19   7   2        627.36        636.14        46.01 o
 -18   7   2       2247.95       2268.81        95.51 o
 -17   7   2       1510.65       1386.48        45.20 o
 -16   7   2        475.09        457.77        29.24 o
 -15   7   2        302.69        336.73        26.63 o
 -14   7   2       3795.10       3830.33        63.97 o
 -13   7   2       1252.22       1421.25        34.51 o
 -12   7   2        718.96        778.39        32.34 o
 -11   7   2       1180.12       1175.43        43.72 o
 -10   7   2       5737.92       5126.96       115.41 o
  -9   7   2       4130.79       3773.92        90.11 o
  -8   7   2        946.68       1297.37        48.03 o
  -7   7   2       1785.23       1834.28        61.31 o
  -6   7   2       9186.40       8820.79       199.64 o
  -5   7   2       4561.46       4897.45       130.15 o
  -4   7   2        414.50        477.14        38.77 o
  -3   7   2       2589.54       2293.08        64.46 o
  -2   7   2       7936.58       9170.74       189.75 o
  -1   7   2      15540.45      15547.46       275.70 o
   0   7   2      44287.78      45672.76       718.51 o
   1   7   2       9695.40      10044.25       166.38 o
   2   7   2      37268.59      37491.67       649.50 o
   3   7   2        417.02        659.72        32.26 o
   4   7   2       8019.17       7366.98       215.79 o
   5   7   2      48774.00      48047.65       988.53 o
   6   7   2        254.37        362.79        34.90 o
   7   7   2       4459.11       3819.82       125.53 o
   8   7   2        242.06        259.85        37.29 o
   9   7   2       2317.96       2597.03        91.30 o
  10   7   2       7600.20       7856.07       166.11 o
  11   7   2       3877.14       4086.58       140.54 o
  12   7   2       9850.20       9864.77       239.85 o
  13   7   2        576.44        620.01        43.42 o
  14   7   2        949.10       1015.00        54.18 o
  15   7   2        529.66        543.12        32.57 o
  16   7   2       6895.60       6403.57        96.51 o
  17   7   2       1119.20       1157.67        39.72 o
  18   7   2        367.90        367.31        32.22 o
  19   7   2       3189.86       3066.82       110.61 o
  20   7   2        655.55        615.61        64.54 o
  21   7   2       4774.64       4716.29       122.76 o
  22   7   2        219.43        164.72        27.34 o
 -22   8   2        294.29        278.89        32.21 o
 -21   8   2        138.45        100.42        26.65 o
 -20   8   2          6.36        -29.82        33.04 o
 -19   8   2         95.06         98.77        38.10 o
 -18   8   2       1130.36       1067.84        42.51 o
 -17   8   2        427.28        388.26        31.47 o
 -16   8   2       4238.08       4213.81        74.53 o
 -15   8   2       3577.38       3433.80        60.39 o
 -14   8   2        368.30        422.29        33.17 o
 -13   8   2       8753.46       8886.12       115.75 o
 -12   8   2       2380.86       2478.33        45.46 o
 -11   8   2        581.06        548.79        24.96 o
 -10   8   2       1424.47       1363.74        39.55 o
  -9   8   2       2341.19       2150.49        70.50 o
  -8   8   2         40.08        110.33        27.30 o
  -7   8   2        171.41        169.59        42.00 o
  -6   8   2       5593.21       5260.95       126.56 o
  -5   8   2       1254.44       1434.59        53.47 o
  -4   8   2       3466.93       3234.92        81.36 o
  -3   8   2       3272.40       3050.77        81.22 o
  -2   8   2       7414.67       7031.60       152.37 o
  -1   8   2       7909.61       7847.26       181.36 o
   0   8   2       1036.62       1202.14        37.37 o
   1   8   2         37.15         76.03        25.31 o
   2   8   2        720.88        850.22        61.67 o
   3   8   2       2528.35       2560.87        71.53 o
   4   8   2         39.96        106.44        23.14 o
   5   8   2        230.88        169.71        26.53 o
   6   8   2       1141.76        983.94        46.67 o
   7   8   2       6161.63       5758.18       117.38 o
   8   8   2       7396.50       7015.34       122.92 o
   9   8   2        103.95        177.48        28.08 o
  10   8   2        790.79        883.46        36.23 o
  11   8   2         67.75        135.47        28.59 o
  12   8   2         14.50          2.21        27.03 o
  13   8   2       2008.06       1959.98        72.85 o
  14   8   2        181.34        174.77        29.71 o
  15   8   2       2055.51       1976.54        61.41 o
  16   8   2       1026.75       1006.01        40.39 o
  17   8   2        962.21        971.66        41.84 o
  18   8   2        326.50        299.82        32.23 o
  19   8   2         69.97         46.89        26.72 o
  20   8   2       2923.69       2945.91       105.89 o
  21   8   2        349.78        290.92        29.95 o
 -21   9   2        422.40        436.52        46.29 o
 -20   9   2        501.21        556.12        33.24 o
 -19   9   2       4070.75       3860.33       103.36 o
 -18   9   2        345.88        318.38        36.81 o
 -17   9   2        186.92        115.67        29.72 o
 -16   9   2       1607.92       1647.17        50.12 o
 -15   9   2       1171.71       1223.45        43.20 o
 -14   9   2        856.11        910.78        32.32 o
 -13   9   2        189.31        284.11        28.85 o
 -12   9   2         40.19         41.41        22.80 o
 -11   9   2        156.45        214.12        23.22 o
 -10   9   2       1489.61       1572.90        34.21 o
  -9   9   2       3042.90       3085.06        46.45 o
  -8   9   2       1255.85       1383.79        34.85 o
  -7   9   2       5604.22       5396.60        83.87 o
  -6   9   2      17637.13      17698.23       274.18 o
  -5   9   2       5416.74       5635.32        98.73 o
  -4   9   2        686.81        671.96        28.86 o
  -3   9   2       3852.05       3875.11        82.14 o
  -2   9   2        392.02        492.42        33.62 o
  -1   9   2       1021.51       1284.65        47.37 o
   0   9   2         59.29         67.46        48.08 o
   1   9   2        802.41        732.63        31.64 o
   2   9   2        846.40        918.72        31.65 o
   3   9   2      10751.04      10633.91       197.26 o
   4   9   2       8510.28       9045.52       160.14 o
   5   9   2       2762.17       2385.18        66.88 o
   6   9   2        484.20        569.13        34.85 o
   7   9   2        181.02        205.98        24.42 o
   8   9   2       1416.68       1423.65        37.53 o
   9   9   2        786.12        834.21        30.14 o
  10   9   2         23.31         65.21        24.06 o
  11   9   2       2411.73       2235.97        52.24 o
  12   9   2       2680.94       2889.63        84.13 o
  13   9   2       2147.54       2064.53        84.43 o
  14   9   2        240.09        279.49        44.97 o
  15   9   2       1457.79       1456.08        44.88 o
  16   9   2       2042.18       1937.56        77.29 o
  17   9   2        777.86        809.05        34.50 o
  18   9   2        652.35        582.54        33.35 o
  19   9   2        668.70        607.44        32.52 o
  20   9   2         77.91         58.98        42.74 o
 -19  10   2        952.52        868.88        36.22 o
 -18  10   2         40.13         -6.99        26.08 o
 -17  10   2        207.57        189.25        26.86 o
 -16  10   2        388.92        338.24        32.45 o
 -15  10   2       5590.28       6022.18       100.96 o
 -14  10   2         19.49          0.91        27.94 o
 -13  10   2         94.87         25.70        27.66 o
 -12  10   2        162.94        248.13        26.60 o
 -11  10   2        335.09        328.98        26.38 o
 -10  10   2       7914.59       8047.63       103.63 o
  -9  10   2         34.35         61.22        20.56 o
  -8  10   2       1731.80       1740.49        33.83 o
  -7  10   2        168.19        152.17        19.12 o
  -6  10   2        440.13        522.31        22.20 o
  -5  10   2      10650.27      10396.93       126.18 o
  -4  10   2       1040.05        951.04        27.16 o
  -3  10   2         45.69         52.27        20.03 o
  -2  10   2       1342.18       1250.90        38.57 o
  -1  10   2       1425.18       1413.22        37.30 o
   0  10   2      19312.06      19677.21       279.76 o
   1  10   2       1010.03        913.24        49.03 o
   2  10   2       1407.08       1575.93        53.33 o
   3  10   2         53.39         94.41        28.55 o
   4  10   2       1915.83       1852.86        41.83 o
   5  10   2        104.06        139.58        27.74 o
   6  10   2       2033.36       2076.17        43.64 o
   7  10   2       2257.96       2258.32        48.62 o
   8  10   2        239.45        328.22        24.94 o
   9  10   2        383.71        459.03        35.05 o
  10  10   2        732.84        744.97        31.73 o
  11  10   2       1853.42       1775.29        55.47 o
  12  10   2       4054.96       4254.78        80.28 o
  13  10   2         92.95         37.88        33.09 o
  14  10   2       2109.48       1949.81        64.09 o
  15  10   2        671.85        665.13        36.53 o
  16  10   2         31.45         40.87        30.74 o
  17  10   2       1838.29       1898.40        58.67 o
  18  10   2         14.57        -29.89        27.94 o
 -18  11   2       1090.84        973.71        49.28 o
 -17  11   2          5.59         14.43        39.36 o
 -16  11   2       2263.00       2375.88        98.40 o
 -15  11   2        915.45        847.16        33.13 o
 -14  11   2       1331.68       1384.21        38.79 o
 -13  11   2         73.89        123.61        27.53 o
 -12  11   2        451.33        506.63        30.20 o
 -11  11   2        238.03        299.90        28.01 o
 -10  11   2         69.65         95.51        24.69 o
  -9  11   2         36.36         68.14        22.72 o
  -8  11   2        189.39        189.00        27.79 o
  -7  11   2       1671.29       1495.24        36.01 o
  -6  11   2        509.63        533.70        23.49 o
  -5  11   2        931.86       1019.59        28.78 o
  -4  11   2        468.78        523.10        24.41 o
  -3  11   2        524.09        541.99        25.33 o
  -2  11   2       5098.44       4915.64        73.48 o
  -1  11   2       2145.25       1976.75        45.19 o
   0  11   2         36.88         57.85        30.77 o
   1  11   2       5657.34       5664.57       113.48 o
   2  11   2        496.65        459.31        38.58 o
   3  11   2         47.99         83.72        35.31 o
   4  11   2       1248.48       1184.21        32.46 o
   5  11   2       1110.63       1081.26        34.97 o
   6  11   2         42.74         61.59        25.53 o
   7  11   2       5092.00       5430.84        87.66 o
   8  11   2        137.43        146.73        28.35 o
   9  11   2       1957.60       1839.90        54.43 o
  10  11   2       1177.57       1327.82        41.69 o
  11  11   2       1947.42       2162.94        57.97 o
  12  11   2       2866.08       2787.57       109.20 o
  13  11   2       1580.45       1556.06        49.31 o
  14  11   2        792.50        693.14        38.65 o
  15  11   2        115.57         53.94        37.42 o
  16  11   2         82.06         52.09        29.93 o
  17  11   2        128.29         89.78        28.99 o
 -16  12   2         21.74         36.03        46.68 o
 -15  12   2         25.80         18.25        31.51 o
 -14  12   2         93.29        118.13        26.40 o
 -13  12   2       2684.01       2701.80        70.57 o
 -12  12   2         90.61         45.72        32.75 o
 -11  12   2        235.14        276.28        31.46 o
 -10  12   2        101.24        161.49        27.02 o
  -9  12   2       5234.16       5275.58        98.09 o
  -8  12   2        229.21        206.48        25.95 o
  -7  12   2       2210.68       2279.59        56.46 o
  -6  12   2       1286.07       1223.29        37.94 o
  -5  12   2         70.79        105.16        24.03 o
  -4  12   2        236.66        358.44        25.06 o
  -3  12   2        235.48        409.78        28.49 o
  -2  12   2       2724.96       2705.78        75.64 o
  -1  12   2       2237.27       2515.81        70.51 o
   0  12   2        748.02        725.62        44.53 o
   1  12   2       5317.99       5355.75       115.94 o
   2  12   2       1493.47       1493.83        54.80 o
   3  12   2        173.76        261.45        39.61 o
   4  12   2        737.18        693.26        44.89 o
   5  12   2         13.89         39.43        32.44 o
   6  12   2        240.91        167.62        29.30 o
   7  12   2        806.55        842.34        37.73 o
   8  12   2       4569.37       4769.11        90.57 o
   9  12   2         72.23        103.66        30.17 o
  10  12   2        107.62        214.72        30.88 o
  11  12   2         69.55         31.27        28.42 o
  12  12   2        114.79         98.23        32.69 o
  13  12   2       4131.04       3803.72        96.65 o
  14  12   2         44.57         26.97        34.92 o
  15  12   2         12.67          0.10        27.78 o
 -14  13   2       1040.85        720.24        44.57 o
 -13  13   2        192.23        172.28        36.74 o
 -12  13   2       2435.68       2671.88        58.87 o
 -11  13   2         82.85        116.69        41.69 o
 -10  13   2       1421.56       1553.00        50.40 o
  -9  13   2        417.56        423.81        36.85 o
  -8  13   2        796.09        830.79        55.71 o
  -7  13   2        149.69        201.39        27.64 o
  -6  13   2        251.84        352.44        28.44 o
  -5  13   2          7.12         42.07        26.41 o
  -4  13   2          6.01         96.55        40.96 o
  -3  13   2       1617.57       1605.78        57.13 o
  -2  13   2        539.90        701.07        44.25 o
  -1  13   2        230.71        306.16        44.31 o
   0  13   2       2048.81       2018.70        69.53 o
   1  13   2        827.14        754.17        49.34 o
   2  13   2        418.64        461.85        45.80 o
   3  13   2       2428.17       2785.45        82.67 o
   4  13   2       3855.15       3847.12       103.96 o
   5  13   2         61.32        147.98        48.13 o
   6  13   2        269.20        387.49        46.32 o
   7  13   2        380.14        400.00        46.85 o
   8  13   2       1912.41       2058.91        95.17 o
   9  13   2         37.26         12.09        33.12 o
  10  13   2        627.20        634.67        54.36 o
  11  13   2        204.04        263.33        55.07 o
  12  13   2        365.44        399.30        41.98 o
  13  13   2        177.01        103.25        49.85 o
 -11  14   2         29.80         78.33        72.99 o
 -10  14   2        117.82         41.77        51.39 o
  -9  14   2        435.80        427.91        38.23 o
  -8  14   2       1429.59       1164.81        71.33 o
  -7  14   2         31.09         67.54        38.69 o
  -6  14   2        360.78        428.72        43.41 o
  -5  14   2        181.30        265.48        41.90 o
  -4  14   2       2456.49       2848.26        96.66 o
  -3  14   2         61.88         86.49        40.11 o
  -2  14   2        388.53        426.51        53.73 o
  -1  14   2        243.94        367.98        46.36 o
   0  14   2       1115.58       1094.12        57.17 o
   1  14   2        154.49        301.04        39.10 o
   2  14   2        565.76        619.73        47.70 o
   3  14   2        426.55        452.44        45.48 o
   4  14   2         26.29         88.74        45.92 o
   5  14   2        324.67        319.21        57.16 o
   6  14   2         23.81         63.45        52.27 o
   7  14   2       3430.08       3251.77       216.25 o
   8  14   2       2207.08       2022.08       187.09 o
   9  14   2        935.21        782.44       184.25 o
  -6  15   2         22.06         -5.34        78.33 o
  -5  15   2        374.02        443.53        73.49 o
  -4  15   2         43.49         69.72        44.55 o
  -3  15   2        186.18        270.25        64.28 o
  -2  15   2        834.75        881.65        60.98 o
  -1  15   2        961.39        821.55        72.31 o
   0  15   2        121.06        258.37        60.58 o
   1  15   2        969.35        882.09        96.13 o
   2  15   2        764.99        669.50        53.91 o
   3  15   2       1519.87       1332.98       211.84 o
   4  15   2        239.79        137.08        81.89 o
   5  15   2         29.42         30.26        74.77 o
 -25   0   3       1825.74       1578.27        79.90 o
 -23   0   3         19.04        129.13        34.51 o
 -21   0   3       4959.43       4739.05       102.89 o
 -19   0   3       1633.63       1697.15        58.45 o
 -17   0   3       6931.68       6879.28       168.99 o
 -15   0   3       4680.16       4608.15       104.91 o
 -13   0   3       2405.82       2084.93        64.29 o
 -11   0   3      10069.84      10087.52       207.75 o
  -9   0   3         22.77         48.78        27.94 o
  -7   0   3        293.80        577.27        24.02 o
  -5   0   3      57464.38      62965.16       971.11 o
  -3   0   3       6557.23       4871.17       112.71 o
  -1   0   3      76836.18      76216.36      1449.35 o
   1   0   3       4764.08       5098.61       121.28 o
   3   0   3      10629.61      10970.03       252.78 o
   5   0   3       6722.81       6280.16       134.59 o
   7   0   3        467.36        809.45        47.29 o
   9   0   3      24046.64      21476.87       389.17 o
  11   0   3        966.47       1296.59        51.36 o
  13   0   3      10444.53       9639.02       220.23 o
  15   0   3       8152.52       7857.47       247.70 o
  17   0   3       4737.14       4597.24       103.68 o
  19   0   3          2.80         11.21        37.46 o
  21   0   3       3554.64       3832.33        91.04 o
  23   0   3         30.80         96.05        27.33 o
 -26   1   3        612.24        630.19        60.53 o
 -25   1   3       1600.48       1691.77        49.33 o
 -24   1   3          4.49          6.36        21.46 o
 -23   1   3       1291.24       1328.95        39.76 o
 -22   1   3        123.29        124.17        27.56 o
 -21   1   3        548.19        493.05        30.90 o
 -20   1   3        442.71        543.35        28.53 o
 -19   1   3       2144.03       2219.60        45.01 o
 -18   1   3       1161.83       1016.82        31.50 o
 -17   1   3        260.76        325.97        26.98 o
 -16   1   3         95.36        129.71        20.10 o
 -15   1   3       4262.24       4123.92        65.08 o
 -14   1   3       3612.55       3661.03        64.31 o
 -13   1   3        385.02        432.88        25.81 o
 -12   1   3       8574.49       8912.36       142.01 o
 -11   1   3      15107.04      14241.84       217.32 o
 -10   1   3       2607.02       2708.40        50.59 o
  -9   1   3       9876.42      10572.15       151.83 o
  -8   1   3      17074.16      17040.09       238.15 o
  -7   1   3      24185.46      21281.01       273.98 o
  -6   1   3      23614.62      23762.69       262.72 o
  -5   1   3       2383.48       2581.63        34.04 o
  -4   1   3      10819.16      10806.35       121.12 o
  -3   1   3       3066.69       3797.87        46.82 o
  -2   1   3       5869.09       5683.61        67.87 o
  -1   1   3     122612.44     128477.29      1530.87 o
   0   1   3      39986.99      39767.09       612.05 o
   1   1   3       5479.50       4958.91        82.97 o
   2   1   3       1666.38       1594.79        38.71 o
   3   1   3       9170.97       9812.64       148.20 o
   4   1   3       7706.61       8327.97       128.80 o
   5   1   3      25955.84      27261.73       397.23 o
   6   1   3       3616.16       4045.91        97.42 o
   7   1   3      12370.34      12332.05       190.05 o
   8   1   3        925.22        703.78        24.26 o
   9   1   3        510.71        501.47        23.63 o
  10   1   3         74.30         40.84        20.49 o
  11   1   3        427.50        660.79        30.52 o
  12   1   3       2370.13       2557.09        72.17 o
  13   1   3       4550.01       3721.60        72.12 o
  14   1   3      13402.09      12564.39       186.88 o
  15   1   3       4957.89       5148.03        82.64 o
  16   1   3       5779.57       5912.57        90.48 o
  17   1   3        542.39        538.07        28.72 o
  18   1   3         12.02          0.53        25.37 o
  19   1   3        505.92        609.49        29.55 o
  20   1   3        224.24        227.21        28.86 o
  21   1   3        796.35        763.97        28.80 o
  22   1   3         99.68        197.71        23.36 o
  23   1   3        734.94        749.94        26.19 o
  24   1   3        321.88        391.48        25.14 o
 -25   2   3        203.78        224.44        26.37 o
 -24   2   3        161.93        128.57        21.60 o
 -23   2   3         59.23         49.30        23.77 o
 -22   2   3        163.76        190.63        26.65 o
 -21   2   3       1738.78       1570.32        44.93 o
 -20   2   3         50.33         39.87        23.87 o
 -19   2   3        313.97        344.82        24.25 o
 -18   2   3       3389.53       3467.24        52.80 o
 -17   2   3         73.69         63.49        20.57 o
 -16   2   3        561.29        529.72        42.70 o
 -15   2   3      20366.89      18654.56       245.91 o
 -14   2   3         10.89         37.94        17.42 o
 -13   2   3        961.54        622.41        30.69 o
 -12   2   3       7410.11       7453.42       121.12 o
 -11   2   3      15205.72      14805.65       225.67 o
 -10   2   3       1575.38       1500.69        52.74 o
  -9   2   3      16334.76      15280.40       230.28 o
  -8   2   3       2028.33       2060.04        41.30 o
  -7   2   3      32073.66      32807.63       517.85 o
  -6   2   3       4328.29       3991.89        55.17 o
  -5   2   3      11200.18      11095.37       137.02 o
  -4   2   3        592.78        757.43        18.73 o
  -3   2   3      10492.77      10518.27       169.06 o
  -2   2   3        364.51        210.24        15.90 o
  -1   2   3       2714.40       2359.56        30.87 o
   0   2   3      10582.92      10983.12       161.94 o
   1   2   3       1565.48       2055.89        40.22 o
   2   2   3       5320.72       5826.42       106.67 o
   3   2   3     134131.67     137982.33      2133.76 o
   4   2   3        428.38        581.35        51.02 o
   5   2   3      47706.75      49657.55       943.38 o
   6   2   3        155.73        191.88        21.23 o
   7   2   3       3822.30       3063.99        59.99 o
   8   2   3       2346.74       2406.79        82.65 o
   9   2   3       3460.76       3150.14        70.75 o
  10   2   3        320.79        400.09        27.85 o
  11   2   3       5048.09       5021.78        89.25 o
  12   2   3       9311.53       8548.40       168.81 o
  13   2   3      31651.78      29749.94       421.33 o
  14   2   3       5280.23       5020.55        86.59 o
  15   2   3       2264.63       2180.07        51.09 o
  16   2   3       1879.53       1793.16        41.44 o
  17   2   3       3965.91       3726.19        78.50 o
  18   2   3       3111.29       3478.47        59.44 o
  19   2   3       1157.59       1143.81        33.83 o
  20   2   3          9.29         33.38        25.35 o
  21   2   3        434.47        464.95        26.70 o
  22   2   3        166.88        210.60        22.67 o
  23   2   3        701.66        709.15        34.23 o
  24   2   3         36.65         47.52        21.81 o
 -25   3   3       1472.69       1463.46        53.48 o
 -24   3   3        321.86        420.74        31.88 o
 -23   3   3       1977.59       2101.67        50.21 o
 -22   3   3        460.64        440.07        26.02 o
 -21   3   3       1210.97       1279.64        34.20 o
 -20   3   3          6.06         10.01        22.26 o
 -19   3   3        967.55        753.92        26.57 o
 -18   3   3          3.69        -38.70        21.25 o
 -17   3   3       1766.44       1767.89        36.62 o
 -16   3   3       1953.73       2066.58        59.57 o
 -15   3   3       8500.93       8600.92       116.55 o
 -14   3   3         30.01         19.17        21.42 o
 -13   3   3       3270.17       3379.02        87.04 o
 -12   3   3       1758.34       1714.32        56.17 o
 -11   3   3      24970.75      23596.92       302.77 o
 -10   3   3       3773.76       3344.57        54.73 o
  -9   3   3      27796.04      28541.11       382.11 o
  -8   3   3       3699.07       3475.94        54.06 o
  -7   3   3      25513.56      27183.11       399.58 o
  -6   3   3       7782.98       8083.28       203.32 o
  -5   3   3       3928.04       4473.20        89.08 o
  -4   3   3       4150.95       3933.47        77.47 o
  -3   3   3      43054.54      45563.51       706.41 o
  -2   3   3       5461.77       6355.49       117.51 o
  -1   3   3       2857.30       2385.93        38.14 o
   0   3   3       8550.36       8726.67       114.46 o
   1   3   3      63564.94      65246.64       867.80 o
   2   3   3      21587.45      21503.66       274.50 o
   3   3   3       9721.25       9511.33       156.11 o
   4   3   3       5376.45       6123.05       117.17 o
   5   3   3       1901.55       1984.88        48.40 o
   6   3   3      17461.74      16483.67       279.36 o
   7   3   3        322.60        528.10        24.19 o
   8   3   3        380.83        336.75        20.87 o
   9   3   3       3458.91       3819.03        69.21 o
  10   3   3       5962.31       5753.61        97.33 o
  11   3   3      10979.02       9920.44       192.27 o
  12   3   3       1396.92       1694.37        69.54 o
  13   3   3          8.23         40.22        27.62 o
  14   3   3       1054.42       1032.72        36.61 o
  15   3   3        336.21        348.52        28.40 o
  16   3   3       1686.52       1751.45        46.99 o
  17   3   3       1127.12       1141.56        37.35 o
  18   3   3         40.90         33.33        22.11 o
  19   3   3        167.81        186.37        24.77 o
  20   3   3       1300.60       1391.27        35.30 o
  21   3   3        477.23        441.23        25.83 o
  22   3   3        536.05        419.28        24.10 o
  23   3   3        395.01        400.72        28.99 o
  24   3   3       1372.35       1524.59        52.25 o
 -25   4   3        112.36         56.97        49.85 o
 -24   4   3         88.36        134.91        31.90 o
 -23   4   3         46.50         28.49        25.90 o
 -22   4   3         57.31          5.56        22.65 o
 -21   4   3       5812.58       5995.62        85.45 o
 -20   4   3        986.46        943.82        30.63 o
 -19   4   3       1431.40       1549.28        36.82 o
 -18   4   3       3067.65       3124.92        51.04 o
 -17   4   3        131.80        176.15        20.63 o
 -16   4   3       6273.42       6170.56        83.70 o
 -15   4   3      11013.99      11039.16       160.11 o
 -14   4   3       1374.13       1295.95        34.48 o
 -13   4   3       5588.87       5013.65        71.85 o
 -12   4   3       1367.80       1420.14        40.07 o
 -11   4   3      10543.62       9565.77       157.12 o
 -10   4   3      12674.57      12379.63       196.96 o
  -9   4   3      20137.09      18183.54       281.89 o
  -8   4   3       9484.06       8988.73       157.68 o
  -7   4   3       5826.11       6259.34       104.83 o
  -6   4   3         60.30         89.66        16.67 o
  -5   4   3        996.43        917.79        32.33 o
  -4   4   3      11141.71      11337.84       229.63 o
  -3   4   3       8311.46       9283.07       218.92 o
  -2   4   3       7930.87       8787.81       326.67 o
  -1   4   3      16158.28      15974.07       261.30 o
   0   4   3        676.52        890.18        25.96 o
   1   4   3      52040.09      52151.36       740.12 o
   2   4   3       2967.43       2806.39        68.16 o
   3   4   3       1252.93       1927.89        63.06 o
   4   4   3      23353.48      24152.47       576.59 o
   5   4   3      38341.42      39152.78       814.04 o
   6   4   3        109.66        133.60        24.94 o
   7   4   3      37803.56      33392.09       605.18 o
   8   4   3       1640.28       1874.67        55.05 o
   9   4   3       6287.01       5760.65       191.02 o
  10   4   3         14.98         44.01        31.36 o
  11   4   3       4172.48       4189.34        86.10 o
  12   4   3        215.61        227.27        47.12 o
  13   4   3       9525.51       9279.40       179.75 o
  14   4   3       5580.37       5666.44       113.47 o
  15   4   3       6167.97       5834.34        87.90 o
  16   4   3       1136.76       1283.21        45.44 o
  17   4   3        159.10        227.92        26.87 o
  18   4   3         92.87        106.76        29.59 o
  19   4   3        301.51        319.42        28.99 o
  20   4   3       2328.30       2366.44        53.89 o
  21   4   3       5169.58       4900.00        84.87 o
  22   4   3         56.48         51.51        23.97 o
  23   4   3        486.45        537.70        35.15 o
 -24   5   3          8.64         -3.86        35.82 o
 -23   5   3       1410.92       1498.67        58.59 o
 -22   5   3       1019.61       1100.88        59.96 o
 -21   5   3         64.47         45.20        49.84 o
 -20   5   3        131.38        148.64        45.01 o
 -19   5   3       2022.79       2013.68        75.08 o
 -18   5   3        576.42        557.58        37.57 o
 -17   5   3        568.15        593.17        37.05 o
 -16   5   3        103.23        144.13        30.71 o
 -15   5   3       2665.02       2520.44       115.75 o
 -14   5   3        269.94        249.24        52.96 o
 -13   5   3       3383.08       3218.73        78.66 o
 -12   5   3        204.89        313.00        30.52 o
 -11   5   3       1771.27       1502.12        63.95 o
 -10   5   3        375.37        312.03        37.97 o
  -9   5   3        474.35        317.08        31.11 o
  -8   5   3       6101.52       6063.80       124.94 o
  -7   5   3      13073.01      11918.27       227.81 o
  -6   5   3       4544.74       4877.45       102.14 o
  -5   5   3       6103.83       5308.73       113.02 o
  -4   5   3       3921.28       4006.63       102.01 o
  -3   5   3         86.00        157.19        32.63 o
  -2   5   3       3516.13       3784.06        95.14 o
  -1   5   3      12292.38      11938.15       231.49 o
   0   5   3       2301.95       2410.86        56.77 o
   1   5   3        616.08        553.23        29.69 o
   2   5   3       6512.22       7158.24       167.99 o
   3   5   3       4927.56       4855.72       118.08 o
   4   5   3        493.81        345.74        25.98 o
   5   5   3      15647.20      15802.41       336.59 o
   6   5   3         25.22         24.35        25.32 o
   7   5   3      21552.18      19793.54       421.41 o
   8   5   3       1181.64       1114.74        49.26 o
   9   5   3      10359.10      10718.36       239.14 o
  10   5   3       1568.62       1526.73        63.93 o
  11   5   3         91.87        234.91        34.90 o
  12   5   3        304.42        160.97        47.61 o
  13   5   3       4701.90       4143.56       101.98 o
  14   5   3       8057.72       7846.50       102.75 o
  15   5   3      10941.86      10623.22       128.30 o
  16   5   3       2146.86       2251.74        55.72 o
  17   5   3       5081.64       4908.44        78.57 o
  18   5   3        213.17        200.73        40.05 o
  19   5   3        794.83        837.88        35.87 o
  20   5   3        303.15        303.56        27.16 o
  21   5   3        252.82        335.50        24.75 o
  22   5   3       1427.17       1224.31        42.12 o
  23   5   3        179.35        153.08        42.33 o
 -24   6   3        354.42        281.27        56.97 o
 -23   6   3       1249.22       1374.24        58.42 o
 -22   6   3        101.16          2.86        41.02 o
 -21   6   3        101.24        153.34        48.51 o
 -20   6   3       1557.85       1523.69        70.12 o
 -19   6   3        538.22        695.88        50.01 o
 -18   6   3        103.03        146.52        46.23 o
 -17   6   3        651.75        558.14        38.33 o
 -16   6   3        207.08        320.83        34.79 o
 -15   6   3        223.80        255.60        36.50 o
 -14   6   3       3056.35       3138.31        63.74 o
 -13   6   3        331.16        393.26        30.60 o
 -12   6   3         79.32         96.52        28.96 o
 -11   6   3          2.29         21.15        29.21 o
 -10   6   3         39.77         33.88        28.48 o
  -9   6   3        342.85        368.36        39.57 o
  -8   6   3         13.94         61.14        31.90 o
  -7   6   3       6317.32       6456.37       150.41 o
  -6   6   3       6603.14       6752.66       155.14 o
  -5   6   3        321.60        431.29        30.47 o
  -4   6   3       4766.41       5862.53       144.81 o
  -3   6   3         38.98         49.15        25.75 o
  -2   6   3      33144.83      34093.75       656.81 o
  -1   6   3       3432.46       3529.68        71.49 o
   0   6   3       3537.70       4214.30        82.05 o
   1   6   3       1644.62       1906.78        52.08 o
   2   6   3       4140.46       3825.42        85.82 o
   3   6   3       4927.21       4696.67       103.09 o
   4   6   3      18332.51      17854.33       378.52 o
   5   6   3       5393.14       5417.28       128.77 o
   6   6   3       2432.71       2334.77        71.19 o
   7   6   3         89.72        105.09        29.65 o
   8   6   3      22973.03      22290.83       475.59 o
   9   6   3         72.72         64.20        25.11 o
  10   6   3         14.56         12.85        63.87 o
  11   6   3       1745.07       1623.97        80.21 o
  12   6   3       8765.79       8565.57       153.92 o
  13   6   3       5220.02       4958.74        90.61 o
  14   6   3       4486.67       4504.59        65.07 o
  15   6   3       1970.64       1814.87        39.20 o
  16   6   3        219.73        194.10        24.27 o
  17   6   3         85.89         51.92        23.87 o
  18   6   3       1522.89       1518.29        43.21 o
  19   6   3          5.35         -7.89        27.78 o
  20   6   3        171.91        171.98        23.86 o
  21   6   3       2251.74       2009.93        71.94 o
  22   6   3       1057.86       1195.16        55.74 o
 -23   7   3       3569.80       3416.48       137.23 o
 -22   7   3        103.21        127.62        51.65 o
 -21   7   3        423.15        476.65        35.04 o
 -20   7   3       2035.99       2100.28        83.28 o
 -19   7   3        647.24        585.34        45.72 o
 -18   7   3        666.75        645.60        47.76 o
 -17   7   3        155.05        159.83        38.76 o
 -16   7   3       1390.25       1395.37        43.65 o
 -15   7   3          2.47          5.30        23.53 o
 -14   7   3          1.03         20.72        22.29 o
 -13   7   3       3731.07       3625.32        59.38 o
 -12   7   3       2808.21       2951.57        56.77 o
 -11   7   3       1419.51       1516.12        51.78 o
 -10   7   3        373.61        434.99        36.96 o
  -9   7   3        373.47        390.77        33.95 o
  -8   7   3       2980.30       2680.94        70.19 o
  -7   7   3       5639.47       5113.65       109.04 o
  -6   7   3      11434.53      10408.44       274.26 o
  -5   7   3      17069.70      16224.20       373.80 o
  -4   7   3       5433.95       5696.88       145.75 o
  -3   7   3        252.03        296.56        29.45 o
  -2   7   3       1904.66       1932.61        57.93 o
  -1   7   3      10186.48       9191.32       189.91 o
   0   7   3        665.89        967.51        31.12 o
   1   7   3       1406.86       1406.70        40.79 o
   2   7   3      13835.10      14207.08       282.18 o
   3   7   3       5792.73       5555.59       120.30 o
   4   7   3       1485.70       1299.47        58.74 o
   5   7   3       3136.97       3424.92       109.18 o
   6   7   3      11683.80      11463.00       549.18 o
   7   7   3       9669.70       9245.46       295.18 o
   8   7   3        206.15        143.75        26.66 o
   9   7   3        317.59        380.66        46.91 o
  10   7   3        734.52        882.67        49.92 o
  11   7   3      13185.47      13404.96       379.81 o
  12   7   3       3477.02       3227.46        64.87 o
  13   7   3       2791.54       2821.74        79.57 o
  14   7   3       1142.23       1074.55        28.32 o
  15   7   3        330.19        350.11        24.43 o
  16   7   3       1272.69       1211.49        32.97 o
  17   7   3       4492.29       4465.52        86.53 o
  18   7   3        355.64        387.56        31.49 o
  19   7   3         90.55         81.81        35.39 o
  20   7   3        599.89        712.10        43.96 o
  21   7   3        269.78        226.17        30.63 o
  22   7   3        887.98        856.91        53.67 o
 -22   8   3       1679.41       1372.18       106.66 o
 -21   8   3        691.64        621.12        32.44 o
 -20   8   3       1949.43       1866.53        66.17 o
 -19   8   3       3652.09       3909.69       103.91 o
 -18   8   3        196.63        258.84        34.23 o
 -17   8   3       1629.49       1549.01        51.89 o
 -16   8   3         70.09         62.13        28.31 o
 -15   8   3        307.13        372.79        27.49 o
 -14   8   3          5.22         46.61        24.23 o
 -13   8   3         70.91        131.29        22.57 o
 -12   8   3        290.17        376.66        22.90 o
 -11   8   3       6805.73       6583.25        86.15 o
 -10   8   3        273.20        279.66        23.55 o
  -9   8   3       9883.85       9086.28       145.98 o
  -8   8   3       1070.58       1181.02        46.78 o
  -7   8   3        224.01        176.41        32.15 o
  -6   8   3        847.70       1007.86        45.93 o
  -5   8   3        297.92        290.52        31.11 o
  -4   8   3       3146.74       3526.96        85.93 o
  -3   8   3      12662.72      11967.75       215.47 o
  -2   8   3        481.58        524.38        35.05 o
  -1   8   3        492.11        611.42        36.33 o
   0   8   3        407.19        288.16        30.52 o
   1   8   3        250.38        264.34        23.64 o
   2   8   3        141.65        167.16        28.52 o
   3   8   3      37476.05      34728.13       627.75 o
   4   8   3         79.57        138.93        19.75 o
   5   8   3      16797.45      15568.68       235.63 o
   6   8   3       3308.15       3540.78        85.94 o
   7   8   3        189.83        118.41        30.33 o
   8   8   3        436.06        442.65        42.63 o
   9   8   3       1641.90       1692.12        63.08 o
  10   8   3      10524.48      10297.77       174.86 o
  11   8   3       1216.93       1303.20        67.66 o
  12   8   3        307.88        326.94        52.53 o
  13   8   3       2083.57       1967.76        69.30 o
  14   8   3       1470.20       1210.41        37.85 o
  15   8   3        372.56        281.08        35.18 o
  16   8   3       2229.57       2042.44        54.71 o
  17   8   3       1440.57       1368.10        45.54 o
  18   8   3        301.22        329.79        34.08 o
  19   8   3        707.39        735.31        33.84 o
  20   8   3        250.93        202.43        26.63 o
  21   8   3         38.06         32.83        33.66 o
 -21   9   3         12.39        -25.63        29.48 o
 -20   9   3        196.06        117.92        27.31 o
 -19   9   3       2148.94       1801.63        55.77 o
 -18   9   3       1125.76       1001.13        37.72 o
 -17   9   3        342.34        323.58        30.21 o
 -16   9   3        123.21        120.28        31.76 o
 -15   9   3        279.41        289.07        31.16 o
 -14   9   3       1051.27       1173.56        35.67 o
 -13   9   3        115.46        112.40        25.00 o
 -12   9   3        444.68        552.77        27.36 o
 -11   9   3       3214.74       3457.69        54.43 o
 -10   9   3        273.76        324.24        21.84 o
  -9   9   3        256.58        177.21        20.19 o
  -8   9   3        471.24        502.10        25.63 o
  -7   9   3        386.84        425.95        26.18 o
  -6   9   3       2979.51       3189.72        62.96 o
  -5   9   3        326.67        445.61        25.55 o
  -4   9   3       6446.21       6398.90       100.16 o
  -3   9   3          2.60         24.39        24.04 o
  -2   9   3       1252.14       1275.99        44.96 o
  -1   9   3       1596.94       1744.06        56.58 o
   0   9   3       2738.61       2987.34        77.52 o
   1   9   3        159.66        252.79        25.58 o
   2   9   3       1903.01       2099.79        44.46 o
   3   9   3        359.47        413.67        22.55 o
   4   9   3       6070.07       6186.74       112.90 o
   5   9   3        823.51        886.85        49.01 o
   6   9   3        688.11        774.97        40.42 o
   7   9   3       3321.48       3430.44        69.52 o
   8   9   3        649.62        570.99        28.35 o
   9   9   3        614.03        702.63        34.08 o
  10   9   3        163.71        253.84        27.68 o
  11   9   3        154.64        216.62        28.31 o
  12   9   3       4724.53       4837.34       147.35 o
  13   9   3          3.16        -15.55        29.86 o
  14   9   3       2430.93       2438.96       100.09 o
  15   9   3        392.57        390.24        36.02 o
  16   9   3        110.95         89.11        33.30 o
  17   9   3        552.98        543.96        30.64 o
  18   9   3       1571.00       1624.96        47.84 o
  19   9   3        325.65        295.03        27.09 o
 -19  10   3         70.79         34.57        26.33 o
 -18  10   3       5121.17       4878.92        87.58 o
 -17  10   3        342.69        308.04        27.97 o
 -16  10   3        480.57        484.50        31.21 o
 -15  10   3       2068.97       2206.27        55.19 o
 -14  10   3       2517.40       2415.91        64.18 o
 -13  10   3        795.56        787.99        38.16 o
 -12  10   3        321.77        300.48        26.65 o
 -11  10   3        119.35        121.86        24.42 o
 -10  10   3       3833.14       3898.54        58.20 o
  -9  10   3         56.65        107.09        20.43 o
  -8  10   3       7970.93       8258.45        94.07 o
  -7  10   3       2561.19       2678.57        42.61 o
  -6  10   3         20.11         52.21        17.44 o
  -5  10   3       6302.09       6282.90        79.46 o
  -4  10   3      20596.18      21131.51       235.12 o
  -3  10   3      10414.13      10223.17       121.61 o
  -2  10   3       5980.75       5501.34        85.50 o
  -1  10   3      14295.38      14027.36       192.46 o
   0  10   3      14663.66      14515.44       232.21 o
   1  10   3        431.33        504.90        29.91 o
   2  10   3        262.08        258.49        32.07 o
   3  10   3       7244.88       7298.72       122.96 o
   4  10   3       1144.28       1008.26        29.75 o
   5  10   3       3239.32       3001.19        53.33 o
   6  10   3       6296.08       6291.49        93.60 o
   7  10   3       3813.33       4118.13        70.34 o
   8  10   3        458.76        541.94        27.89 o
   9  10   3       2928.04       3242.33        67.30 o
  10  10   3       1859.45       1888.06        52.98 o
  11  10   3       1071.88       1100.31        61.55 o
  12  10   3        400.60        458.37        46.40 o
  13  10   3        727.60        786.88        45.60 o
  14  10   3        991.17        899.83        40.47 o
  15  10   3         76.90        107.51        31.38 o
  16  10   3       2135.01       2121.81        87.74 o
  17  10   3       1211.01       1143.96        41.27 o
  18  10   3         29.23         46.81        35.48 o
 -18  11   3       2306.54       1879.30        77.17 o
 -17  11   3       1573.39       1433.53        53.60 o
 -16  11   3        945.26        930.34        34.86 o
 -15  11   3        117.65        131.37        29.99 o
 -14  11   3        143.03        165.07        26.72 o
 -13  11   3        314.48        346.07        28.84 o
 -12  11   3         29.31         34.50        28.84 o
 -11  11   3         73.59        100.88        26.38 o
 -10  11   3        142.30        166.50        24.71 o
  -9  11   3        130.55         90.56        22.00 o
  -8  11   3        103.47         80.86        21.28 o
  -7  11   3       3828.08       3868.43        55.65 o
  -6  11   3         64.67        142.15        19.82 o
  -5  11   3       8364.87       8105.26       100.15 o
  -4  11   3       1204.57       1218.05        31.14 o
  -3  11   3       2783.49       2811.55        50.28 o
  -2  11   3         50.46         43.42        20.79 o
  -1  11   3        164.68        174.93        21.04 o
   0  11   3       1845.70       1936.06        53.32 o
   1  11   3       3289.43       3430.89        86.53 o
   2  11   3        296.78        439.55        38.95 o
   3  11   3       3701.45       3603.68        88.95 o
   4  11   3       2973.96       2903.69        76.44 o
   5  11   3         32.58         80.37        25.13 o
   6  11   3        720.88        906.89        34.19 o
   7  11   3       2774.54       2803.40        60.11 o
   8  11   3         61.65         86.50        30.00 o
   9  11   3        583.55        659.58        35.18 o
  10  11   3       2537.80       2630.02        71.62 o
  11  11   3         20.51         15.64        28.77 o
  12  11   3        133.69        124.74        34.26 o
  13  11   3        167.03        198.51        33.05 o
  14  11   3        563.14        467.07        36.90 o
  15  11   3        169.31        165.72        32.07 o
  16  11   3        873.37        786.25        38.46 o
  17  11   3        668.97        656.11        50.74 o
 -16  12   3        840.41        652.98        43.17 o
 -15  12   3        375.00        460.89        42.56 o
 -14  12   3       3620.28       3793.14        89.32 o
 -13  12   3         82.12         85.94        27.98 o
 -12  12   3        108.02        138.36        25.16 o
 -11  12   3        125.63        178.19        25.41 o
 -10  12   3        540.75        639.50        31.57 o
  -9  12   3         58.68        103.53        26.31 o
  -8  12   3        791.67        732.06        36.66 o
  -7  12   3       2819.60       2816.30        62.07 o
  -6  12   3         61.91        142.19        26.34 o
  -5  12   3       1268.09       1511.58        42.54 o
  -4  12   3       2665.13       2511.22        52.33 o
  -3  12   3        363.30        374.95        26.46 o
  -2  12   3       2776.16       2724.24        62.21 o
  -1  12   3        413.10        465.91        38.70 o
   0  12   3         99.02        110.89        40.03 o
   1  12   3        200.56        218.91        41.47 o
   2  12   3        909.28        690.72        47.79 o
   3  12   3       1339.60       1283.79        56.07 o
   4  12   3        124.30        213.90        47.99 o
   5  12   3         92.36        117.24        44.98 o
   6  12   3        683.11        580.05        34.01 o
   7  12   3        467.30        579.21        35.95 o
   8  12   3       1177.11       1243.92        42.11 o
   9  12   3          1.11        -22.19        29.77 o
  10  12   3         53.25         19.22        38.13 o
  11  12   3        607.76        597.95        30.82 o
  12  12   3         77.44         21.04        26.27 o
  13  12   3         10.57        -60.72        30.36 o
  14  12   3         20.35         -2.37        27.63 o
  15  12   3         26.75        -15.24        56.97 o
 -14  13   3        545.70        464.09        38.73 o
 -13  13   3       2011.60       1922.90        67.40 o
 -12  13   3        156.29        107.42        24.04 o
 -11  13   3       3932.53       4339.26        94.46 o
 -10  13   3        103.29         89.96        24.89 o
  -9  13   3         94.97        180.41        25.46 o
  -8  13   3        387.48        459.70        30.51 o
  -7  13   3        286.59        288.66        28.09 o
  -6  13   3       7484.00       8002.82       153.75 o
  -5  13   3       1323.03       1441.81        47.63 o
  -4  13   3        360.25        323.79        29.64 o
  -3  13   3       3473.80       3491.42        97.59 o
  -2  13   3       1624.19       1725.88        62.98 o
  -1  13   3       1414.41       1538.02        61.05 o
   0  13   3         60.74        100.01        41.38 o
   1  13   3       2318.97       2275.55        79.64 o
   2  13   3          1.40          0.10        37.82 o
   3  13   3         42.14         98.08        47.69 o
   4  13   3       1082.34       1132.69        61.66 o
   5  13   3       2130.33       2449.49        90.57 o
   6  13   3        596.11        711.87        50.83 o
   7  13   3        747.19        879.89        52.53 o
   8  13   3       1872.92       1733.98        75.90 o
   9  13   3       5360.45       5159.84       174.22 o
  10  13   3          1.04        -29.32        27.02 o
  11  13   3       3810.84       3859.58        95.47 o
  12  13   3        407.48        370.50        46.03 o
 -11  14   3         46.36         -7.12        74.77 o
 -10  14   3       2840.63       2715.49       141.24 o
  -9  14   3        833.90        848.48        45.63 o
  -8  14   3         11.54         42.73        31.33 o
  -7  14   3          2.38         43.81        29.67 o
  -6  14   3         38.04        107.32        39.21 o
  -5  14   3         15.08         75.08        39.76 o
  -4  14   3        932.26        859.43        50.64 o
  -3  14   3       2257.26       2295.77        81.51 o
  -2  14   3        882.65       1038.56        62.77 o
  -1  14   3        271.35        433.83        45.95 o
   0  14   3       1105.46       1007.16        48.31 o
   1  14   3        158.68        283.66        42.27 o
   2  14   3        209.50        206.21        41.57 o
   3  14   3        272.25        331.94        49.20 o
   4  14   3       2982.38       3108.97       106.80 o
   5  14   3         42.78         75.33        52.27 o
   6  14   3         97.28        123.77        51.00 o
   7  14   3       3186.44       3476.88       125.43 o
   8  14   3        884.83        950.18        85.45 o
   9  14   3       1085.05        957.75        89.01 o
  -6  15   3        160.56        126.39        80.11 o
  -5  15   3        903.21        908.83        69.45 o
  -4  15   3       1756.31       1724.13        86.72 o
  -3  15   3       1060.20       1194.42        66.12 o
  -2  15   3       1569.63       1668.85        93.72 o
  -1  15   3         62.65        101.47        55.22 o
   0  15   3        632.41        709.81        67.42 o
   1  15   3         58.18         72.48        51.27 o
   2  15   3        396.52        464.63        96.13 o
   3  15   3         47.31          0.00        78.33 o
   4  15   3        287.22        300.85        81.89 o
 -26   0   4       1324.48       1340.49        89.01 o
 -24   0   4        800.86        983.26        42.38 o
 -22   0   4       1273.80       1291.01        58.89 o
 -20   0   4       1364.79       1264.70        44.25 o
 -18   0   4       1123.11       1158.44        43.60 o
 -16   0   4       1398.06       1435.58        49.95 o
 -14   0   4      17265.48      15674.38       272.84 o
 -12   0   4       6587.36       6663.47       144.36 o
 -10   0   4       1457.42       1515.54        59.10 o
  -8   0   4      20562.92      22632.28       393.40 o
  -6   0   4      12980.59      12477.57       200.16 o
  -4   0   4      46058.00      45175.77       759.48 o
  -2   0   4       2656.66       2363.39        46.91 o
   0   0   4       7656.77       8083.38       185.29 o
   2   0   4      17193.13      17735.43       399.94 o
   4   0   4       2591.52       2112.64        74.16 o
   6   0   4      41873.33      41399.10       918.81 o
   8   0   4      58773.70      56796.43      1079.98 o
  10   0   4        922.83        789.49        41.38 o
  12   0   4       8392.58       8045.97       202.56 o
  14   0   4       3703.20       3849.84       109.54 o
  16   0   4       7359.80       8060.89       147.37 o
  18   0   4         52.71         78.48        40.60 o
  20   0   4         65.41         61.24        36.29 o
  22   0   4        205.82        291.62        30.74 o
  24   0   4        799.34        820.22        54.44 o
 -26   1   4        571.02        671.27        80.11 o
 -25   1   4       1050.32       1090.16        40.22 o
 -24   1   4       4957.98       5012.10        76.05 o
 -23   1   4         75.95         80.07        24.63 o
 -22   1   4       1032.29       1138.56        34.78 o
 -21   1   4       1461.57       1422.22        36.89 o
 -20   1   4       6059.45       5828.52        81.00 o
 -19   1   4        823.89        783.68        28.41 o
 -18   1   4       2947.63       2904.06        48.93 o
 -17   1   4          5.65        -27.42        23.15 o
 -16   1   4       2548.08       2501.22        45.88 o
 -15   1   4        455.60        486.10        22.52 o
 -14   1   4       4960.31       4914.18        68.59 o
 -13   1   4        688.81        690.21        33.92 o
 -12   1   4       5771.16       4898.25        84.12 o
 -11   1   4        543.77        725.33        24.98 o
 -10   1   4      21059.82      20020.09       299.96 o
  -9   1   4        176.06        258.29        15.58 o
  -8   1   4        309.13        722.75        28.53 o
  -7   1   4       1712.94       1797.71        37.71 o
  -6   1   4      13456.15      13872.85       156.53 o
  -5   1   4      65159.29      69723.11       759.36 o
  -3   1   4        355.43        238.27         9.72 o
  -2   1   4       3903.23       3437.10        46.37 o
  -1   1   4      47263.36      48674.50       693.43 o
   0   1   4      10784.27      12057.44       165.93 o
   1   1   4       7958.07       8347.57       136.50 o
   2   1   4      70650.44      70964.56      1094.41 o
   3   1   4      15182.09      15577.42       230.91 o
   4   1   4        472.25        561.64        23.24 o
   5   1   4      17288.58      16891.14       273.32 o
   6   1   4      21139.86      21711.66       349.69 o
   7   1   4      11982.35      12157.43       173.43 o
   8   1   4        967.29        620.75        23.47 o
   9   1   4      17644.80      17108.62       239.06 o
  10   1   4       8114.10       7671.62       124.08 o
  11   1   4       5151.03       5264.46        93.23 o
  12   1   4      12104.88      10799.76       171.36 o
  13   1   4        518.54        398.31        26.69 o
  14   1   4       2014.51       1862.12        49.18 o
  15   1   4      10201.48      10029.35       138.43 o
  16   1   4        273.61        216.22        25.09 o
  17   1   4        112.16        155.20        25.06 o
  18   1   4       1354.99       1344.64        39.22 o
  19   1   4        509.30        505.76        28.31 o
  20   1   4       1363.55       1495.90        39.41 o
  21   1   4         42.28         78.21        23.46 o
  22   1   4         56.74        111.73        21.75 o
  23   1   4       1477.16       1576.44        45.66 o
  24   1   4       2558.50       2497.52        53.01 o
 -25   2   4        312.95        371.68        29.72 o
 -24   2   4       1733.26       1764.02        40.38 o
 -23   2   4       1304.68       1244.10        33.65 o
 -22   2   4       1482.60       1450.09        35.91 o
 -21   2   4       2548.26       2498.29        51.56 o
 -20   2   4       2363.48       2312.05        47.33 o
 -19   2   4        753.38        776.37        28.89 o
 -18   2   4       2456.69       2296.44        42.28 o
 -17   2   4        168.92        247.72        21.13 o
 -16   2   4         73.80        100.08        22.30 o
 -15   2   4         10.95        -10.93        22.39 o
 -14   2   4       2981.44       2332.99        40.41 o
 -13   2   4        805.72        785.11        30.95 o
 -12   2   4       2992.88       2706.67        54.89 o
 -11   2   4        131.78        114.94        18.01 o
 -10   2   4       3655.53       3992.05        68.49 o
  -9   2   4      14707.60      13597.47       186.04 o
  -8   2   4      16491.62      15835.79       222.46 o
  -7   2   4      38381.49      38313.84       559.70 o
  -6   2   4       2567.45       2505.90        35.83 o
  -5   2   4      17983.55      19627.76       217.52 o
  -4   2   4      11122.96      10591.57       124.02 o
  -3   2   4       6983.60       7715.23       108.93 o
  -2   2   4       3012.18       2998.96        43.23 o
  -1   2   4        270.13        364.74        10.51 o
   0   2   4       5666.66       5573.08        75.92 o
   1   2   4      20845.92      21634.39       292.94 o
   2   2   4       8472.76       9073.58       138.02 o
   3   2   4      12902.93      13726.70       270.97 o
   4   2   4      15367.57      15994.67       315.47 o
   5   2   4      15849.93      17211.15       341.04 o
   6   2   4        680.82        732.74        27.14 o
   7   2   4       1111.03       1195.71        33.17 o
   8   2   4       1165.90       1400.81        34.77 o
   9   2   4      10582.15      10704.58       165.16 o
  10   2   4       8609.64       8150.05       130.84 o
  11   2   4         81.70        162.43        25.86 o
  12   2   4       1601.54       1358.07        38.35 o
  13   2   4      14797.85      14926.07       272.38 o
  14   2   4       2484.05       2081.10        49.43 o
  15   2   4       2683.68       2630.65        55.05 o
  16   2   4       4764.40       5033.02        80.67 o
  17   2   4         87.89        104.71        24.26 o
  18   2   4        230.39        305.28        30.24 o
  19   2   4       2482.71       2377.91        49.38 o
  20   2   4       2508.27       2751.76        54.81 o
  21   2   4         56.89        124.82        24.79 o
  22   2   4       1499.35       1632.76        40.23 o
  23   2   4       2588.73       2243.05        57.87 o
  24   2   4          7.88         29.08        20.15 o
 -25   3   4        255.05        212.52        38.44 o
 -24   3   4        701.83        844.05        37.42 o
 -23   3   4       1065.40       1196.00        32.15 o
 -22   3   4        191.60        211.30        24.52 o
 -21   3   4        567.95        606.97        27.86 o
 -20   3   4       1849.91       1737.29        42.92 o
 -19   3   4        191.41        254.22        22.53 o
 -18   3   4       1691.79       1727.21        35.87 o
 -17   3   4         21.14         25.49        22.91 o
 -16   3   4       3657.51       3406.77        61.10 o
 -15   3   4       6519.88       6811.97        95.55 o
 -14   3   4       1227.02       1219.19        32.02 o
 -13   3   4         68.05         66.12        27.81 o
 -12   3   4       2483.85       1866.71        52.90 o
 -11   3   4       2365.15       2063.60        41.10 o
 -10   3   4      12210.50      12329.88       161.06 o
  -9   3   4         45.99        105.28        12.88 o
  -8   3   4       1183.80       1243.91        31.66 o
  -7   3   4         52.65         34.48        10.81 o
  -6   3   4      15514.88      15546.02       277.01 o
  -5   3   4       6067.97       6033.35       105.15 o
  -4   3   4       2213.28       2141.55        45.06 o
  -3   3   4      24649.43      25077.59       365.55 o
  -2   3   4      47726.21      49065.52       826.17 o
  -1   3   4       5599.41       5700.17        73.10 o
   0   3   4      28136.13      28648.78       411.52 o
   1   3   4      10508.44      10467.71       168.08 o
   2   3   4       7129.76       6397.53       101.01 o
   3   3   4       2219.29       2758.43        56.05 o
   4   3   4      20904.67      19909.49       350.28 o
   5   3   4       7994.98       9078.76       152.60 o
   6   3   4      59405.21      61224.41      1093.55 o
   7   3   4      12451.13      12170.84       202.41 o
   8   3   4       1660.87       2175.98        51.41 o
   9   3   4        135.94        152.73        26.04 o
  10   3   4       2776.43       2710.02        67.93 o
  11   3   4        205.34        190.53        26.75 o
  12   3   4       4286.15       4108.42       113.04 o
  13   3   4        130.36         87.77        29.91 o
  14   3   4       1199.19       1333.87        47.53 o
  15   3   4        534.56        460.55        31.94 o
  16   3   4       8933.46       9217.64       147.76 o
  17   3   4       1481.97       1349.71        46.84 o
  18   3   4        575.61        746.12        45.69 o
  19   3   4        274.43        298.01        30.67 o
  20   3   4       6823.43       6868.71       113.10 o
  21   3   4       1380.87       1444.46        40.08 o
  22   3   4       1846.82       1891.01        48.32 o
  23   3   4        166.00         57.08        26.78 o
 -25   4   4        436.66        467.53        50.74 o
 -24   4   4       1899.99       1927.85        65.84 o
 -23   4   4        136.25        146.93        28.61 o
 -22   4   4        907.40        878.29        36.41 o
 -21   4   4        642.11        574.98        28.00 o
 -20   4   4       1703.89       1644.09        38.19 o
 -19   4   4         49.24         84.56        22.22 o
 -18   4   4         41.65         48.50        30.17 o
 -17   4   4       1584.50       1545.38        35.45 o
 -16   4   4       2207.10       2050.50        40.59 o
 -15   4   4         98.47         61.05        20.32 o
 -14   4   4       3878.75       3525.69        58.87 o
 -13   4   4        295.65        309.14        25.85 o
 -12   4   4        279.81        249.37        24.13 o
 -11   4   4       5822.12       4792.43        81.40 o
 -10   4   4       2606.98       2259.46        52.00 o
  -9   4   4       2860.33       3166.56        62.39 o
  -8   4   4      12911.49      12549.84       197.36 o
  -7   4   4       6320.32       6169.48       102.65 o
  -6   4   4        865.75        787.37        27.47 o
  -5   4   4        159.81         47.31        16.90 o
  -4   4   4      11059.69      10500.13       215.18 o
  -3   4   4       5413.75       4984.93       149.71 o
  -2   4   4      49491.00      49449.99      1083.05 o
  -1   4   4      34345.34      36251.49       676.63 o
   0   4   4       1624.55       1459.33        49.59 o
   1   4   4       9645.05      10159.08       204.20 o
   2   4   4       7194.83       6832.33       191.77 o
   3   4   4      26870.61      27467.94       529.98 o
   4   4   4      12668.29      12829.83       322.82 o
   5   4   4         98.99         89.25        24.26 o
   6   4   4       8520.57       8979.19       173.70 o
   7   4   4      20502.14      19107.50       362.33 o
   8   4   4       1431.51       1670.92        54.76 o
   9   4   4        136.96        147.56        29.34 o
  10   4   4       4159.23       3783.09        97.26 o
  11   4   4      15657.00      15173.14       318.91 o
  12   4   4       2255.20       2526.20        60.10 o
  13   4   4       3234.82       2872.40        72.66 o
  14   4   4       1556.58       1562.37        56.37 o
  15   4   4       2290.30       2503.44        71.84 o
  16   4   4       7541.82       8063.31       116.68 o
  17   4   4       3972.79       4102.54        70.07 o
  18   4   4        824.48        960.44        41.36 o
  19   4   4        637.83        648.47        33.89 o
  20   4   4       1475.06       1508.48        41.93 o
  21   4   4       4962.54       5275.82        89.26 o
  22   4   4        245.44        287.94        31.81 o
  23   4   4          8.15         56.99        27.18 o
 -24   5   4       2140.12       2187.70        66.99 o
 -23   5   4        564.31        549.59        39.87 o
 -22   5   4         80.01        156.55        45.03 o
 -21   5   4        718.93        681.29        50.43 o
 -20   5   4        274.08        272.86        46.91 o
 -19   5   4       1213.56       1254.67        61.22 o
 -18   5   4        147.24        196.29        57.70 o
 -17   5   4        111.74        183.23        31.55 o
 -16   5   4         98.68        127.26        29.39 o
 -15   5   4         93.62        130.33        37.78 o
 -14   5   4      10725.28      10415.05       351.41 o
 -13   5   4       7868.93       7564.63       145.69 o
 -12   5   4       7495.92       6667.79       135.03 o
 -11   5   4       6561.56       6062.13       119.88 o
 -10   5   4      27138.73      26166.41       443.23 o
  -9   5   4       2286.81       2372.64        65.61 o
  -8   5   4        457.00        694.42        34.81 o
  -7   5   4       2140.61       1954.39        90.76 o
  -6   5   4       1897.51       1517.67        46.67 o
  -5   5   4       7853.89       8532.10       156.72 o
  -4   5   4        610.66        587.26        33.96 o
  -3   5   4       2232.78       2297.73        66.73 o
  -2   5   4       1677.63       1899.64        50.09 o
  -1   5   4       7447.56       7554.18       135.79 o
   0   5   4       1385.45       1382.71        38.40 o
   1   5   4       3945.47       3063.52        70.62 o
   2   5   4      36010.23      35263.32       777.84 o
   3   5   4       6425.25       6664.63       149.46 o
   4   5   4        358.59        610.41        45.48 o
   5   5   4      13730.33      12941.37       279.53 o
   6   5   4        402.25        713.61        39.01 o
   7   5   4        299.19        297.75        33.03 o
   8   5   4       5069.42       4475.35       115.30 o
   9   5   4       1413.89       1527.11        68.61 o
  10   5   4      18499.53      18024.97       305.75 o
  11   5   4        562.63        612.51        83.84 o
  12   5   4       8755.67       8544.57       331.32 o
  13   5   4          3.24         29.76        26.55 o
  14   5   4       1845.20       1723.29        40.24 o
  15   5   4         36.42         24.73        22.85 o
  16   5   4        544.33        479.84        28.64 o
  17   5   4       1776.42       1835.81        44.99 o
  18   5   4         13.35         45.87        28.04 o
  19   5   4        681.09        772.38        39.28 o
  20   5   4        304.65        279.79        26.63 o
  21   5   4        189.50        106.12        22.21 o
  22   5   4         12.89         39.20        22.48 o
  23   5   4         83.33         35.60        48.07 o
 -24   6   4         39.33         16.02        51.63 o
 -23   6   4        140.05        134.06        32.81 o
 -22   6   4        265.40        262.74        44.63 o
 -21   6   4        293.49        314.06        57.04 o
 -20   6   4       1154.27       1230.50        53.09 o
 -19   6   4       1363.07       1434.92        60.39 o
 -18   6   4       1334.88       1358.09        77.19 o
 -17   6   4        761.52        688.99        42.86 o
 -16   6   4        505.70        491.15        38.79 o
 -15   6   4        241.53        220.54        29.44 o
 -14   6   4        731.93        678.54        31.80 o
 -13   6   4       6051.97       6030.10       105.41 o
 -12   6   4       1600.97       1581.04        48.83 o
 -11   6   4       2492.60       2495.84        65.17 o
 -10   6   4      17827.50      16362.01       278.37 o
  -9   6   4       1893.81       1549.85        57.61 o
  -8   6   4       7082.09       6823.67       159.06 o
  -7   6   4        478.13        424.86        36.16 o
  -6   6   4       2785.48       3028.34        83.37 o
  -5   6   4        164.38        181.46        27.73 o
  -4   6   4       6886.39       7584.59       181.98 o
  -3   6   4       1963.36       1703.94        51.99 o
  -2   6   4        107.49         68.02        22.74 o
  -1   6   4        255.38        294.56        27.32 o
   0   6   4       2714.36       2762.54        68.20 o
   1   6   4       8330.50       9458.04       190.97 o
   2   6   4       3902.92       3422.21        81.11 o
   3   6   4       8130.37       8445.64       187.30 o
   4   6   4      12619.33      12459.86       269.86 o
   5   6   4        565.56        713.87        38.40 o
   6   6   4      11628.73      12169.91       268.36 o
   7   6   4       3004.02       3011.68        88.48 o
   8   6   4        627.33        610.08        45.48 o
   9   6   4       2769.19       2649.58        77.68 o
  10   6   4         88.10        165.13        74.81 o
  11   6   4       2685.64       2682.74        69.18 o
  12   6   4        176.78        175.70        39.14 o
  13   6   4       1274.65       1295.41        39.58 o
  14   6   4        178.03        171.65        24.73 o
  15   6   4       1672.21       1702.48        37.58 o
  16   6   4        289.05        313.54        27.23 o
  17   6   4        210.48        255.32        25.96 o
  18   6   4         78.16         75.44        27.06 o
  19   6   4       2752.77       2649.20        57.60 o
  20   6   4        272.99        333.89        24.25 o
  21   6   4        600.02        573.03        41.10 o
  22   6   4        776.81        676.97        37.85 o
 -23   7   4        372.84        340.95        40.76 o
 -22   7   4        133.46         79.91        37.84 o
 -21   7   4        132.39        112.79        31.26 o
 -20   7   4        943.68        857.35        47.07 o
 -19   7   4         39.33          3.48        45.74 o
 -18   7   4       4015.15       3829.62       193.01 o
 -17   7   4         87.22         44.53        36.84 o
 -16   7   4      10432.65      10222.74       156.11 o
 -15   7   4        725.97        710.44        30.29 o
 -14   7   4         84.24         61.17        21.51 o
 -13   7   4       3445.35       3325.56        52.34 o
 -12   7   4       9509.30       9095.55       131.88 o
 -11   7   4       2081.81       2117.86        53.48 o
 -10   7   4       7856.54       7270.39       128.20 o
  -9   7   4       2131.36       2164.48        65.14 o
  -8   7   4        747.72        774.17        42.53 o
  -7   7   4        224.84        199.63        26.95 o
  -6   7   4        352.06        444.42        45.34 o
  -5   7   4         36.46         19.00        34.51 o
  -4   7   4       2446.54       2391.51        68.32 o
  -3   7   4        462.79        460.49        32.51 o
  -2   7   4        311.29        294.58        28.68 o
  -1   7   4       4937.09       5646.93       123.21 o
   0   7   4       3063.52       3317.12        71.05 o
   1   7   4      22187.47      21866.35       383.50 o
   2   7   4      18361.70      18314.82       363.89 o
   3   7   4       1097.90       1666.19        66.01 o
   4   7   4      28958.99      28513.35       768.26 o
   5   7   4       7120.39       6989.34       164.48 o
   6   7   4      23452.64      22969.73       577.97 o
   7   7   4       1840.97       1505.78        47.28 o
   8   7   4       1672.44       1362.18        52.19 o
   9   7   4       8759.92       8665.43       165.73 o
  10   7   4         48.12        100.51        37.63 o
  11   7   4       1155.86       1388.02        66.10 o
  12   7   4      11842.33      11575.56       156.65 o
  13   7   4        350.53        336.65        23.11 o
  14   7   4       3178.21       2960.76        49.72 o
  15   7   4        287.96        304.79        24.48 o
  16   7   4        230.12        223.25        25.72 o
  17   7   4        234.83        269.30        25.96 o
  18   7   4        874.38        935.24        43.03 o
  19   7   4        718.59        629.73        39.90 o
  20   7   4       1276.48       1424.70        57.26 o
  21   7   4        404.68        303.96        33.02 o
 -22   8   4        839.06        720.67        43.29 o
 -21   8   4        573.86        596.87        32.74 o
 -20   8   4       2146.23       2133.23        71.18 o
 -19   8   4         26.18        -28.05        37.49 o
 -18   8   4        734.30        727.22        45.65 o
 -17   8   4          5.16         44.20        30.50 o
 -16   8   4        446.86        442.48        30.55 o
 -15   8   4        381.13        394.02        28.45 o
 -14   8   4       2622.27       2786.19        51.71 o
 -13   8   4       4598.25       4740.51        64.58 o
 -12   8   4         83.12        122.21        20.27 o
 -11   8   4       4003.51       3879.50        57.25 o
 -10   8   4       2345.57       2412.29        47.70 o
  -9   8   4       9022.55       9060.03       145.55 o
  -8   8   4       2067.45       1990.35        52.83 o
  -7   8   4          0.59         -7.65        31.75 o
  -6   8   4       1227.54       1352.50        53.62 o
  -5   8   4        385.23        330.94        31.28 o
  -4   8   4       3965.75       3992.72       100.20 o
  -3   8   4         20.22         -3.70        25.62 o
  -2   8   4       5648.87       5313.33       105.31 o
  -1   8   4         35.53         40.71        22.33 o
   0   8   4       1006.83        987.09        43.41 o
   1   8   4       3891.46       3786.26        89.34 o
   2   8   4       2606.14       2428.75        53.71 o
   3   8   4         90.42        113.01        20.12 o
   4   8   4        721.31        581.42        33.70 o
   5   8   4       3313.97       3238.73        72.54 o
   6   8   4        202.83        264.61        23.81 o
   7   8   4        814.73        811.64        30.47 o
   8   8   4       8948.85       8828.94       134.51 o
   9   8   4        444.25        587.62        29.24 o
  10   8   4        641.76        659.66        36.19 o
  11   8   4       1601.11       1614.76        95.32 o
  12   8   4        664.88        668.83        54.30 o
  13   8   4         88.17         91.75        31.84 o
  14   8   4        144.01        117.15        42.03 o
  15   8   4        243.56        314.95        35.66 o
  16   8   4        104.43         79.27        33.37 o
  17   8   4         23.37        -27.39        30.41 o
  18   8   4         22.64         46.25        26.96 o
  19   8   4        134.06        139.44        26.14 o
  20   8   4        691.66        646.59        31.84 o
 -21   9   4        967.55        891.52        48.16 o
 -20   9   4        346.45        232.22        31.68 o
 -19   9   4        590.72        572.83        33.28 o
 -18   9   4         41.81         15.66        28.19 o
 -17   9   4       1717.53       1689.09        44.92 o
 -16   9   4       2190.29       2152.54        68.20 o
 -15   9   4        666.97        696.63        48.87 o
 -14   9   4       1075.62       1073.75        33.18 o
 -13   9   4         22.61         68.93        23.80 o
 -12   9   4         93.54         47.30        22.29 o
 -11   9   4        791.49        842.57        27.66 o
 -10   9   4        432.89        558.35        23.46 o
  -9   9   4        677.13        673.50        23.11 o
  -8   9   4       4153.32       4022.32        59.74 o
  -7   9   4      11687.10      11294.42       156.32 o
  -6   9   4      12258.56      12108.63       190.35 o
  -5   9   4        329.73        450.79        24.87 o
  -4   9   4       1741.82       1747.54        42.55 o
  -3   9   4      17494.67      18137.45       287.43 o
  -2   9   4       2181.97       2392.28        60.07 o
  -1   9   4       2802.63       2934.37        67.47 o
   0   9   4        801.35        857.04        34.46 o
   1   9   4          0.70        -15.02        24.55 o
   2   9   4       4086.81       4215.30        82.04 o
   3   9   4        489.67        598.13        25.45 o
   4   9   4       4843.54       4659.38        75.11 o
   5   9   4        957.91        983.71        28.02 o
   6   9   4       2340.93       2370.81        56.16 o
   7   9   4       8384.58       8459.13       140.09 o
   8   9   4       6724.52       6575.88       104.58 o
   9   9   4        107.70        146.90        31.58 o
  10   9   4        110.36         86.93        30.32 o
  11   9   4        166.87        163.09        30.49 o
  12   9   4       1086.14       1064.88        42.85 o
  13   9   4       1620.38       1437.87        47.31 o
  14   9   4         33.38         18.02        38.04 o
  15   9   4        884.60        845.82        40.52 o
  16   9   4        495.75        553.66        40.46 o
  17   9   4       1146.99       1025.32        50.13 o
  18   9   4          4.81        -36.00        27.95 o
  19   9   4        284.54        310.68        41.89 o
 -20  10   4       1393.00       1454.42        89.01 o
 -19  10   4         17.26          8.31        24.67 o
 -18  10   4       2949.86       2696.45        59.89 o
 -17  10   4         30.03         31.78        25.82 o
 -16  10   4         11.78         27.15        28.03 o
 -15  10   4        214.87        189.19        33.56 o
 -14  10   4         24.37         58.20        27.13 o
 -13  10   4          6.08         36.32        26.24 o
 -12  10   4       3900.65       3870.69        62.52 o
 -11  10   4         24.10         35.77        22.45 o
 -10  10   4        201.97        274.03        22.14 o
  -9  10   4        467.12        481.62        23.15 o
  -8  10   4       1476.85       1471.21        31.74 o
  -7  10   4       3367.93       3133.13        47.74 o
  -6  10   4      10908.86      10982.69       123.94 o
  -5  10   4        116.83        136.50        17.86 o
  -4  10   4       3747.01       3615.73        52.52 o
  -3  10   4       3162.03       3038.94        47.09 o
  -2  10   4       5056.58       5144.20        70.69 o
  -1  10   4        265.35        346.59        23.62 o
   0  10   4         17.59         30.75        24.84 o
   1  10   4         63.99         90.93        22.58 o
   2  10   4       5478.36       5354.03       101.26 o
   3  10   4       9099.92       8948.72       140.75 o
   4  10   4       5570.15       5733.27        86.67 o
   5  10   4        725.74        843.73        29.98 o
   6  10   4         63.16         50.69        25.03 o
   7  10   4        328.79        336.99        27.47 o
   8  10   4        218.45        182.80        26.21 o
   9  10   4       2355.17       2386.50        61.02 o
  10  10   4       4676.15       4623.96       168.80 o
  11  10   4       3094.03       3074.31        69.55 o
  12  10   4        403.26        395.28        34.92 o
  13  10   4        804.13        759.13        40.76 o
  14  10   4        346.10        328.61        33.17 o
  15  10   4         67.02         88.43        30.38 o
  16  10   4       4328.46       4657.06        85.72 o
  17  10   4        202.87        205.41        31.57 o
  18  10   4       1712.32       1751.03        79.98 o
 -18  11   4       1267.48       1170.70        38.68 o
 -17  11   4         17.91        -12.34        24.23 o
 -16  11   4         33.08          9.49        26.02 o
 -15  11   4        154.12        166.27        28.83 o
 -14  11   4        172.19        153.20        26.76 o
 -13  11   4       1560.12       1760.50        48.12 o
 -12  11   4       2952.00       2997.84        60.26 o
 -11  11   4        224.82        233.86        26.82 o
 -10  11   4        348.41        494.14        28.58 o
  -9  11   4         16.19         63.80        21.10 o
  -8  11   4        830.70        865.92        27.54 o
  -7  11   4       2363.50       2482.77        43.94 o
  -6  11   4        250.57        253.39        20.44 o
  -5  11   4       1016.35       1020.36        26.19 o
  -4  11   4       2852.81       2719.98        46.01 o
  -3  11   4         91.08         67.75        21.91 o
  -2  11   4       1315.95       1410.89        35.09 o
  -1  11   4       4183.85       4302.40        69.11 o
   0  11   4        157.15        167.21        23.36 o
   1  11   4         78.24         96.38        28.25 o
   2  11   4        962.44        939.94        49.70 o
   3  11   4        877.64        904.58        50.17 o
   4  11   4        695.81        730.50        45.08 o
   5  11   4       2284.51       2137.96        68.88 o
   6  11   4        882.91        882.36        34.58 o
   7  11   4        929.78        735.51        33.80 o
   8  11   4        316.08        357.34        34.64 o
   9  11   4       2211.44       2234.71       102.15 o
  10  11   4       2794.05       2804.62        90.25 o
  11  11   4       1604.73       1686.48        64.32 o
  12  11   4        729.23        671.02        35.30 o
  13  11   4        219.56        145.59        31.19 o
  14  11   4       1362.89       1298.10        43.02 o
  15  11   4       1007.67        902.45        38.78 o
  16  11   4        384.00        317.93        30.28 o
 -16  12   4         61.66         90.80        30.21 o
 -15  12   4        572.01        457.79        39.56 o
 -14  12   4       1438.42       1442.67        57.95 o
 -13  12   4       1130.80       1154.80        59.81 o
 -12  12   4         20.62         46.80        24.09 o
 -11  12   4          7.99         50.02        26.89 o
 -10  12   4       2188.54       2279.58        53.21 o
  -9  12   4        576.69        725.47        30.57 o
  -8  12   4       1490.46       1491.01        39.79 o
  -7  12   4       3541.66       3530.37        62.64 o
  -6  12   4         56.71         54.56        22.92 o
  -5  12   4       8044.27       8245.76       116.82 o
  -4  12   4       1697.24       1794.19        45.26 o
  -3  12   4       2100.91       1855.09        45.82 o
  -2  12   4        614.17        599.52        28.28 o
  -1  12   4        242.79        230.71        26.76 o
   0  12   4        319.89        288.92        38.87 o
   1  12   4        119.76        104.79        37.71 o
   2  12   4        284.47        381.90        44.32 o
   3  12   4       2150.26       2322.36        79.66 o
   4  12   4         37.59        195.44        49.83 o
   5  12   4        112.88        228.40        43.47 o
   6  12   4       5523.58       5784.02       136.02 o
   7  12   4        888.59        867.51        36.18 o
   8  12   4       2198.93       2475.89        59.97 o
   9  12   4        116.33        109.99        29.84 o
  10  12   4       1293.92       1164.77        48.34 o
  11  12   4       1492.45       1384.23        63.92 o
  12  12   4        111.79         21.91        27.43 o
  13  12   4         54.71         12.79        28.24 o
  14  12   4        123.27         55.92        27.25 o
 -14  13   4        309.93        296.01        64.09 o
 -13  13   4        213.97        187.93        32.38 o
 -12  13   4        590.22        528.54        38.92 o
 -11  13   4       1918.43       2118.56       102.88 o
 -10  13   4         64.19        109.02        24.40 o
  -9  13   4        146.61        215.00        30.50 o
  -8  13   4       1635.93       1639.41        68.88 o
  -7  13   4        226.16        266.08        28.28 o
  -6  13   4       1168.69       1334.84        41.38 o
  -5  13   4        464.35        542.48        32.41 o
  -4  13   4         58.11         51.97        26.95 o
  -3  13   4        395.29        411.37        36.57 o
  -2  13   4       1594.68       1585.42        59.63 o
  -1  13   4        192.38        207.20        46.64 o
   0  13   4        102.69         78.11        44.80 o
   1  13   4        110.76        131.08        41.65 o
   2  13   4         65.12         63.82        41.99 o
   3  13   4         58.68         78.40        47.29 o
   4  13   4        864.23        832.60        59.76 o
   5  13   4       3026.65       3281.39       118.25 o
   6  13   4       3172.09       3310.10       124.51 o
   7  13   4        737.31        732.11        50.08 o
   8  13   4       5603.63       5545.94       135.17 o
   9  13   4        963.03        777.14        35.79 o
  10  13   4        578.01        568.70        39.10 o
  11  13   4       2036.87       1437.11       181.99 o
 -11  14   4        442.85        496.68        96.13 o
 -10  14   4         43.00         69.12        36.27 o
  -9  14   4         11.43         37.91        33.40 o
  -8  14   4        376.08        387.26        35.36 o
  -7  14   4       1011.31       1130.22        67.45 o
  -6  14   4        696.05        602.35        36.27 o
  -5  14   4        190.05        283.88        40.81 o
  -4  14   4         25.75         73.87        38.17 o
  -3  14   4         38.96         60.85        36.90 o
  -2  14   4       3048.45       3380.53       114.45 o
  -1  14   4        131.14        220.75        45.22 o
   0  14   4         71.62         58.12        35.37 o
   1  14   4          0.14         -1.27        38.37 o
   2  14   4         24.25        -12.52        44.10 o
   3  14   4         72.93         35.63        49.09 o
   4  14   4        164.23         62.61        52.27 o
   5  14   4        241.56        223.69        61.54 o
   6  14   4        194.98        184.53        58.05 o
   7  14   4        832.39        833.34        63.31 o
   8  14   4        598.41        562.00        59.88 o
  -5  15   4        459.48        537.19        94.35 o
  -4  15   4        204.56        290.60        46.88 o
  -3  15   4       1774.78       1640.83       102.26 o
  -2  15   4        485.22        420.09        64.98 o
  -1  15   4        671.39        659.05        77.44 o
   0  15   4        593.39        642.65        97.91 o
   1  15   4        865.20        813.55       105.03 o
   2  15   4        147.93        169.12        83.67 o
   3  15   4        296.62        256.35        80.11 o
   4  15   4       2318.41       2469.14       160.22 o
 -25   0   5       3806.27       4136.53       150.56 o
 -23   0   5       5048.39       5216.74       115.49 o
 -21   0   5       2832.53       2598.78        72.76 o
 -19   0   5       3408.87       3009.27        74.70 o
 -17   0   5        426.18        494.07        40.60 o
 -15   0   5      22196.82      19633.64       374.28 o
 -13   0   5       1824.68       1936.92        63.17 o
 -11   0   5        666.33        964.75        37.45 o
  -9   0   5        595.16        625.83        31.44 o
  -7   0   5        664.69        936.19        36.18 o
  -5   0   5      39677.97      39875.28       618.51 o
  -3   0   5      27114.95      26310.44       409.42 o
  -1   0   5      69135.86      70385.33      1191.51 o
   1   0   5       5025.80       6756.33       161.70 o
   3   0   5       7854.09       8615.22       216.73 o
   5   0   5       1307.63        868.46        74.75 o
   7   0   5       4777.99       4369.87       102.19 o
   9   0   5        206.58        357.11        37.00 o
  11   0   5      88738.77      83201.98      1589.39 o
  13   0   5       3932.43       3626.75        90.72 o
  15   0   5        179.05        228.91        33.78 o
  17   0   5        149.36        140.18        34.20 o
  19   0   5        761.21        915.09        50.38 o
  21   0   5       2691.10       2683.47        79.37 o
  23   0   5         57.62        -17.45        30.33 o
 -26   1   5       1140.55       1157.73       105.92 o
 -25   1   5       1941.35       2056.77        70.07 o
 -24   1   5       2368.93       2471.10        52.26 o
 -23   1   5         80.03         99.40        23.80 o
 -22   1   5        162.67        139.89        25.24 o
 -21   1   5        120.90        115.08        24.32 o
 -20   1   5       5389.12       5596.61        76.05 o
 -19   1   5          3.36        -22.43        24.38 o
 -18   1   5        983.46       1049.55        29.07 o
 -17   1   5        599.97        577.10        27.04 o
 -16   1   5       3463.30       3185.92        52.05 o
 -15   1   5        683.23        556.79        24.64 o
 -14   1   5         60.06         97.35        17.13 o
 -13   1   5        854.85       1041.82        32.89 o
 -12   1   5       3287.41       2827.55        55.75 o
 -11   1   5       1859.35       1944.77        43.24 o
 -10   1   5      22147.88      21752.77       324.94 o
  -9   1   5       1811.54       1964.22        40.45 o
  -8   1   5       1187.55       1060.70        27.19 o
  -7   1   5       3901.93       4364.88        72.80 o
  -6   1   5       2958.44       3379.29        48.95 o
  -5   1   5       7066.93       6221.36        73.41 o
  -4   1   5      31757.96      34355.12       376.38 o
  -3   1   5     117585.16     123234.29      1535.20 o
  -2   1   5      18136.56      18146.91       219.91 o
  -1   1   5       6878.58       7718.58       103.30 o
   0   1   5      19314.93      19723.52       269.21 o
   1   1   5      31791.63      32730.14       510.33 o
   2   1   5      84606.99      88761.90      1369.86 o
   3   1   5       2207.25       2419.41        53.73 o
   4   1   5      18942.35      19365.72       311.43 o
   5   1   5      13876.25      14245.37       258.25 o
   6   1   5        457.45        368.23        22.69 o
   7   1   5      22581.36      19961.26       282.25 o
   8   1   5        294.16        245.92        20.04 o
   9   1   5       9322.05       8572.83       127.04 o
  10   1   5      28488.15      27630.17       380.96 o
  11   1   5       1261.27       1118.99        38.88 o
  12   1   5      11222.02      10171.24       130.01 o
  13   1   5       4003.39       4201.62        68.01 o
  14   1   5         67.72         48.50        25.42 o
  15   1   5       1725.53       1650.38        40.75 o
  16   1   5         89.90         86.63        24.29 o
  17   1   5        268.93        308.53        26.84 o
  18   1   5        831.39        913.35        32.04 o
  19   1   5       5760.88       6043.57       100.47 o
  20   1   5       2163.23       2235.27        56.58 o
  21   1   5       1929.07       2241.29        47.31 o
  22   1   5         68.10        118.44        21.45 o
  23   1   5        601.76        570.13        28.22 o
  24   1   5       1906.70       1602.78        56.51 o
 -26   2   5        181.61        119.27        49.85 o
 -25   2   5       2071.24       2121.63        73.66 o
 -24   2   5       2282.60       2536.27        48.92 o
 -23   2   5         31.16         26.44        22.54 o
 -22   2   5       1562.45       1498.79        36.28 o
 -21   2   5        230.59        281.19        29.48 o
 -20   2   5        174.49        128.36        23.63 o
 -19   2   5        492.93        550.37        25.40 o
 -18   2   5        303.01        431.47        25.40 o
 -17   2   5        795.36        723.52        24.67 o
 -16   2   5       6133.70       5810.04        88.72 o
 -15   2   5       2766.17       2775.41        48.55 o
 -14   2   5       1082.46       1384.06        35.85 o
 -13   2   5       6574.65       5912.49        97.12 o
 -12   2   5       1063.12        935.28        29.14 o
 -11   2   5       1886.43       1655.24        39.48 o
 -10   2   5         50.89         43.28        14.67 o
  -9   2   5       3954.29       4025.47        64.87 o
  -8   2   5         63.30        131.39        13.71 o
  -7   2   5      29094.18      29026.60       426.46 o
  -6   2   5       2440.84       2705.50        38.20 o
  -5   2   5       9889.99      11112.03       131.61 o
  -4   2   5         14.78         65.53         9.40 o
  -3   2   5       1178.79       1393.67        27.05 o
  -2   2   5      47224.04      50499.20       553.01 o
  -1   2   5      12313.34      12634.26       406.11 o
   0   2   5        234.87        365.97        33.47 o
   1   2   5       3971.25       4173.11        65.95 o
   2   2   5        302.87        482.85        30.03 o
   3   2   5      16928.30      17363.47       307.04 o
   4   2   5       2574.80       2546.09        81.47 o
   5   2   5      17932.33      16836.37       236.40 o
   6   2   5      14713.77      13655.73       222.75 o
   7   2   5       9715.42       9337.48       166.28 o
   8   2   5       1966.81       1615.81        61.54 o
   9   2   5        212.44        239.68        22.67 o
  10   2   5       1075.24       1145.32        44.89 o
  11   2   5        365.83        415.29        30.30 o
  12   2   5        247.97        248.81        23.72 o
  13   2   5        281.79        295.17        27.02 o
  14   2   5        110.11         85.88        25.93 o
  15   2   5      11511.71      12133.34       155.99 o
  16   2   5        322.29        343.88        27.18 o
  17   2   5       3497.26       3714.87        62.44 o
  18   2   5       1420.54       1474.12        36.67 o
  19   2   5        170.52        253.97        29.87 o
  20   2   5        668.93        732.54        29.94 o
  21   2   5       2087.44       2065.12        46.00 o
  22   2   5        448.64        495.50        35.75 o
  23   2   5        886.61        988.81        37.51 o
 -25   3   5       2008.05       1817.03        60.94 o
 -24   3   5         74.95        103.97        24.11 o
 -23   3   5        349.17        293.77        23.26 o
 -22   3   5        647.13        639.53        27.45 o
 -21   3   5      10524.48      10295.11       139.98 o
 -20   3   5        101.99        117.31        23.69 o
 -19   3   5       1169.57       1153.00        28.53 o
 -18   3   5        915.39        970.38        26.12 o
 -17   3   5         90.46        117.99        19.04 o
 -16   3   5       1015.83       1002.34        30.66 o
 -15   3   5       2099.59       2079.48        66.06 o
 -14   3   5        570.32        635.74        31.13 o
 -13   3   5      19560.64      18947.54       300.73 o
 -12   3   5        361.27        521.87        31.55 o
 -11   3   5      87867.45      86783.47      1228.36 o
 -10   3   5        611.13        823.56        22.51 o
  -9   3   5         95.80        300.87        20.59 o
  -8   3   5       5318.49       5700.65        85.91 o
  -7   3   5       2273.60       2319.22        42.76 o
  -6   3   5      14177.00      14017.59       252.04 o
  -5   3   5      48372.06      45748.74       790.44 o
  -4   3   5      10910.23      11672.40       191.00 o
  -3   3   5         46.18         41.70        13.79 o
  -2   3   5      36516.66      35227.84       421.37 o
  -1   3   5        638.03        568.47        25.46 o
   0   3   5      17419.80      17143.60       234.63 o
   1   3   5      47092.57      47048.59       793.93 o
   2   3   5        443.43        467.09        24.92 o
   3   3   5      29030.95      28742.95       553.97 o
   4   3   5       2509.68       2676.94        75.71 o
   5   3   5          9.42         54.79        18.40 o
   6   3   5         60.01         35.20        19.40 o
   7   3   5       3799.11       3109.67       122.80 o
   8   3   5      21879.83      20410.84       327.12 o
   9   3   5      11278.27      10877.45       175.57 o
  10   3   5        230.28        257.90        28.71 o
  11   3   5      14529.66      13996.66       215.81 o
  12   3   5        826.53       1018.19        45.75 o
  13   3   5        412.20        485.18        30.45 o
  14   3   5        276.94        303.56        31.23 o
  15   3   5       9698.81       9345.52       150.32 o
  16   3   5        115.50        152.64        29.80 o
  17   3   5        609.03        737.69        35.98 o
  18   3   5        330.42        347.41        28.96 o
  19   3   5        247.41        260.51        29.67 o
  20   3   5        147.57        215.22        28.01 o
  21   3   5        257.10        344.58        29.41 o
  22   3   5        485.52        671.25        36.68 o
  23   3   5        888.54        861.82        38.39 o
 -25   4   5       1207.87        982.67        54.75 o
 -24   4   5        438.41        432.33        32.98 o
 -23   4   5         18.99          7.26        27.97 o
 -22   4   5       1458.88       1588.42        51.84 o
 -21   4   5       4536.81       4289.34       118.73 o
 -20   4   5         68.19         31.63        23.36 o
 -19   4   5         32.75         55.96        24.48 o
 -18   4   5       3058.60       2888.12        62.83 o
 -17   4   5      14151.98      14189.17       157.79 o
 -16   4   5        435.23        493.57        22.76 o
 -15   4   5       2104.56       2345.15        58.96 o
 -14   4   5      21704.53      21271.29       310.00 o
 -13   4   5        294.44        290.99        24.73 o
 -12   4   5       4593.67       4231.48       102.78 o
 -11   4   5       3213.52       2651.87        59.41 o
 -10   4   5       6933.29       5880.95       102.73 o
  -9   4   5         17.15         -0.06        21.36 o
  -8   4   5       4272.35       4812.86        93.70 o
  -7   4   5      14216.41      13079.31       191.37 o
  -6   4   5        741.11        878.82        32.77 o
  -5   4   5        190.57        236.84        17.98 o
  -4   4   5        230.95        164.89        18.78 o
  -3   4   5       7094.84       8163.24       137.23 o
  -2   4   5       1735.34       1636.15        53.41 o
  -1   4   5       1081.41       1108.43       125.50 o
   0   4   5      22932.11      21545.54       482.90 o
   1   4   5      17560.45      18354.63       357.39 o
   2   4   5        564.00        617.27        31.77 o
   3   4   5       4408.60       4325.75        99.58 o
   4   4   5      14306.69      15086.88       317.88 o
   5   4   5      13831.87      13476.94       290.62 o
   6   4   5       5706.03       5306.66       110.43 o
   7   4   5       2256.32       1768.34        53.93 o
   8   4   5       9926.71       8915.06       278.66 o
   9   4   5       7197.83       6643.55       147.87 o
  10   4   5       2181.91       2092.62        50.02 o
  11   4   5       8100.12       7187.98       118.50 o
  12   4   5       5605.59       5968.00       126.20 o
  13   4   5        323.18        341.68        29.93 o
  14   4   5       9568.22       9138.29       149.00 o
  15   4   5       3245.12       3389.55        75.64 o
  16   4   5       1192.18       1266.88        37.81 o
  17   4   5        402.47        479.04        33.87 o
  18   4   5        942.01       1045.31        35.59 o
  19   4   5         43.04         69.86        26.50 o
  20   4   5       1460.36       1399.46        39.07 o
  21   4   5       1447.03       1354.47        36.71 o
  22   4   5       1960.56       2007.68        60.08 o
  23   4   5        702.72        656.76        32.61 o
 -24   5   5         41.83         19.92        26.69 o
 -23   5   5        166.58        123.26        32.62 o
 -22   5   5        391.25        418.94        34.28 o
 -21   5   5       2472.19       2539.44        69.37 o
 -20   5   5        314.63        312.03        37.33 o
 -19   5   5         13.29        -23.83        32.51 o
 -18   5   5        258.91        327.04        34.50 o
 -17   5   5       2940.04       3197.08        67.63 o
 -16   5   5       8020.54       8057.11       115.66 o
 -15   5   5      15251.05      15108.77       262.92 o
 -14   5   5        648.25        717.14        58.68 o
 -13   5   5       1078.78       1229.11        54.03 o
 -12   5   5        249.64        306.05        27.52 o
 -11   5   5       1705.99       1777.40        50.79 o
 -10   5   5       1124.52       1350.51        44.21 o
  -9   5   5       1072.16       1189.53        40.60 o
  -8   5   5        124.33        156.25        28.00 o
  -7   5   5        151.14        336.80        24.31 o
  -6   5   5        248.44        305.24        23.12 o
  -5   5   5        400.68        360.90        25.63 o
  -4   5   5        203.54        180.48        22.30 o
  -3   5   5       5621.43       5651.20       119.29 o
  -2   5   5       4195.25       4262.70        92.94 o
  -1   5   5        855.72        873.25        33.06 o
   0   5   5       2372.08       2985.74        80.81 o
   1   5   5       1676.57       1516.61        44.25 o
   2   5   5        224.97        123.87        20.96 o
   3   5   5       6922.24       6742.03       150.03 o
   4   5   5       3823.30       3370.89        88.29 o
   5   5   5      37609.35      37307.45       778.42 o
   6   5   5       4954.19       4707.51       118.17 o
   7   5   5       3365.33       3190.44        90.90 o
   8   5   5       2382.44       2274.33        75.54 o
   9   5   5       4265.16       3679.81        95.78 o
  10   5   5        353.56        342.27        37.75 o
  11   5   5         32.44         75.06        24.72 o
  12   5   5       1187.60       1429.44        66.87 o
  13   5   5       1442.58       1473.79        41.26 o
  14   5   5       1074.16       1072.07        32.76 o
  15   5   5       1639.74       1692.85        50.46 o
  16   5   5       1241.99       1299.84        36.20 o
  17   5   5         19.15         10.56        25.76 o
  18   5   5       1179.96       1317.62        39.69 o
  19   5   5       4338.75       4494.72        74.01 o
  20   5   5        735.06        705.81        29.25 o
  21   5   5        162.14        186.18        30.94 o
  22   5   5         94.30        162.77        23.57 o
 -24   6   5         47.85        -28.48        51.63 o
 -23   6   5        470.70        549.54        42.42 o
 -22   6   5          3.06        -30.85        42.44 o
 -21   6   5       4764.60       4880.51       143.40 o
 -20   6   5       1470.74       1465.42        61.21 o
 -19   6   5       6690.46       6152.11       142.92 o
 -18   6   5        118.13        111.46        37.03 o
 -17   6   5       2922.29       3071.07        78.63 o
 -16   6   5       1031.40        931.39        42.23 o
 -15   6   5      12617.27      12825.61       214.60 o
 -14   6   5         53.53         87.12        25.46 o
 -13   6   5       1996.25       1923.96        55.09 o
 -12   6   5        276.42        422.89        29.29 o
 -11   6   5       7158.69       6514.26       124.87 o
 -10   6   5        431.09        501.97        31.04 o
  -9   6   5       2717.89       2256.90        68.51 o
  -8   6   5         58.82         87.98        32.99 o
  -7   6   5       6207.87       5489.64       131.67 o
  -6   6   5         25.81         80.58        34.69 o
  -5   6   5        441.99        479.09        31.32 o
  -4   6   5       3159.55       3049.14        75.79 o
  -3   6   5        451.61        447.37        29.68 o
  -2   6   5        323.11        218.73        25.05 o
  -1   6   5      28399.73      26545.99       516.57 o
   0   6   5       7885.20       8472.41       173.43 o
   1   6   5      26321.36      25522.15       497.14 o
   2   6   5        961.51       1094.18        37.80 o
   3   6   5        520.96        554.53        30.36 o
   4   6   5       5327.87       6239.90       147.09 o
   5   6   5      16568.78      15657.43       340.09 o
   6   6   5        922.96        776.56        44.87 o
   7   6   5         75.62        118.43        30.89 o
   8   6   5         66.90        119.34        28.94 o
   9   6   5        216.28        220.18        37.95 o
  10   6   5       7082.33       7184.27       141.57 o
  11   6   5       2821.53       3150.22       113.42 o
  12   6   5        879.59        781.11        34.25 o
  13   6   5       1275.03       1123.48        32.65 o
  14   6   5         72.18        128.52        23.51 o
  15   6   5       6335.49       6203.17        87.39 o
  16   6   5        988.51       1023.34        32.21 o
  17   6   5         18.48         15.87        24.77 o
  18   6   5        103.63        112.51        28.21 o
  19   6   5         83.51        117.53        23.82 o
  20   6   5       1133.10       1057.70        38.23 o
  21   6   5       3931.10       3550.42        89.86 o
  22   6   5        275.33        231.43        39.16 o
 -23   7   5        508.28        525.16        69.43 o
 -22   7   5        132.91        161.76        39.53 o
 -21   7   5       5178.40       5243.93       126.69 o
 -20   7   5         12.49         24.75        36.40 o
 -19   7   5       1894.19       1979.26        69.75 o
 -18   7   5         45.78          3.33        38.73 o
 -17   7   5       1150.20       1138.56        58.81 o
 -16   7   5       9100.70       8919.66       151.70 o
 -15   7   5        442.18        483.97        30.56 o
 -14   7   5        423.03        441.66        23.60 o
 -13   7   5       3572.22       3434.90        51.66 o
 -12   7   5       7396.06       6829.72       103.21 o
 -11   7   5       5549.61       5166.20        92.37 o
 -10   7   5          8.33         36.08        26.10 o
  -9   7   5        429.60        417.35        38.71 o
  -8   7   5        149.14        203.78        29.07 o
  -7   7   5       5004.96       4728.44       102.94 o
  -6   7   5        873.97       1136.20        62.11 o
  -5   7   5         38.83         44.45        28.93 o
  -4   7   5      10908.30      10280.48       214.85 o
  -3   7   5       9983.63       9751.67       201.95 o
  -2   7   5       4318.84       3610.04        88.64 o
  -1   7   5        497.79        473.17        32.64 o
   0   7   5         82.77         75.30        25.70 o
   1   7   5       1120.46       1072.45        43.36 o
   2   7   5        482.50        515.79        33.08 o
   3   7   5        467.66        344.96        38.33 o
   4   7   5       2260.75       2632.73        80.68 o
   5   7   5         10.17         30.48        25.01 o
   6   7   5       8129.67       8071.00       155.85 o
   7   7   5       1661.89       1406.88        47.77 o
   8   7   5        106.99        148.50        24.38 o
   9   7   5         78.62        137.82        42.08 o
  10   7   5       2731.57       2791.66       112.31 o
  11   7   5       1472.84       1542.82        51.82 o
  12   7   5        570.88        496.05        27.40 o
  13   7   5       2450.51       2393.96        47.49 o
  14   7   5        557.54        567.36        26.22 o
  15   7   5      11628.10      11411.06       134.59 o
  16   7   5       1285.36       1208.39        33.50 o
  17   7   5         67.42        109.18        22.56 o
  18   7   5        736.86        802.12        27.32 o
  19   7   5        234.80        242.78        27.24 o
  20   7   5       2729.59       2469.90        68.01 o
  21   7   5         76.31         94.80        31.85 o
 -22   8   5         13.49        -83.20        46.07 o
 -21   8   5        255.63        185.92        28.15 o
 -20   8   5       1552.68       1556.13        51.56 o
 -19   8   5        685.60        644.39        50.20 o
 -18   8   5        581.05        539.78        45.13 o
 -17   8   5       1799.69       1657.87        68.46 o
 -16   8   5        269.94        260.47        28.07 o
 -15   8   5        203.76        230.47        26.66 o
 -14   8   5       1396.64       1375.41        33.88 o
 -13   8   5       2553.22       2624.00        45.67 o
 -12   8   5       2041.45       2196.40        40.94 o
 -11   8   5        585.97        604.32        24.31 o
 -10   8   5       2338.34       2383.34        50.40 o
  -9   8   5        905.49       1002.86        36.35 o
  -8   8   5        116.45        209.67        26.90 o
  -7   8   5      13025.14      13438.55       236.87 o
  -6   8   5        183.23        229.55        35.72 o
  -5   8   5       1113.92       1042.27        46.36 o
  -4   8   5        121.01        151.89        27.55 o
  -3   8   5        752.43        816.16        38.63 o
  -2   8   5      23128.12      22741.60       436.45 o
  -1   8   5        878.40        860.23        38.65 o
   0   8   5       3080.18       3093.90        77.79 o
   1   8   5        246.11        280.16        28.10 o
   2   8   5        427.01        402.45        29.46 o
   3   8   5       5690.00       5433.15       125.07 o
   4   8   5       4106.17       4342.20        90.33 o
   5   8   5        339.35        344.36        26.33 o
   6   8   5       1762.78       1813.13        52.05 o
   7   8   5       1164.35       1099.99        38.00 o
   8   8   5      11263.00      11251.43       196.51 o
   9   8   5        926.98       1048.16        39.27 o
  10   8   5         24.78         26.05        28.71 o
  11   8   5       1455.07       1476.44        63.40 o
  12   8   5       1678.34       1689.34        38.64 o
  13   8   5        362.79        325.86        28.75 o
  14   8   5        242.42        240.46        29.45 o
  15   8   5       2453.11       2527.43       101.62 o
  16   8   5        594.36        603.16        38.46 o
  17   8   5        439.39        474.84        34.63 o
  18   8   5          3.33          4.28        27.21 o
  19   8   5        492.65        511.94        34.56 o
  20   8   5       1310.80       1189.27        56.32 o
 -21   9   5        119.36        111.00        36.49 o
 -20   9   5       1688.06       1607.92        48.11 o
 -19   9   5         29.52         16.93        28.31 o
 -18   9   5        190.88        161.77        27.17 o
 -17   9   5        296.35        322.95        29.58 o
 -16   9   5        340.89        361.27        31.76 o
 -15   9   5        277.51        325.54        29.02 o
 -14   9   5        185.64        243.62        25.55 o
 -13   9   5       4258.97       4238.81        63.64 o
 -12   9   5        340.15        383.01        24.94 o
 -11   9   5       7429.23       7303.48        89.99 o
 -10   9   5        359.18        390.55        21.54 o
  -9   9   5        148.14        143.83        19.21 o
  -8   9   5       1421.35       1387.83        31.28 o
  -7   9   5       1030.09       1074.28        33.26 o
  -6   9   5       2232.56       2092.94        52.58 o
  -5   9   5       3448.74       3579.01        69.95 o
  -4   9   5       1420.00       1490.52        38.56 o
  -3   9   5         33.29         72.06        21.10 o
  -2   9   5         74.48        129.16        22.68 o
  -1   9   5       3926.08       4341.72        88.98 o
   0   9   5        613.30        581.45        31.54 o
   1   9   5       6763.93       6714.69       136.90 o
   2   9   5       3229.86       2982.99        72.37 o
   3   9   5       3438.70       3143.04        61.18 o
   4   9   5         76.19        113.50        22.50 o
   5   9   5       2559.99       2591.44        46.80 o
   6   9   5        396.76        519.82        25.01 o
   7   9   5       1155.50       1141.23        34.98 o
   8   9   5        111.44        104.39        29.35 o
   9   9   5         95.83         79.23        34.65 o
  10   9   5         11.24        -20.00        30.96 o
  11   9   5       1530.23       1283.95        62.09 o
  12   9   5        124.08         89.35        31.64 o
  13   9   5         26.54         16.12        34.91 o
  14   9   5       9875.22       9506.72       236.00 o
  15   9   5         47.04         33.01        32.42 o
  16   9   5        433.75        452.32        32.27 o
  17   9   5         24.33         37.74        25.67 o
  18   9   5        617.53        508.34        31.14 o
  19   9   5       1192.34       1111.07        51.93 o
 -20  10   5       2407.86       1963.01        80.83 o
 -19  10   5         90.32         84.16        24.51 o
 -18  10   5        129.29        123.22        33.98 o
 -17  10   5        754.04        776.04        31.80 o
 -16  10   5       3246.22       3427.47        82.89 o
 -15  10   5         89.03        102.31        26.90 o
 -14  10   5        381.58        415.31        28.73 o
 -13  10   5       1033.01       1098.48        35.34 o
 -12  10   5        328.61        374.69        25.04 o
 -11  10   5       1297.60       1396.95        33.49 o
 -10  10   5       1379.26       1509.92        32.86 o
  -9  10   5        396.57        418.52        22.18 o
  -8  10   5       1446.52       1464.65        31.19 o
  -7  10   5        171.61        292.85        21.15 o
  -6  10   5      13721.35      13818.24       156.41 o
  -5  10   5        347.03        403.69        20.90 o
  -4  10   5        416.90        410.78        21.21 o
  -3  10   5        934.39       1017.19        27.18 o
  -2  10   5       1548.53       1610.59        36.35 o
  -1  10   5       2460.92       2364.63        43.83 o
   0  10   5       7637.34       7555.98       114.19 o
   1  10   5       6751.12       6777.06       108.34 o
   2  10   5       4436.94       4169.39        74.65 o
   3  10   5       1232.30       1345.26        34.75 o
   4  10   5       3291.97       3277.49        52.47 o
   5  10   5        936.52        946.19        27.77 o
   6  10   5       2821.38       3094.29        61.60 o
   7  10   5       1699.07       1672.32        45.83 o
   8  10   5         52.18         73.38        28.18 o
   9  10   5        934.41        860.55        48.02 o
  10  10   5        294.59        323.13        32.45 o
  11  10   5      13639.04      13531.18       207.38 o
  12  10   5        290.99        260.27        36.28 o
  13  10   5        859.66        775.58        40.31 o
  14  10   5        132.54        139.31        31.12 o
  15  10   5        128.34        155.12        30.92 o
  16  10   5        120.37         96.14        27.73 o
  17  10   5         25.41         -0.72        27.16 o
 -18  11   5         53.64         80.96        40.07 o
 -17  11   5       3290.35       2970.47        97.67 o
 -16  11   5       3570.64       3591.83        90.50 o
 -15  11   5        417.76        464.78        50.38 o
 -14  11   5         37.53         59.32        25.33 o
 -13  11   5        151.86        185.26        28.90 o
 -12  11   5        398.16        379.04        28.00 o
 -11  11   5        214.90        190.15        26.12 o
 -10  11   5        232.62        282.58        25.03 o
  -9  11   5        380.94        372.66        22.92 o
  -8  11   5        460.24        529.91        24.35 o
  -7  11   5       4323.93       4037.10        59.73 o
  -6  11   5        280.33        336.03        22.23 o
  -5  11   5         46.62         15.78        19.75 o
  -4  11   5        159.39        281.22        20.82 o
  -3  11   5      22054.82      21304.82       255.43 o
  -2  11   5         20.57        -13.68        20.12 o
  -1  11   5        634.42        515.77        27.27 o
   0  11   5        672.09        618.42        28.92 o
   1  11   5       1500.21       1213.41        37.48 o
   2  11   5       1327.36       1385.45        39.02 o
   3  11   5        427.64        502.02        45.32 o
   4  11   5        135.66        208.33        39.21 o
   5  11   5        375.72        306.65        36.17 o
   6  11   5        224.22        217.99        28.33 o
   7  11   5       8508.18       8548.39       175.79 o
   8  11   5        134.73        141.18        32.42 o
   9  11   5        937.59        990.77        55.80 o
  10  11   5        470.38        523.68        65.40 o
  11  11   5        432.16        384.55        33.39 o
  12  11   5       1146.78       1086.63        37.15 o
  13  11   5         32.55        -43.07        28.60 o
  14  11   5         24.46        -37.08        29.24 o
  15  11   5         35.97         10.02        26.70 o
  16  11   5        282.02        286.26        34.35 o
 -16  12   5          4.87         13.35        25.68 o
 -15  12   5         67.69         85.70        32.07 o
 -14  12   5       1237.77       1319.57        49.01 o
 -13  12   5        265.44        243.62        24.35 o
 -12  12   5       1053.32       1220.93        34.33 o
 -11  12   5         31.78         42.65        23.69 o
 -10  12   5         96.27        154.91        26.18 o
  -9  12   5        129.03        139.79        25.03 o
  -8  12   5       1028.01       1063.04        32.11 o
  -7  12   5       4582.11       4310.18        68.77 o
  -6  12   5         66.22        120.51        24.40 o
  -5  12   5        312.51        336.41        25.69 o
  -4  12   5       2336.38       2229.02        48.87 o
  -3  12   5       1510.93       1528.51        42.75 o
  -2  12   5       2122.54       2160.86        49.16 o
  -1  12   5        139.70        146.90        26.52 o
   0  12   5        699.34        707.20        32.28 o
   1  12   5        904.41        848.87        50.28 o
   2  12   5        104.73        121.22        41.37 o
   3  12   5       5221.84       5606.20       138.21 o
   4  12   5       3138.66       3278.09       110.55 o
   5  12   5        133.44        244.74        43.94 o
   6  12   5       3341.73       3536.85       139.46 o
   7  12   5        483.27        463.91        42.49 o
   8  12   5       1619.65       1616.68        64.60 o
   9  12   5        500.01        480.65        34.83 o
  10  12   5        280.45        221.45        31.68 o
  11  12   5        781.57        721.01        47.78 o
  12  12   5       2830.00       2337.63        90.73 o
  13  12   5          3.31        -43.32        27.78 o
  14  12   5        384.16        266.01        37.59 o
 -14  13   5        453.50        430.75        49.03 o
 -13  13   5        527.59        452.64        38.52 o
 -12  13   5        539.32        557.10        45.38 o
 -11  13   5         94.86        138.03        28.96 o
 -10  13   5        782.04        830.12        32.41 o
  -9  13   5       1075.83       1151.00        36.46 o
  -8  13   5        662.52        630.86        31.67 o
  -7  13   5        245.23        293.12        26.41 o
  -6  13   5       1289.22       1373.20        40.04 o
  -5  13   5        167.91        283.83        28.27 o
  -4  13   5       5483.43       5583.19       101.58 o
  -3  13   5       2175.97       2387.48        58.58 o
  -2  13   5       1535.39       1652.00        54.78 o
  -1  13   5        985.07       1263.44        56.45 o
   0  13   5       1289.10       1123.60        54.14 o
   1  13   5        880.33        935.38        52.63 o
   2  13   5        336.27        309.35        49.58 o
   3  13   5        198.34        254.58        48.26 o
   4  13   5          9.48        -11.46        41.51 o
   5  13   5        689.59        615.42        67.22 o
   6  13   5        160.94        184.71        43.19 o
   7  13   5        158.57        132.91        38.86 o
   8  13   5       1696.87       1619.68        65.46 o
   9  13   5          2.70          5.11        33.48 o
  10  13   5        152.83         83.38        39.81 o
  11  13   5         35.66        129.95        44.50 o
 -10  14   5       1959.45       1874.07        76.86 o
  -9  14   5        463.40        426.01        55.52 o
  -8  14   5        224.57        171.18        31.84 o
  -7  14   5        481.94        616.22        37.84 o
  -6  14   5        185.33        246.36        31.43 o
  -5  14   5       5557.46       5328.14       131.99 o
  -4  14   5        288.43        285.61        39.83 o
  -3  14   5       1844.43       1891.37        84.40 o
  -2  14   5       2168.49       2138.96        90.28 o
  -1  14   5       3238.10       3532.50       114.72 o
   0  14   5        516.37        505.38        57.48 o
   1  14   5       3156.84       3404.04       126.50 o
   2  14   5        760.60        862.45        63.42 o
   3  14   5        556.68        582.60        50.43 o
   4  14   5       2821.74       2712.47       185.75 o
   5  14   5       1526.31       1578.05        78.23 o
   6  14   5        816.26        838.90        51.41 o
   7  14   5         36.45          7.12        62.31 o
  -4  15   5        507.67        632.24        51.63 o
  -3  15   5       1122.45       1117.94        75.24 o
  -2  15   5         59.25         60.53        80.11 o
  -1  15   5       1048.50        993.35       108.59 o
   0  15   5         46.97        113.93        80.11 o
   1  15   5        111.18        128.17        76.55 o
   2  15   5       4518.20       5118.07       265.25 o
   3  15   5        296.52        313.32        74.77 o
 -26   0   6       3434.91       3161.63       147.76 o
 -24   0   6         31.91         51.22        34.60 o
 -22   0   6       7069.01       7205.54       148.15 o
 -20   0   6       4661.44       4358.03        93.75 o
 -18   0   6       3121.03       3028.82        72.20 o
 -16   0   6       6299.00       6237.76       124.61 o
 -14   0   6       2863.03       2578.23        60.99 o
 -12   0   6      58960.38      55865.85      1088.85 o
 -10   0   6      15216.65      15745.39       314.32 o
  -8   0   6      26026.77      25537.67       578.36 o
  -6   0   6      17704.12      18624.82       360.33 o
  -4   0   6      23034.74      21894.97       343.42 o
  -2   0   6      66706.02      67633.66      1146.24 o
   0   0   6      35210.58      40398.20       888.82 o
   2   0   6      19043.00      21221.21       480.10 o
   4   0   6       6511.18       6531.35       202.56 o
   6   0   6      48002.80      46454.27      1045.78 o
   8   0   6      22415.53      20763.65       363.42 o
  10   0   6       3480.33       3118.16        87.16 o
  12   0   6        239.71        179.85        32.70 o
  14   0   6       2276.63       2378.55        77.96 o
  16   0   6       9514.70       9746.57       187.37 o
  18   0   6        324.97        316.32        41.21 o
  20   0   6       1079.51       1154.74        80.00 o
  22   0   6       1599.60       1723.67        72.28 o
 -26   1   6         41.61         26.07        31.93 o
 -25   1   6       1640.11       1689.25        70.92 o
 -24   1   6        191.04        168.84        23.60 o
 -23   1   6        599.24        641.77        28.57 o
 -22   1   6       6311.53       6274.91        93.65 o
 -21   1   6         87.49         39.73        24.48 o
 -20   1   6        209.45        181.00        24.59 o
 -19   1   6         62.61         14.02        23.23 o
 -18   1   6       4047.27       3934.28        61.39 o
 -17   1   6       2705.10       2387.84        49.13 o
 -16   1   6       8807.08       8617.53       115.01 o
 -15   1   6       1272.82       1220.04        31.31 o
 -14   1   6       3494.97       3716.19        55.02 o
 -13   1   6       1892.18       1820.79        45.64 o
 -12   1   6       1941.81       1726.60        41.62 o
 -11   1   6        839.59        894.11        30.99 o
 -10   1   6       3992.84       4434.25        69.96 o
  -9   1   6        149.51        102.73        14.65 o
  -8   1   6      10571.11       9169.34       124.35 o
  -7   1   6       3990.32       4307.92        78.17 o
  -6   1   6      20262.51      21411.12       311.28 o
  -5   1   6       6886.03       7475.69        91.36 o
  -4   1   6      27963.68      32330.17       386.97 o
  -3   1   6       4190.91       4745.80        68.17 o
  -2   1   6       2361.00       2427.19        43.01 o
  -1   1   6      74862.48      77064.85      1030.76 o
   0   1   6        874.43       1084.24        29.36 o
   1   1   6      18169.81      18614.90       297.11 o
   2   1   6      14971.06      15254.38       246.94 o
   3   1   6      21714.96      22715.20       404.62 o
   4   1   6      29285.44      30821.74       488.10 o
   5   1   6        389.50        458.09        26.17 o
   6   1   6       4007.76       3681.89        61.82 o
   7   1   6        648.98        899.38        32.28 o
   8   1   6       4180.04       3517.79        61.23 o
   9   1   6        198.25        195.25        22.47 o
  10   1   6      22435.19      21376.49       298.50 o
  11   1   6       1238.26       1357.21        43.41 o
  12   1   6        628.99        728.07        29.93 o
  13   1   6       2213.32       2018.75        44.83 o
  14   1   6       7867.28       7306.43       110.04 o
  15   1   6        820.75        851.75        31.40 o
  16   1   6         75.49         74.74        25.93 o
  17   1   6       1033.20       1043.40        34.46 o
  18   1   6         75.82        138.71        27.51 o
  19   1   6       1260.35       1350.94        49.26 o
  20   1   6       1137.15       1312.90        40.24 o
  21   1   6        613.59        643.91        31.98 o
  22   1   6       2140.45       2157.96        58.24 o
  23   1   6        186.81        171.93        20.84 o
 -26   2   6        639.88        662.23        64.09 o
 -25   2   6        150.04        182.10        31.99 o
 -24   2   6       3185.33       3301.19        59.00 o
 -23   2   6       2695.39       2923.84        54.50 o
 -22   2   6        422.94        365.24        25.33 o
 -21   2   6         37.21         14.20        23.73 o
 -20   2   6         13.22         27.29        22.18 o
 -19   2   6       1905.91       1703.38        36.06 o
 -18   2   6       1620.50       1769.76        36.71 o
 -17   2   6         25.85         57.01        18.99 o
 -16   2   6       3747.27       3856.99        91.86 o
 -15   2   6      14106.89      13886.28       181.42 o
 -14   2   6       5317.16       5066.66        70.18 o
 -13   2   6      13339.44      12100.05       189.16 o
 -12   2   6       7410.34       6285.88       104.44 o
 -11   2   6       5918.91       6273.49       102.45 o
 -10   2   6        214.23        239.06        17.49 o
  -9   2   6        883.71       1033.61        27.86 o
  -8   2   6      11357.69      10716.98       153.49 o
  -7   2   6       9101.49       8692.84       125.86 o
  -6   2   6       3229.70       4023.65        63.81 o
  -5   2   6      42010.58      45379.06       573.92 o
  -4   2   6      30361.19      32929.07       415.47 o
  -3   2   6       7166.37       7751.79        94.57 o
  -2   2   6      10650.76      11008.76       125.51 o
  -1   2   6      12517.24      13162.31       212.24 o
   0   2   6       3513.89       4160.74        70.64 o
   1   2   6       9704.42      10632.75       161.95 o
   2   2   6       4806.40       5003.60       101.77 o
   3   2   6      15937.06      17235.20       306.90 o
   4   2   6       1648.31       1595.85        45.75 o
   5   2   6        441.44        342.54        20.48 o
   6   2   6        500.05        519.32        30.91 o
   7   2   6      21276.02      20218.45       331.53 o
   8   2   6        394.13        533.84        24.90 o
   9   2   6       9353.55       8401.66       140.88 o
  10   2   6       9731.90       9702.42       155.76 o
  11   2   6       1263.59       1293.37        44.58 o
  12   2   6        132.23        167.60        31.89 o
  13   2   6        733.94        734.42        28.93 o
  14   2   6        278.16        332.04        26.90 o
  15   2   6       6764.96       6551.12        93.57 o
  16   2   6       2194.74       2168.83        45.30 o
  17   2   6       3212.50       3059.94        58.20 o
  18   2   6       3865.17       3814.87        62.92 o
  19   2   6        325.50        305.67        27.68 o
  20   2   6        143.70        168.59        26.55 o
  21   2   6        358.10        285.70        25.04 o
  22   2   6        376.24        440.09        29.78 o
  23   2   6        948.51       1014.64        35.30 o
 -25   3   6        249.51        265.05        29.88 o
 -24   3   6        978.71       1036.59        33.11 o
 -23   3   6        580.36        579.90        24.99 o
 -22   3   6       2403.27       2605.42        50.98 o
 -21   3   6        385.04        527.98        27.12 o
 -20   3   6        185.78        230.36        22.73 o
 -19   3   6       1446.00       1453.60        32.59 o
 -18   3   6       1278.80       1349.50        35.70 o
 -17   3   6       3815.82       3853.48        55.45 o
 -16   3   6      29785.11      29523.78       399.61 o
 -15   3   6       8997.69       9084.43       124.97 o
 -14   3   6        850.23       1120.35        30.30 o
 -13   3   6       2866.64       2622.63        62.15 o
 -12   3   6       2406.92       2294.66        59.05 o
 -11   3   6        519.63        528.42        26.75 o
 -10   3   6       2025.83       2172.41        42.60 o
  -9   3   6        500.41        646.81        22.09 o
  -8   3   6       2190.93       2004.99        44.20 o
  -7   3   6      42254.41      44513.25       609.71 o
  -6   3   6       2507.27       2945.31        59.83 o
  -5   3   6       5034.96       5694.34       110.34 o
  -4   3   6       1884.03       2213.20        58.44 o
  -3   3   6       4630.56       4406.51        80.50 o
  -2   3   6       4542.90       5006.27        70.04 o
  -1   3   6      14608.16      15732.99       230.93 o
   0   3   6      12302.11      12080.11       195.55 o
   1   3   6      24702.55      25265.92       435.90 o
   2   3   6      11277.75      10064.63       208.50 o
   3   3   6        149.84        269.63        23.13 o
   4   3   6      18201.81      19205.87       652.73 o
   5   3   6      13598.78      12537.05       267.65 o
   6   3   6      14056.39      12305.00       203.27 o
   7   3   6        122.51        311.29        29.42 o
   8   3   6          9.17         52.93        22.43 o
   9   3   6         72.29        154.47        27.33 o
  10   3   6      13761.31      12609.11       256.61 o
  11   3   6        552.62        522.90        26.49 o
  12   3   6       2444.74       2593.47        69.50 o
  13   3   6       1626.23       1595.79        63.50 o
  14   3   6       1898.30       1965.17        52.96 o
  15   3   6       2888.62       2835.00        65.35 o
  16   3   6        733.90        801.00        38.88 o
  17   3   6        927.23        825.82        32.27 o
  18   3   6       4215.73       4582.69        80.43 o
  19   3   6       1567.46       1905.44        46.75 o
  20   3   6       3664.36       3648.12        70.13 o
  21   3   6        474.14        393.29        27.25 o
  22   3   6        452.50        452.40        35.40 o
  23   3   6        606.52        732.59        34.04 o
 -25   4   6        122.21        188.28        48.96 o
 -24   4   6        849.31        778.81        39.83 o
 -23   4   6         93.80        103.02        28.60 o
 -22   4   6        150.77        149.30        33.21 o
 -21   4   6       1096.89       1182.31        42.91 o
 -20   4   6        268.43        292.40        33.02 o
 -19   4   6         47.44         18.45        29.26 o
 -18   4   6        436.23        398.59        34.56 o
 -17   4   6        208.69        166.55        25.56 o
 -16   4   6        143.37        189.21        25.71 o
 -15   4   6       5618.99       5929.39       122.73 o
 -14   4   6       1140.56       1244.30        42.36 o
 -13   4   6       1399.45       1410.92        46.86 o
 -12   4   6       9031.89       7868.47       173.72 o
 -11   4   6          7.70         27.12        22.84 o
 -10   4   6        230.12        266.11        23.72 o
  -9   4   6      11212.73      11677.31       174.06 o
  -8   4   6        426.83        612.68        30.39 o
  -7   4   6       1036.26       1215.11        31.11 o
  -6   4   6         30.44         14.58        15.25 o
  -5   4   6        283.47        417.29        22.69 o
  -4   4   6      16186.27      16423.07       324.39 o
  -3   4   6       9314.59       8894.16       222.52 o
  -2   4   6        215.79        313.01        22.31 o
  -1   4   6         99.75        112.43        19.28 o
   0   4   6       3832.13       3644.95        83.48 o
   1   4   6       6129.03       7123.55       235.20 o
   2   4   6       1189.37       1859.50        97.54 o
   3   4   6       2004.87       1628.63        44.84 o
   4   4   6       4616.39       4800.76        99.21 o
   5   4   6       5400.25       5284.80        98.69 o
   6   4   6      32119.16      28830.41       519.53 o
   7   4   6       1614.78       1755.05        60.19 o
   8   4   6        776.13        938.48        44.89 o
   9   4   6       5006.55       4962.03       136.42 o
  10   4   6       2578.41       2644.61        69.90 o
  11   4   6        669.12        657.04        46.52 o
  12   4   6        809.99        685.45        46.83 o
  13   4   6       5834.43       5435.24       142.74 o
  14   4   6         81.85        157.66        30.03 o
  15   4   6       1117.82       1166.28        38.22 o
  16   4   6       3504.52       3700.24        66.39 o
  17   4   6       1071.20       1078.87        37.36 o
  18   4   6        199.45        233.48        26.35 o
  19   4   6        171.47        147.38        26.48 o
  20   4   6        635.74        738.50        30.29 o
  21   4   6        566.02        555.90        25.74 o
  22   4   6        189.33        188.28        24.43 o
 -24   5   6        136.89        115.66        33.17 o
 -23   5   6         19.15         45.07        32.12 o
 -22   5   6       2297.37       2450.76        65.97 o
 -21   5   6        395.37        395.30        36.14 o
 -20   5   6      10318.92      10331.37       167.73 o
 -19   5   6         57.83        149.42        31.75 o
 -18   5   6        123.15         96.57        31.84 o
 -17   5   6       8690.42       8669.86       126.94 o
 -16   5   6       3650.35       3876.43        74.36 o
 -15   5   6       7804.33       7545.57       122.49 o
 -14   5   6        782.64        930.70        43.14 o
 -13   5   6        812.17        751.32        40.98 o
 -12   5   6       2732.43       2831.06        73.01 o
 -11   5   6        159.32        161.71        26.59 o
 -10   5   6       6734.44       6816.87       118.40 o
  -9   5   6          1.47         47.73        22.33 o
  -8   5   6      19690.16      18560.58       313.54 o
  -7   5   6        420.29        664.90        30.16 o
  -6   5   6       2406.75       2256.73        66.36 o
  -5   5   6       8970.75       8664.39       176.33 o
  -4   5   6       1560.76       2100.65        50.15 o
  -3   5   6      22854.89      20591.46       401.12 o
  -2   5   6       1194.31       1170.50        40.34 o
  -1   5   6        990.86       1007.62        37.30 o
   0   5   6        142.07        197.01        16.56 o
   1   5   6         69.95         83.93        17.49 o
   2   5   6      15463.94      14120.67       263.05 o
   3   5   6        941.39       1020.73        36.46 o
   4   5   6      35091.44      35576.99       739.99 o
   5   5   6       8129.62       7618.22       175.67 o
   6   5   6       9500.55       8965.03       205.20 o
   7   5   6      10558.39       9497.67       216.59 o
   8   5   6       4841.37       4711.35       177.21 o
   9   5   6       2245.46       2018.12        47.94 o
  10   5   6       3119.47       2994.73        74.36 o
  11   5   6       4028.40       4000.99        83.71 o
  12   5   6        137.50        113.43        29.77 o
  13   5   6        161.09        144.35        24.90 o
  14   5   6      13244.49      13541.39       173.16 o
  15   5   6        427.05        373.28        29.13 o
  16   5   6       1200.85       1465.98        38.37 o
  17   5   6         34.97         88.11        27.95 o
  18   5   6         99.76         95.43        26.92 o
  19   5   6       1614.57       1602.70        39.79 o
  20   5   6        634.06        683.66        28.09 o
  21   5   6        372.87        489.26        27.79 o
  22   5   6        238.45        250.75        22.23 o
 -24   6   6       1790.30       1877.28        87.44 o
 -23   6   6        682.96        726.81        45.62 o
 -22   6   6        261.82        261.92        44.14 o
 -21   6   6        361.61        422.26        43.54 o
 -20   6   6        110.12         99.71        42.11 o
 -19   6   6       4151.46       4119.50       113.85 o
 -18   6   6       1325.18       1307.03        49.96 o
 -17   6   6       1746.68       1784.26        57.00 o
 -16   6   6       3453.79       3490.98        83.16 o
 -15   6   6       9010.02       8855.59       162.71 o
 -14   6   6       3629.02       3455.10        79.17 o
 -13   6   6       2510.63       2421.10        56.06 o
 -12   6   6       8322.49       7442.20       121.22 o
 -11   6   6         50.77         30.86        31.49 o
 -10   6   6        451.47        345.26        33.99 o
  -9   6   6       5906.26       5919.79       144.97 o
  -8   6   6      10921.75      10194.25       227.48 o
  -7   6   6      12528.06      13582.77       292.51 o
  -6   6   6      16425.14      16925.40       359.68 o
  -5   6   6       1960.23       2007.97        53.78 o
  -4   6   6       1012.50        958.61        39.71 o
  -3   6   6        788.59        936.56        38.64 o
  -2   6   6      10403.77       9570.20       194.94 o
  -1   6   6         76.56        142.70        24.55 o
   0   6   6       1317.23       1212.06        44.19 o
   1   6   6       2836.96       2936.59        74.10 o
   2   6   6        115.92        125.86        24.95 o
   3   6   6       7905.71       8445.04       168.61 o
   4   6   6       7000.94       7092.08       165.95 o
   5   6   6       1368.35       1506.18        61.55 o
   6   6   6      16081.39      14117.87       312.34 o
   7   6   6      18130.62      17727.30       288.57 o
   8   6   6       1221.83       1134.55        51.75 o
   9   6   6        115.27         88.36        24.31 o
  10   6   6      14204.43      13495.82       223.50 o
  11   6   6        623.61        689.84        34.13 o
  12   6   6      11161.03      11261.99       223.66 o
  13   6   6       3681.57       3474.35        95.28 o
  14   6   6        890.84        843.19        35.33 o
  15   6   6        716.42        698.91        28.64 o
  16   6   6       1582.23       1619.39        43.63 o
  17   6   6       1292.70       1239.87        34.80 o
  18   6   6        100.97        113.01        26.04 o
  19   6   6         79.60         94.98        21.57 o
  20   6   6        148.78        174.14        25.81 o
  21   6   6        721.89        627.48        31.42 o
 -23   7   6       3091.92       2661.40       147.76 o
 -22   7   6        247.41        337.15        40.51 o
 -21   7   6         89.75        100.77        41.76 o
 -20   7   6         69.48         71.17        34.22 o
 -19   7   6        257.39        292.35        41.62 o
 -18   7   6        243.80        278.21        38.48 o
 -17   7   6        160.71        168.82        36.26 o
 -16   7   6        873.30        898.45        39.46 o
 -15   7   6       1829.22       1907.11        52.99 o
 -14   7   6        734.41        820.23        27.37 o
 -13   7   6         87.22        127.79        20.15 o
 -12   7   6        935.50       1065.50        31.30 o
 -11   7   6       2378.90       2423.76        53.99 o
 -10   7   6         26.63         76.07        24.54 o
  -9   7   6       1197.64       1434.54        53.55 o
  -8   7   6       2933.57       2617.46        69.79 o
  -7   7   6        347.06        484.20        33.47 o
  -6   7   6         61.40         71.24        25.22 o
  -5   7   6        204.52        330.28        34.03 o
  -4   7   6        763.78        789.53        40.65 o
  -3   7   6         78.80         77.99        27.77 o
  -2   7   6       2320.20       2512.21        90.11 o
  -1   7   6       1396.18       1186.10        44.89 o
   0   7   6         59.34         86.31        28.19 o
   1   7   6       1265.29       1214.72        47.72 o
   2   7   6       4615.15       4301.93       110.13 o
   3   7   6         14.61         80.86        35.31 o
   4   7   6       3857.68       3783.92        75.93 o
   5   7   6       5618.72       5556.25       113.01 o
   6   7   6       1296.15       1242.53        52.34 o
   7   7   6        520.67        533.83        31.53 o
   8   7   6        276.91        289.74        38.86 o
   9   7   6       1324.06       1459.80        65.30 o
  10   7   6       2418.58       2440.51        80.79 o
  11   7   6       1552.21       1380.74        42.00 o
  12   7   6       1730.02       1655.84        50.64 o
  13   7   6        205.14        174.73        29.77 o
  14   7   6        243.99        266.80        28.41 o
  15   7   6        728.70        784.16        31.58 o
  16   7   6         65.62         60.88        24.71 o
  17   7   6        204.61        201.42        22.89 o
  18   7   6         55.70         30.70        20.54 o
  19   7   6        286.40        318.47        24.70 o
  20   7   6        106.11        110.02        23.34 o
 -22   8   6       1198.19        982.67        83.67 o
 -21   8   6        166.58        120.99        25.72 o
 -20   8   6        270.30        241.34        32.37 o
 -19   8   6        229.75        223.24        62.24 o
 -18   8   6       1322.74       1425.46        72.85 o
 -17   8   6        381.68        360.55        33.45 o
 -16   8   6        205.61        258.14        31.33 o
 -15   8   6       2333.71       2233.32        46.73 o
 -14   8   6       1114.14       1090.32        30.14 o
 -13   8   6        929.56        947.75        28.26 o
 -12   8   6       4067.35       4179.94        59.43 o
 -11   8   6       3836.77       3859.43        53.36 o
 -10   8   6       5652.19       5558.64        81.18 o
  -9   8   6       7139.23       6802.77       112.72 o
  -8   8   6       6327.65       6366.02       114.54 o
  -7   8   6      17600.66      17387.45       279.02 o
  -6   8   6       1938.11       1924.20        65.39 o
  -5   8   6        127.07        128.55        30.12 o
  -4   8   6       4147.78       4568.39       106.25 o
  -3   8   6        512.80        485.36        33.67 o
  -2   8   6       5087.68       4959.24       111.71 o
  -1   8   6       1296.86       1346.12        61.39 o
   0   8   6        406.52        354.91        30.25 o
   1   8   6       4137.81       4190.29        97.79 o
   2   8   6      10888.07      11069.07       234.22 o
   3   8   6        801.03        917.46        48.29 o
   4   8   6       6248.33       5730.57       119.11 o
   5   8   6        346.35        412.36        28.89 o
   6   8   6       5773.68       5881.78       108.37 o
   7   8   6       1235.61       1101.07        36.64 o
   8   8   6       2445.26       2606.25        63.79 o
   9   8   6       2420.90       2353.56        49.01 o
  10   8   6       4641.75       4945.80        91.08 o
  11   8   6       7480.70       7044.60       156.58 o
  12   8   6       2699.06       2572.12        84.26 o
  13   8   6         54.14         67.14        25.57 o
  14   8   6        889.26        774.18        40.87 o
  15   8   6         48.70         55.25        23.77 o
  16   8   6       1153.43       1207.97        39.10 o
  17   8   6        208.70        237.84        29.69 o
  18   8   6       1307.68       1385.74        46.11 o
  19   8   6          2.95         -1.77        27.59 o
 -21   9   6        448.88        296.21        37.52 o
 -20   9   6       3343.08       3060.99        80.80 o
 -19   9   6        211.71        233.42        33.28 o
 -18   9   6        512.56        495.87        32.07 o
 -17   9   6        233.14        312.34        28.97 o
 -16   9   6       2244.74       2179.62        54.28 o
 -15   9   6         84.01        111.48        34.68 o
 -14   9   6         77.43        103.38        24.38 o
 -13   9   6        138.22        145.48        23.14 o
 -12   9   6        235.61        276.93        23.83 o
 -11   9   6        117.42        181.20        21.47 o
 -10   9   6        468.78        571.47        23.24 o
  -9   9   6        834.02        778.43        24.01 o
  -8   9   6        444.08        463.45        25.43 o
  -7   9   6      10387.37      10512.59       138.41 o
  -6   9   6       1188.56       1122.79        39.22 o
  -5   9   6         65.53         92.39        24.33 o
  -4   9   6      20714.15      20510.25       299.27 o
  -3   9   6       7186.65       6702.86       108.68 o
  -2   9   6      15444.65      14927.96       239.09 o
  -1   9   6       2041.91       2028.04        56.39 o
   0   9   6        134.32        123.75        26.73 o
   1   9   6        877.03        832.64        39.99 o
   2   9   6       8755.52       8603.06       164.75 o
   3   9   6         25.49         76.35        20.94 o
   4   9   6        545.25        515.54        23.07 o
   5   9   6        623.96        499.16        23.38 o
   6   9   6       4493.51       4462.07        74.61 o
   7   9   6       1666.02       1657.42        43.66 o
   8   9   6        688.34        822.65        26.73 o
   9   9   6       1658.73       1495.84        51.60 o
  10   9   6       2153.16       2088.15        44.81 o
  11   9   6        343.61        401.01        26.22 o
  12   9   6       3145.64       2728.29        70.61 o
  13   9   6        667.25        601.56        39.78 o
  14   9   6       1692.78       1437.17        71.12 o
  15   9   6         51.70         53.93        31.80 o
  16   9   6        225.45        317.13        28.61 o
  17   9   6          6.38         45.06        25.86 o
  18   9   6        444.07        439.69        31.08 o
 -20  10   6       2021.06       1587.38        70.71 o
 -19  10   6         17.98         14.60        23.43 o
 -18  10   6        245.81        222.45        26.34 o
 -17  10   6         92.99         86.86        25.04 o
 -16  10   6        371.25        405.51        26.80 o
 -15  10   6        157.35        155.45        26.15 o
 -14  10   6        133.36        149.24        26.14 o
 -13  10   6        132.96        147.21        28.15 o
 -12  10   6       1162.03       1135.38        31.66 o
 -11  10   6        316.75        300.46        23.59 o
 -10  10   6       2845.18       2843.71        46.95 o
  -9  10   6       2872.37       2617.36        43.97 o
  -8  10   6       2699.71       2573.99        43.59 o
  -7  10   6         94.53        101.60        19.69 o
  -6  10   6       4826.43       4628.94        61.35 o
  -5  10   6       9704.32       9690.69       110.90 o
  -4  10   6       1286.83       1244.97        28.20 o
  -3  10   6       2821.12       2625.10        41.33 o
  -2  10   6       1420.24       1474.72        33.47 o
  -1  10   6       7130.43       7309.20       100.38 o
   0  10   6       1002.56       1049.87        40.12 o
   1  10   6       2688.63       2888.17        62.05 o
   2  10   6          4.74        -13.94        24.33 o
   3  10   6       1496.64       1633.14        39.98 o
   4  10   6       5607.88       5670.31        77.04 o
   5  10   6        765.17        979.65        26.15 o
   6  10   6        143.02        246.55        24.79 o
   7  10   6        733.34        772.18        32.12 o
   8  10   6        729.55        710.14        51.80 o
   9  10   6       1379.36       1386.86        47.96 o
  10  10   6        123.33        198.07        35.16 o
  11  10   6       2705.53       2453.17        74.55 o
  12  10   6       2214.45       2012.07       130.32 o
  13  10   6          4.13        -58.96        31.64 o
  14  10   6        134.74         42.86        30.91 o
  15  10   6        226.08        278.08        27.49 o
  16  10   6        754.53        785.34        32.53 o
  17  10   6         34.53         69.23        30.85 o
 -18  11   6          7.86        -15.26        24.08 o
 -17  11   6         76.90         96.02        24.20 o
 -16  11   6       3237.13       3298.90        79.30 o
 -15  11   6        190.79        190.68        24.73 o
 -14  11   6         21.07         90.68        24.75 o
 -13  11   6        314.52        294.13        27.06 o
 -12  11   6        115.73        161.10        25.87 o
 -11  11   6        363.10        483.80        27.50 o
 -10  11   6        628.76        627.91        27.03 o
  -9  11   6        100.05        188.94        22.69 o
  -8  11   6       2707.86       2859.24        49.24 o
  -7  11   6        153.76        146.82        21.44 o
  -6  11   6         51.77         73.36        20.48 o
  -5  11   6        778.59        789.46        25.95 o
  -4  11   6        307.77        323.86        26.00 o
  -3  11   6       5689.96       5336.30        78.31 o
  -2  11   6        146.38        261.00        23.04 o
  -1  11   6        186.58        257.57        26.34 o
   0  11   6       2447.10       2476.81        58.27 o
   1  11   6       4074.83       4199.50        80.58 o
   2  11   6        890.95        994.85        32.75 o
   3  11   6       1406.59       1460.00        41.03 o
   4  11   6          9.12         16.74        29.42 o
   5  11   6       3967.73       4338.73       101.04 o
   6  11   6         45.27         51.41        28.85 o
   7  11   6       3308.77       3474.23       107.97 o
   8  11   6        236.59        193.23        42.01 o
   9  11   6       1651.84       1672.28        85.10 o
  10  11   6        153.90        110.98        36.11 o
  11  11   6          6.03        -28.92        28.89 o
  12  11   6        645.16        484.26        32.38 o
  13  11   6        624.00        657.48        33.05 o
  14  11   6       1384.97       1462.16        50.57 o
  15  11   6       2331.11       2076.41        62.03 o
 -16  12   6        446.90        499.48        33.03 o
 -15  12   6        319.72        243.21        24.67 o
 -14  12   6         88.91         80.47        24.28 o
 -13  12   6         62.49         72.54        22.73 o
 -12  12   6        862.55       1092.25        32.43 o
 -11  12   6         64.65         84.89        23.62 o
 -10  12   6         70.27        126.34        25.30 o
  -9  12   6       1393.26       1423.83        35.80 o
  -8  12   6        230.98        292.33        24.04 o
  -7  12   6       1309.10       1254.64        35.27 o
  -6  12   6       7284.91       7392.80       108.24 o
  -5  12   6       1257.73       1266.53        34.66 o
  -4  12   6          3.62         27.95        25.43 o
  -3  12   6          7.71         31.89        26.53 o
  -2  12   6       3765.10       3720.24        78.20 o
  -1  12   6        102.80        103.68        34.46 o
   0  12   6        433.39        500.38        32.78 o
   1  12   6        545.78        621.73        30.61 o
   2  12   6        265.44        384.08        62.44 o
   3  12   6       1063.78       1085.92        69.34 o
   4  12   6         39.24        132.85        49.52 o
   5  12   6        510.08        548.79        68.94 o
   6  12   6        991.15       1081.50        69.80 o
   7  12   6        150.44        137.53        43.17 o
   8  12   6       2947.85       2458.15        64.26 o
   9  12   6       2507.79       2502.52       117.08 o
  10  12   6       7931.10       7018.09       317.33 o
  11  12   6         93.90         -6.73        30.73 o
  12  12   6         40.07         34.27        30.82 o
  13  12   6       3979.13       3807.59       115.08 o
 -14  13   6        620.96        599.21        99.69 o
 -13  13   6          9.09         30.26        32.85 o
 -12  13   6       2202.38       2310.15        88.07 o
 -11  13   6       1153.99       1383.76        56.24 o
 -10  13   6        955.14        953.02        36.50 o
  -9  13   6        625.38        589.77        29.58 o
  -8  13   6        477.58        480.53        27.88 o
  -7  13   6       2242.15       2348.64        64.88 o
  -6  13   6        627.08        617.80        29.60 o
  -5  13   6       1149.04       1216.86        48.76 o
  -4  13   6       5195.72       5238.99        96.57 o
  -3  13   6         83.87         68.59        25.69 o
  -2  13   6       3161.78       3305.40        76.28 o
  -1  13   6         71.50         72.69        33.86 o
   0  13   6        864.44        948.36        56.89 o
   1  13   6        584.43        656.16        52.56 o
   2  13   6       2778.53       3288.21       144.66 o
   3  13   6       1554.13       1520.64        75.32 o
   4  13   6         23.23        106.25        79.14 o
   5  13   6        222.95        253.34        59.69 o
   6  13   6       3324.09       3254.10       173.20 o
   7  13   6        416.61        422.53        44.15 o
   8  13   6        294.99        211.25        39.55 o
   9  13   6        102.14         20.10        37.08 o
  10  13   6       2527.18       1901.81       171.79 o
  11  13   6        797.95        532.28        96.13 o
 -10  14   6        110.03         55.23        35.23 o
  -9  14   6        188.16        245.60        39.88 o
  -8  14   6        157.71        240.46        32.07 o
  -7  14   6       3184.95       3478.29       118.01 o
  -6  14   6       1062.22        924.54        39.55 o
  -5  14   6         35.42         42.07        26.75 o
  -4  14   6        151.20        210.23        33.62 o
  -3  14   6        971.79       1156.48        53.31 o
  -2  14   6         91.62        129.30        38.30 o
  -1  14   6        130.73        216.38        39.28 o
   0  14   6          2.65         73.21        43.94 o
   1  14   6        331.59        423.73        57.04 o
   2  14   6        166.60        144.54        43.81 o
   3  14   6       3721.23       3578.46       192.12 o
   4  14   6        117.82        232.21        49.68 o
   5  14   6       1179.80       1172.24        69.12 o
   6  14   6       1003.41        964.38        68.18 o
  -4  15   6       5214.27       5502.60       286.61 o
  -3  15   6       3199.33       3455.37       204.72 o
  -2  15   6        940.21       1057.44       105.03 o
  -1  15   6         48.66        -28.48        71.21 o
   0  15   6         61.55         37.38        72.99 o
 -25   0   7       1425.80       1449.90        80.30 o
 -23   0   7         18.68         19.36        35.40 o
 -21   0   7       4637.49       4617.61        98.06 o
 -19   0   7        851.73        861.90        40.13 o
 -17   0   7      18669.82      18913.26       372.38 o
 -15   0   7       1743.32       1666.57        49.58 o
 -13   0   7       2783.68       3450.20        87.44 o
 -11   0   7      14099.57      14379.53       289.40 o
  -9   0   7       1006.65        762.43        30.80 o
  -7   0   7      27377.20      25769.54       735.70 o
  -5   0   7       8069.55       9459.33       170.83 o
  -3   0   7      51594.63      57685.06       980.91 o
  -1   0   7       5693.43       6175.13       115.57 o
   1   0   7      19274.16      18875.04       427.42 o
   3   0   7      17540.02      18669.84       429.53 o
   5   0   7      33606.30      34267.03       589.08 o
   7   0   7        275.32        567.86        29.51 o
   9   0   7       5185.00       5259.56        99.25 o
  11   0   7       8531.71       8320.86       168.67 o
  13   0   7       8140.16       8573.96       165.76 o
  15   0   7       4590.27       4630.95       112.44 o
  17   0   7       7006.99       6751.03       139.35 o
  19   0   7       4693.28       5013.81       123.34 o
  21   0   7         35.85         77.32        33.42 o
  23   0   7       1506.72       1408.82        51.23 o
 -26   1   7       1610.50       1377.33        61.53 o
 -25   1   7       2886.58       2910.31        76.86 o
 -24   1   7         32.69         94.94        22.00 o
 -23   1   7          7.70          7.80        24.19 o
 -22   1   7       1096.49       1179.50        34.63 o
 -21   1   7       2764.81       2936.67        55.43 o
 -20   1   7        744.50        654.53        27.72 o
 -19   1   7       1131.27       1270.26        39.19 o
 -18   1   7       1461.39       1456.39        34.49 o
 -17   1   7        177.86        244.75        21.81 o
 -16   1   7      14133.28      14102.76       188.56 o
 -15   1   7       1370.29       1139.11        48.58 o
 -14   1   7       1063.14       1066.11        27.81 o
 -13   1   7        353.68        301.41        23.34 o
 -12   1   7       5541.70       5761.09        96.44 o
 -11   1   7       4855.77       4467.36        71.74 o
 -10   1   7        608.87        795.06        23.45 o
  -9   1   7       6505.43       6155.63        91.84 o
  -8   1   7      30396.42      31123.97       460.70 o
  -7   1   7      11189.69      10128.95       178.55 o
  -6   1   7        144.61        163.04        21.68 o
  -5   1   7      30468.54      32413.97       501.14 o
  -4   1   7      13001.04      14405.29       188.35 o
  -3   1   7      21423.28      23488.63       286.51 o
  -2   1   7       1166.33       1434.90        26.98 o
  -1   1   7       1235.56       1086.93        26.71 o
   0   1   7      55074.04      57586.46       826.22 o
   1   1   7      85537.94      87191.30      1348.87 o
   2   1   7       1563.85       1406.54        43.73 o
   3   1   7      10050.69      10065.82       187.56 o
   4   1   7       5038.92       5045.31        86.47 o
   5   1   7      14311.04      14518.95       191.59 o
   6   1   7       8704.29       8094.39       105.66 o
   7   1   7       5955.97       6754.77        90.99 o
   8   1   7        207.03        263.05        22.01 o
   9   1   7      13402.60      12334.74       178.26 o
  10   1   7        368.96        395.78        31.29 o
  11   1   7       1574.22       1714.49        76.72 o
  12   1   7       6496.64       6170.36        90.33 o
  13   1   7       3271.81       3425.99        59.72 o
  14   1   7       4712.94       4811.16        69.84 o
  15   1   7       3684.56       3868.39        63.04 o
  16   1   7        633.08        663.95        30.28 o
  17   1   7       2331.00       2385.97        51.41 o
  18   1   7       1450.35       1467.41        40.37 o
  19   1   7         60.23        113.38        28.84 o
  20   1   7        158.65        159.68        25.92 o
  21   1   7         41.50         38.87        21.42 o
  22   1   7        711.56        675.80        34.53 o
  23   1   7        363.64        404.58        20.87 o
 -26   2   7        378.10        430.81        58.75 o
 -25   2   7         51.21         83.13        28.08 o
 -24   2   7        318.24        244.34        22.69 o
 -23   2   7       1607.80       1635.95        38.51 o
 -22   2   7       1507.20       1421.61        36.65 o
 -21   2   7       3285.84       3324.03        58.32 o
 -20   2   7        428.42        462.85        25.37 o
 -19   2   7       3449.14       3345.10        52.55 o
 -18   2   7        149.86        208.80        20.69 o
 -17   2   7       2748.27       2841.03        45.18 o
 -16   2   7       2847.37       2603.83        57.39 o
 -15   2   7       4002.74       3800.72        60.64 o
 -14   2   7       1369.53       1229.41        32.00 o
 -13   2   7       1942.99       1390.34        39.54 o
 -12   2   7       2020.02       2056.06        47.13 o
 -11   2   7        669.48        598.44        26.49 o
 -10   2   7       1039.14       1562.59        48.77 o
  -9   2   7       4388.27       4036.14        74.35 o
  -8   2   7      10908.64      11413.85       162.40 o
  -7   2   7       1629.34       2169.26        48.23 o
  -6   2   7      11075.72      10967.70       198.20 o
  -5   2   7      13652.61      14918.38       239.86 o
  -4   2   7      17423.12      18617.99       240.17 o
  -3   2   7       9475.67       8859.18       118.80 o
  -2   2   7       4690.01       4225.81        66.29 o
  -1   2   7       2451.67       2713.57        48.56 o
   0   2   7      33124.36      31323.79       569.23 o
   1   2   7      28230.08      28933.28       456.84 o
   2   2   7       1024.34       1316.26        49.63 o
   3   2   7       7518.36       7743.46       135.25 o
   4   2   7       4727.26       4976.26        83.98 o
   5   2   7      18062.22      16610.32       218.51 o
   6   2   7       8992.73       8112.48       126.98 o
   7   2   7       7460.21       7222.90       115.47 o
   8   2   7        496.51        665.34        31.37 o
   9   2   7       4679.79       4394.21        81.77 o
  10   2   7       3870.22       3830.72        72.31 o
  11   2   7        567.34        553.91        31.36 o
  12   2   7       1460.24       1433.10        48.48 o
  13   2   7       3500.56       3546.83        87.22 o
  14   2   7        256.79        311.45        30.60 o
  15   2   7       1304.00       1288.53        40.79 o
  16   2   7       4037.48       4007.86        81.44 o
  17   2   7         65.62         80.37        31.76 o
  18   2   7        532.24        464.88        41.08 o
  19   2   7       4437.98       4717.82        87.51 o
  20   2   7         28.29        116.61        25.34 o
  21   2   7        129.10         95.59        25.81 o
  22   2   7          2.15         28.56        23.57 o
  23   2   7         72.62        114.55        23.58 o
 -25   3   7        795.28        769.33        48.55 o
 -24   3   7        242.14        399.75        33.50 o
 -23   3   7        735.79        869.79        32.44 o
 -22   3   7        175.30        247.69        23.75 o
 -21   3   7       4689.88       4760.44        74.51 o
 -20   3   7        300.15        336.38        23.35 o
 -19   3   7        643.61        680.80        25.43 o
 -18   3   7        170.20        186.97        20.67 o
 -17   3   7        720.09        819.83        26.43 o
 -16   3   7       1918.53       1913.70        58.67 o
 -15   3   7        167.47        212.84        25.91 o
 -14   3   7        148.71        209.02        17.85 o
 -13   3   7       4541.46       4135.74        73.11 o
 -12   3   7        672.89        666.67        30.33 o
 -11   3   7       1382.39       1332.49        39.54 o
 -10   3   7       3079.85       3204.10        59.92 o
  -9   3   7       8730.49       7181.62       106.48 o
  -8   3   7         24.72         13.40        14.28 o
  -7   3   7      10468.94       8717.81       135.48 o
  -6   3   7       2171.98       1854.10        52.80 o
  -5   3   7        801.38        888.89        36.18 o
  -4   3   7         21.21         93.56        24.55 o
  -3   3   7      54162.00      55557.74       946.24 o
  -2   3   7       2831.10       3666.92        79.07 o
  -1   3   7        582.36        540.52        32.21 o
   0   3   7      34370.45      33305.12       718.43 o
   1   3   7       2778.33       2462.60        60.35 o
   2   3   7        183.22        182.06        19.96 o
   3   3   7       1827.58       2063.36        55.50 o
   4   3   7      11242.92      11713.79       198.78 o
   5   3   7      22540.84      20847.24       314.56 o
   6   3   7       4045.94       3797.90       139.17 o
   7   3   7       6179.93       5863.55       167.79 o
   8   3   7         12.58         57.06        24.22 o
   9   3   7       7359.03       6593.99       115.99 o
  10   3   7       6463.83       6329.85       107.88 o
  11   3   7      11819.01      11833.97       172.74 o
  12   3   7       3288.45       3484.56        90.10 o
  13   3   7      13214.55      13102.54       176.39 o
  14   3   7        177.58        177.81        33.14 o
  15   3   7      16919.60      17490.43       264.33 o
  16   3   7        899.36        949.66        51.44 o
  17   3   7         77.10         83.18        29.95 o
  18   3   7       2934.77       3100.91        64.71 o
  19   3   7          6.94         49.84        26.93 o
  20   3   7        121.92        174.13        26.41 o
  21   3   7        181.97        153.86        23.53 o
  22   3   7        120.48         85.29        28.61 o
 -25   4   7       1129.52       1242.65        77.44 o
 -24   4   7        821.93        816.63        40.20 o
 -23   4   7         23.29         24.81        29.06 o
 -22   4   7        178.84        158.81        32.88 o
 -21   4   7        255.04        278.44        35.17 o
 -20   4   7       2568.33       2570.73        64.62 o
 -19   4   7        520.98        504.07        34.05 o
 -18   4   7       3514.38       3526.95        69.45 o
 -17   4   7       5715.38       5854.34        94.81 o
 -16   4   7      10355.74      10322.50       149.47 o
 -15   4   7       3463.45       3259.81        81.42 o
 -14   4   7       7448.73       6945.91       126.09 o
 -13   4   7       7014.50       6430.84       124.45 o
 -12   4   7         73.55         66.03        35.72 o
 -11   4   7       6377.75       5951.63       101.84 o
 -10   4   7      12109.90      12351.43       191.89 o
  -9   4   7       5456.19       5973.60        99.45 o
  -8   4   7       3451.46       3285.49        61.24 o
  -7   4   7       5193.47       5333.29        88.30 o
  -6   4   7       4412.37       4042.44        74.58 o
  -5   4   7         36.50         99.62        16.09 o
  -4   4   7        734.58        651.74        44.98 o
  -3   4   7         63.74         81.86        21.66 o
  -2   4   7       1398.45       1214.51        62.32 o
  -1   4   7       1129.99       1321.26        51.65 o
   0   4   7         70.44        110.32        17.75 o
   1   4   7      12334.83      12153.62       242.62 o
   2   4   7      14085.12      14042.07       316.86 o
   3   4   7        181.30        188.84        20.28 o
   4   4   7       3393.55       2985.52        63.14 o
   5   4   7        618.19        484.26        27.68 o
   6   4   7      16747.80      15388.32       285.65 o
   7   4   7       2154.25       1865.87        61.17 o
   8   4   7       3965.67       3638.35        95.81 o
   9   4   7        166.80        189.20        22.51 o
  10   4   7        394.69        449.52        27.15 o
  11   4   7       1121.27       1020.74        34.62 o
  12   4   7        614.74        548.85        32.71 o
  13   4   7         94.03        166.92        25.78 o
  14   4   7        183.64        193.61        25.74 o
  15   4   7         98.02         75.73        26.40 o
  16   4   7       6261.17       6360.16        96.71 o
  17   4   7       2664.74       2689.93        66.05 o
  18   4   7       1344.59       1492.00        37.33 o
  19   4   7        702.71        795.15        30.39 o
  20   4   7       1730.86       1902.12        48.03 o
  21   4   7       1695.07       1735.54        54.01 o
  22   4   7        317.53        367.48        24.50 o
 -24   5   7        799.60        830.00        50.36 o
 -23   5   7        363.84        484.33        38.66 o
 -22   5   7        560.33        590.19        37.91 o
 -21   5   7       1060.40       1021.07        41.99 o
 -20   5   7         46.80         38.88        29.94 o
 -19   5   7        929.70       1059.51        37.68 o
 -18   5   7        784.43        770.39        34.58 o
 -17   5   7       5517.14       5117.11        84.42 o
 -16   5   7        339.71        347.69        28.13 o
 -15   5   7       8414.03       8220.60       130.83 o
 -14   5   7       8314.34       7755.43       138.41 o
 -13   5   7      11771.00      11326.91       192.30 o
 -12   5   7       4435.22       4335.80        99.13 o
 -11   5   7         79.45         62.47        27.14 o
 -10   5   7        314.48        393.52        29.38 o
  -9   5   7       1166.92        944.04        35.02 o
  -8   5   7       3406.35       3002.26        63.66 o
  -7   5   7      14654.52      14583.06       338.75 o
  -6   5   7      13069.79      12421.70       289.42 o
  -5   5   7         79.10         89.15        24.02 o
  -4   5   7        119.74         80.81        22.14 o
  -3   5   7      11517.34       9391.93       189.21 o
  -2   5   7        314.87        314.19        25.04 o
  -1   5   7        594.18        671.69        26.05 o
   0   5   7        198.56        236.98        20.83 o
   1   5   7        536.14        765.83        31.03 o
   2   5   7        570.69        703.31        30.65 o
   3   5   7        656.57        949.62        36.03 o
   4   5   7        435.18        520.96        33.99 o
   5   5   7        641.92        565.46        45.16 o
   6   5   7        181.46        244.74        36.41 o
   7   5   7       1438.21       1338.14        61.21 o
   8   5   7       6180.15       5818.04       136.62 o
   9   5   7      12383.73      11864.78       183.50 o
  10   5   7       3408.57       3475.40        70.54 o
  11   5   7       1675.52       1680.47        64.42 o
  12   5   7        575.93        552.05        34.89 o
  13   5   7       3484.05       3402.38        77.32 o
  14   5   7       1485.15       1526.85        39.88 o
  15   5   7       1931.75       1888.25        46.99 o
  16   5   7        443.74        413.77        38.35 o
  17   5   7        251.96        211.79        28.43 o
  18   5   7        187.66        240.35        24.97 o
  19   5   7       1763.27       1780.45        41.91 o
  20   5   7       1200.78       1225.88        34.06 o
  21   5   7        315.28        303.95        25.67 o
 -24   6   7        136.90        122.73        60.53 o
 -23   6   7        100.03        156.88        36.80 o
 -22   6   7       1112.41       1087.43        62.89 o
 -21   6   7        801.40       1039.50        46.91 o
 -20   6   7          1.96          7.86        38.93 o
 -19   6   7       4983.97       4850.03       126.05 o
 -18   6   7       2722.69       2648.18        87.18 o
 -17   6   7       8979.55       8733.16       161.09 o
 -16   6   7       1020.03       1138.27        45.39 o
 -15   6   7       6037.34       5748.62       122.97 o
 -14   6   7      12477.89      12265.99       223.28 o
 -13   6   7        983.58        834.19        33.37 o
 -12   6   7        868.56        814.43        34.27 o
 -11   6   7      10595.61      10118.91       210.90 o
 -10   6   7        586.97        625.32        41.37 o
  -9   6   7       1328.07       1122.80        46.78 o
  -8   6   7       4245.94       3835.43       112.28 o
  -7   6   7       1167.92        964.10        83.32 o
  -6   6   7        714.88        867.10        38.80 o
  -5   6   7      11108.16       9675.53       177.96 o
  -4   6   7      14028.83      14669.02       291.02 o
  -3   6   7       8040.44       7755.55       162.14 o
  -2   6   7        200.93        232.15        26.55 o
  -1   6   7       3239.67       3138.70        76.89 o
   0   6   7        851.39        869.59        55.44 o
   1   6   7      13901.53      12076.68       262.78 o
   2   6   7       8603.68       9220.72       203.77 o
   3   6   7      25920.21      24837.25       463.27 o
   4   6   7         92.41         51.55        32.74 o
   5   6   7       2187.53       1804.77        69.34 o
   6   6   7        112.40        328.64        25.21 o
   7   6   7       1011.58       1171.10        47.41 o
   8   6   7        178.18        214.31        34.84 o
   9   6   7        506.30        484.86        29.94 o
  10   6   7       1295.02       1338.31        54.62 o
  11   6   7       4340.68       4157.38        80.06 o
  12   6   7        624.87        531.87        36.88 o
  13   6   7        435.47        497.76        30.63 o
  14   6   7         52.65         37.99        25.79 o
  15   6   7       2783.54       2601.10        52.02 o
  16   6   7         75.88         69.44        27.31 o
  17   6   7       4587.38       4751.86        81.28 o
  18   6   7         21.95         -9.69        21.94 o
  19   6   7        631.21        711.15        25.14 o
  20   6   7        530.19        544.96        27.43 o
  21   6   7        377.59        360.20        40.29 o
 -23   7   7        974.34       1014.71        81.89 o
 -22   7   7         18.28        -22.28        37.00 o
 -21   7   7       6471.89       5883.07       136.82 o
 -20   7   7        202.12        224.21        38.62 o
 -19   7   7         51.16         72.56        35.46 o
 -18   7   7        595.00        567.02        41.45 o
 -17   7   7        279.67        304.51        38.30 o
 -16   7   7       3935.26       3710.17        79.60 o
 -15   7   7       1782.35       1686.18        47.79 o
 -14   7   7       9450.33       9191.49       113.21 o
 -13   7   7        395.08        375.72        21.96 o
 -12   7   7         77.15        130.47        22.35 o
 -11   7   7       8094.94       8137.57       127.83 o
 -10   7   7       4583.19       4167.06        82.98 o
  -9   7   7       5608.81       5080.71       120.12 o
  -8   7   7        194.46        259.54        32.38 o
  -7   7   7       7081.68       7009.73       141.83 o
  -6   7   7        782.74        669.77        59.87 o
  -5   7   7       1399.32       1290.95        42.93 o
  -4   7   7        355.10        262.01        32.32 o
  -3   7   7        505.66        402.61        34.57 o
  -2   7   7       7539.67       7491.92       160.76 o
  -1   7   7        204.01        238.82        30.75 o
   0   7   7      26126.97      26664.63       520.63 o
   1   7   7        899.01        959.07        75.80 o
   2   7   7       2870.71       3069.89        73.98 o
   3   7   7        268.43        425.69        45.26 o
   4   7   7       7910.09       7884.89       135.95 o
   5   7   7       3390.98       3078.59        68.69 o
   6   7   7       5176.90       4456.85        87.04 o
   7   7   7       1890.70       1916.73        48.35 o
   8   7   7        194.80        175.11        31.45 o
   9   7   7       1885.95       2166.61        83.79 o
  10   7   7        272.13        365.30        26.95 o
  11   7   7       1173.34       1170.86        61.20 o
  12   7   7         30.57         -2.03        29.40 o
  13   7   7       6892.15       6536.66       136.65 o
  14   7   7         78.20         89.68        24.89 o
  15   7   7        687.50        732.18        32.10 o
  16   7   7        205.77        263.63        25.33 o
  17   7   7       2187.07       2187.81        48.77 o
  18   7   7        380.40        407.10        25.48 o
  19   7   7         32.16         30.41        25.40 o
  20   7   7       2352.11       2362.50       102.42 o
 -22   8   7        750.45        637.31        72.99 o
 -21   8   7        637.72        630.21        31.98 o
 -20   8   7         14.50        -21.27        29.81 o
 -19   8   7        119.41        142.07        34.36 o
 -18   8   7        285.21        307.06        38.14 o
 -17   8   7       1208.01       1289.48        46.58 o
 -16   8   7        141.02        172.04        27.29 o
 -15   8   7       1302.91       1317.34        33.53 o
 -14   8   7       1226.43       1081.50        29.85 o
 -13   8   7       6568.13       6356.56        83.56 o
 -12   8   7       5521.97       5318.01        70.53 o
 -11   8   7        140.02        153.32        19.51 o
 -10   8   7       5571.62       5408.29        74.85 o
  -9   8   7       7447.83       7462.15       121.24 o
  -8   8   7       6465.78       6330.19       127.78 o
  -7   8   7       1798.67       1748.34        49.11 o
  -6   8   7         76.97        146.92        25.15 o
  -5   8   7       3881.10       4077.69        98.74 o
  -4   8   7       7836.11       7900.01       165.57 o
  -3   8   7       2357.44       2416.67        69.75 o
  -2   8   7       1886.39       1876.69        60.14 o
  -1   8   7       5563.27       5123.28       115.39 o
   0   8   7      15441.24      15444.18       303.16 o
   1   8   7       6653.80       6606.86       151.36 o
   2   8   7      13731.54      13913.71       344.13 o
   3   8   7        308.67        371.56        36.56 o
   4   8   7         69.23         83.98        24.28 o
   5   8   7        122.41        104.86        27.50 o
   6   8   7        350.30        477.22        39.21 o
   7   8   7       1369.15       1514.75        56.47 o
   8   8   7       1620.26       1631.67        51.85 o
   9   8   7        447.91        399.40        32.68 o
  10   8   7         27.88         56.15        24.39 o
  11   8   7       1278.75       1171.55        43.51 o
  12   8   7        501.89        458.99        28.78 o
  13   8   7       2218.78       2143.38        89.46 o
  14   8   7       1273.38       1225.05        39.93 o
  15   8   7         12.59        -25.92        23.46 o
  16   8   7          7.49          6.63        21.10 o
  17   8   7          4.28         18.36        23.39 o
  18   8   7        610.88        615.04        38.01 o
  19   8   7        314.47        299.90        29.36 o
 -21   9   7        451.33        485.25        38.01 o
 -20   9   7        374.00        317.40        29.56 o
 -19   9   7        139.96        157.62        39.95 o
 -18   9   7         35.62         -7.91        27.29 o
 -17   9   7        786.53        821.21        33.07 o
 -16   9   7         35.84          8.41        25.76 o
 -15   9   7         88.59        140.60        26.93 o
 -14   9   7        288.65        350.47        25.07 o
 -13   9   7       2204.55       2248.50        47.61 o
 -12   9   7       1274.97       1217.93        32.89 o
 -11   9   7       4361.38       4217.27        60.75 o
 -10   9   7       2458.66       2398.04        41.81 o
  -9   9   7       7881.22       7924.10        94.48 o
  -8   9   7       9446.12       9301.35       107.65 o
  -7   9   7        637.12        722.73        28.71 o
  -6   9   7         65.07         36.78        19.91 o
  -5   9   7         26.70         91.29        24.34 o
  -4   9   7       2550.92       2608.40        57.19 o
  -3   9   7       3961.51       3911.51        72.61 o
  -2   9   7       3530.68       3453.95        87.00 o
  -1   9   7        437.42        383.28        30.46 o
   0   9   7        529.07        471.05        33.00 o
   1   9   7       4621.47       4605.58       108.78 o
   2   9   7       4233.08       4083.01       102.85 o
   3   9   7         41.24         81.78        23.57 o
   4   9   7        501.46        461.07        27.53 o
   5   9   7       7103.15       7007.64       105.91 o
   6   9   7       1125.71       1155.87        34.94 o
   7   9   7       1365.06       1287.16        37.01 o
   8   9   7        710.11        765.67        37.57 o
   9   9   7       1676.99       1838.80        46.96 o
  10   9   7        397.11        454.48        25.42 o
  11   9   7        170.95        158.36        24.01 o
  12   9   7        425.15        362.68        28.66 o
  13   9   7        409.60        461.25        43.75 o
  14   9   7       3044.28       2890.07        70.74 o
  15   9   7       2000.81       2230.14        70.27 o
  16   9   7         78.71         75.53        29.47 o
  17   9   7        316.04        362.17        29.42 o
  18   9   7        217.33        164.19        27.84 o
 -20  10   7         48.17         21.78        30.63 o
 -19  10   7         37.07          0.34        23.10 o
 -18  10   7        172.61        204.89        25.67 o
 -17  10   7       2234.48       2118.76        64.07 o
 -16  10   7        203.53        238.25        25.26 o
 -15  10   7         18.12         18.44        24.54 o
 -14  10   7        298.08        355.43        27.44 o
 -13  10   7         23.83         67.22        24.78 o
 -12  10   7         70.84        118.24        24.13 o
 -11  10   7       1762.13       1706.63        36.73 o
 -10  10   7        591.96        565.51        23.85 o
  -9  10   7       1369.26       1279.28        31.70 o
  -8  10   7       3780.10       3606.60        54.05 o
  -7  10   7       1428.37       1372.10        31.15 o
  -6  10   7       1955.12       2047.58        37.49 o
  -5  10   7        403.55        451.67        21.44 o
  -4  10   7       3008.99       3221.39        47.91 o
  -3  10   7        367.39        377.89        21.05 o
  -2  10   7         67.99         74.88        20.93 o
  -1  10   7        112.22        196.97        23.55 o
   0  10   7        526.72        675.97        31.75 o
   1  10   7       1235.17       1194.44        39.16 o
   2  10   7         46.12         55.70        25.85 o
   3  10   7       5694.21       6168.11        93.67 o
   4  10   7       2255.72       2348.64        52.73 o
   5  10   7        919.58        968.73        27.44 o
   6  10   7        579.18        559.19        28.59 o
   7  10   7        352.93        426.63        24.40 o
   8  10   7        560.24        569.90        27.58 o
   9  10   7         58.52         49.34        27.59 o
  10  10   7         84.05         81.25        34.57 o
  11  10   7       2006.94       1587.02        52.31 o
  12  10   7       1254.69       1088.15        75.86 o
  13  10   7       2477.31       2136.21        85.87 o
  14  10   7        850.99        873.11        44.57 o
  15  10   7        344.48        348.43        28.56 o
  16  10   7         80.98         34.67        25.05 o
  17  10   7         83.07         58.81        46.98 o
 -18  11   7        346.60        321.79        29.62 o
 -17  11   7         83.88         73.78        25.03 o
 -16  11   7        774.64        914.96        33.85 o
 -15  11   7         20.08         67.63        23.47 o
 -14  11   7       1071.47       1142.87        40.77 o
 -13  11   7       4190.23       4268.67        71.25 o
 -12  11   7       1538.68       1663.56        48.26 o
 -11  11   7       1764.54       1686.99        59.16 o
 -10  11   7        138.42        165.36        23.67 o
  -9  11   7       2948.87       2850.81        52.40 o
  -8  11   7       5294.12       5102.52        72.38 o
  -7  11   7        152.96        208.92        22.24 o
  -6  11   7          1.99         19.70        20.62 o
  -5  11   7       8907.77       8700.98       110.71 o
  -4  11   7       1005.85        978.70        28.73 o
  -3  11   7      15221.08      14835.27       187.38 o
  -2  11   7       5127.84       5034.35        79.22 o
  -1  11   7       2208.19       1846.92        49.38 o
   0  11   7       1650.60       1760.73        48.17 o
   1  11   7       2143.76       2318.00        57.70 o
   2  11   7       2941.76       2897.28        59.16 o
   3  11   7        430.45        548.18        31.87 o
   4  11   7       3869.62       3732.10        73.46 o
   5  11   7        206.30        275.51        26.64 o
   6  11   7        187.16        168.93        31.27 o
   7  11   7        664.54        742.73        46.84 o
   8  11   7        110.30         87.61        54.53 o
   9  11   7       9662.75       8762.54       162.56 o
  10  11   7       4931.25       4455.10       229.78 o
  11  11   7       3735.86       3278.54       195.72 o
  12  11   7         47.83        -26.24        30.15 o
  13  11   7         15.37        -41.68        31.29 o
  14  11   7         71.25         84.93        29.96 o
  15  11   7        101.71         84.94        54.01 o
 -16  12   7          0.88        -14.60        43.55 o
 -15  12   7       2126.06       1981.34        49.62 o
 -14  12   7        157.50        241.70        24.99 o
 -13  12   7        675.65        796.32        28.36 o
 -12  12   7        877.29        847.61        29.41 o
 -11  12   7        229.41        250.05        26.19 o
 -10  12   7        240.04        250.14        25.96 o
  -9  12   7         10.07         37.04        24.45 o
  -8  12   7        188.89        166.98        25.24 o
  -7  12   7         12.23         44.42        24.04 o
  -6  12   7       1096.63       1226.55        34.56 o
  -5  12   7        133.93        162.72        24.50 o
  -4  12   7        153.86        157.05        28.43 o
  -3  12   7        561.24        692.80        33.51 o
  -2  12   7       5913.24       6082.81       111.07 o
  -1  12   7        323.71        317.30        34.70 o
   0  12   7         31.00         76.11        25.82 o
   1  12   7       2464.09       2619.96        73.26 o
   2  12   7       3698.90       3485.42        71.74 o
   3  12   7        190.54        324.82        57.55 o
   4  12   7         97.77        191.22        61.62 o
   5  12   7       3705.51       4047.17       138.20 o
   6  12   7         26.26         95.95        53.19 o
   7  12   7        551.58        644.98        83.21 o
   8  12   7       2058.24       1650.67       137.30 o
   9  12   7         99.93         46.69        34.80 o
  10  12   7        191.67         87.05        60.93 o
  11  12   7         77.68         34.29        30.92 o
  12  12   7       1756.88       1555.45        57.06 o
  13  12   7        531.62        598.20        49.01 o
 -13  13   7         43.28         -2.25        31.52 o
 -12  13   7        127.32        175.74        28.63 o
 -11  13   7       2061.10       2207.79        61.32 o
 -10  13   7        118.48        144.53        28.65 o
  -9  13   7        948.93       1110.58        35.13 o
  -8  13   7         42.30         72.62        23.23 o
  -7  13   7        125.26        150.32        24.51 o
  -6  13   7        237.70        269.94        25.72 o
  -5  13   7       1043.68       1030.07        38.37 o
  -4  13   7       1309.30       1397.35        43.74 o
  -3  13   7         19.12         83.05        27.36 o
  -2  13   7        570.53        626.87        30.80 o
  -1  13   7        320.19        395.11        27.58 o
   0  13   7        447.66        654.86        51.12 o
   1  13   7        197.61        268.05        53.75 o
   2  13   7         58.34         75.78        58.33 o
   3  13   7        295.08        429.17        54.80 o
   4  13   7        997.65       1091.96        65.76 o
   5  13   7        353.52        416.87        63.68 o
   6  13   7       2444.08       2447.83        99.69 o
   7  13   7          5.17         39.42        57.30 o
   8  13   7         69.32         21.08        36.29 o
   9  13   7        711.37        489.00        84.63 o
  10  13   7       3234.70       2965.81       217.18 o
 -10  14   7       1393.43       1155.53       245.67 o
  -9  14   7        155.97        111.02        36.24 o
  -8  14   7         36.54         40.08        33.92 o
  -7  14   7       3264.33       3317.55        85.55 o
  -6  14   7         28.76         58.81        25.68 o
  -5  14   7        587.52        619.28        38.09 o
  -4  14   7        822.03       1059.30        41.50 o
  -3  14   7       3477.97       3818.66       120.57 o
  -2  14   7        256.63        406.18        46.55 o
  -1  14   7       6745.12       7117.59       183.15 o
   0  14   7       5549.54       5582.87       162.09 o
   1  14   7        212.98        321.33        47.02 o
   2  14   7        342.63        502.94        52.67 o
   3  14   7       3622.17       3481.34       246.88 o
   4  14   7        311.73        178.23        66.35 o
   5  14   7        436.04        442.29        44.64 o
   6  14   7       2159.77       1475.79       133.51 o
 -26   0   8       1851.38       1707.21        99.69 o
 -24   0   8       1007.92        970.75        41.27 o
 -22   0   8       1726.29       1719.52        56.84 o
 -20   0   8       1510.58       1617.06        53.04 o
 -18   0   8        210.06        237.71        30.63 o
 -16   0   8        361.29        293.36        32.59 o
 -14   0   8       7146.55       7224.73       133.80 o
 -12   0   8       5785.43       5774.40       127.92 o
 -10   0   8      39165.29      37973.77       743.18 o
  -8   0   8       6815.01       6204.40       149.97 o
  -6   0   8       2824.05       3695.59       193.15 o
  -4   0   8       2254.29       1597.81        47.78 o
  -2   0   8        799.88        658.25        28.40 o
   0   0   8      24789.92      26333.11       588.59 o
   2   0   8        105.24        102.29        30.67 o
   4   0   8      31901.72      31463.36       542.82 o
   6   0   8         47.99         13.20        21.80 o
   8   0   8       3720.52       3716.54        83.05 o
  10   0   8      19458.36      18960.52       380.27 o
  12   0   8        758.91        807.85        50.88 o
  14   0   8       1535.35       1541.66        58.87 o
  16   0   8        792.20        761.80        45.17 o
  18   0   8       3610.92       3863.89       104.26 o
  20   0   8        687.49        744.01        68.32 o
  22   0   8         72.66         55.56        31.20 o
 -26   1   8       1043.22        806.43        65.87 o
 -25   1   8          4.40         -5.00        26.47 o
 -24   1   8        249.32        286.34        22.83 o
 -23   1   8        748.02        892.03        30.19 o
 -22   1   8        993.56       1075.69        33.60 o
 -21   1   8       1683.39       1800.83        43.15 o
 -20   1   8         90.32         77.74        23.18 o
 -19   1   8       1599.18       1682.30        37.18 o
 -18   1   8       2350.45       2363.04        45.08 o
 -17   1   8       2690.23       2801.00        46.02 o
 -16   1   8        295.20        244.03        24.06 o
 -15   1   8       5231.51       5255.41        77.02 o
 -14   1   8       4487.27       4551.54        67.41 o
 -13   1   8       1347.45       1046.53        34.05 o
 -12   1   8        132.70        248.90        19.93 o
 -11   1   8       5938.39       6497.64        99.07 o
 -10   1   8        345.46        336.32        18.45 o
  -9   1   8        345.81        353.50        18.86 o
  -8   1   8      59768.98      58252.68       853.44 o
  -7   1   8      23210.75      23956.92       418.13 o
  -6   1   8       2534.42       3091.28        56.34 o
  -5   1   8         57.79        186.83        34.69 o
  -4   1   8        751.16        499.17        27.20 o
  -3   1   8       1200.45       1633.88        33.79 o
  -2   1   8      19101.55      20104.56       278.14 o
  -1   1   8      49961.71      54055.07       781.27 o
   0   1   8        253.70        236.18        21.10 o
   1   1   8        421.10        578.58        39.53 o
   2   1   8        195.49        327.58        73.35 o
   3   1   8      30628.91      30742.64       374.86 o
   4   1   8        690.99        653.66        20.14 o
   5   1   8       5585.79       5895.44        80.97 o
   6   1   8       6216.36       5717.27        78.77 o
   7   1   8       2447.65       2962.63        48.76 o
   8   1   8         13.35         34.43        19.33 o
   9   1   8       2777.44       3022.96        56.28 o
  10   1   8        709.78        839.62        27.91 o
  11   1   8       1792.43       1691.82        38.07 o
  12   1   8          5.17        -29.29        21.38 o
  13   1   8       2494.66       2665.06        51.18 o
  14   1   8      13872.46      13885.61       154.39 o
  15   1   8       1957.24       1966.59        44.97 o
  16   1   8        324.18        359.99        26.42 o
  17   1   8        484.43        518.88        34.52 o
  18   1   8       2710.32       2702.43        61.38 o
  19   1   8         29.43         18.64        27.31 o
  20   1   8          3.41         19.75        23.05 o
  21   1   8         52.76         88.15        23.24 o
  22   1   8        492.36        515.75        27.84 o
 -26   2   8         44.88         17.80        48.07 o
 -25   2   8        961.93        974.53        39.96 o
 -24   2   8        293.89        282.87        22.41 o
 -23   2   8         47.30          3.89        22.42 o
 -22   2   8       2816.37       2955.22        56.81 o
 -21   2   8       2374.74       2551.96        53.28 o
 -20   2   8       3228.37       3614.41        60.21 o
 -19   2   8        623.33        655.73        26.32 o
 -18   2   8       4762.91       5158.68        71.46 o
 -17   2   8        163.20        206.92        20.08 o
 -16   2   8        151.83        152.15        20.58 o
 -15   2   8       1347.07       1373.77        32.96 o
 -14   2   8       1254.18       1387.04        32.04 o
 -13   2   8        131.69        230.42        25.69 o
 -12   2   8      11741.91      11996.67       201.55 o
 -11   2   8       1483.35       1338.64        59.18 o
 -10   2   8       3692.79       3567.20        69.24 o
  -9   2   8       7607.99       7362.66       125.85 o
  -8   2   8       1314.66       2106.30        52.15 o
  -7   2   8       1676.50       1619.45        38.38 o
  -6   2   8       6796.86       6249.73       118.30 o
  -5   2   8        469.80        749.17        26.32 o
  -4   2   8      58309.06      57631.44       993.52 o
  -3   2   8       2445.35       2113.34        65.06 o
  -2   2   8      33556.07      38861.36       871.36 o
  -1   2   8         96.07        117.96        20.65 o
   0   2   8       3666.26       3230.93       116.85 o
   1   2   8        662.77        716.32        50.70 o
   2   2   8       8387.07       7486.91       118.72 o
   3   2   8      20118.71      19984.28       275.20 o
   4   2   8       2017.36       1818.18        46.26 o
   5   2   8       2077.24       1768.17        47.78 o
   6   2   8       6121.07       5391.55        84.60 o
   7   2   8       1179.14       1082.08        56.05 o
   8   2   8       5322.28       4441.93        80.27 o
   9   2   8       4999.97       4303.62        87.63 o
  10   2   8        235.68        268.81        22.98 o
  11   2   8       7863.42       7413.89       131.21 o
  12   2   8        412.16        490.27        28.70 o
  13   2   8        139.82        156.32        28.08 o
  14   2   8       2552.67       2357.66        56.52 o
  15   2   8        829.57        866.04        36.63 o
  16   2   8       3621.29       3634.84        77.38 o
  17   2   8         63.14         75.63        31.55 o
  18   2   8       3959.83       4301.96        96.70 o
  19   2   8         70.73        109.59        31.17 o
  20   2   8        502.45        572.71        28.19 o
  21   2   8        203.58        208.35        34.85 o
  22   2   8         26.94         54.69        24.29 o
 -25   3   8         45.50         83.24        38.11 o
 -24   3   8       1218.32       1224.21        39.77 o
 -23   3   8         75.54         57.30        31.29 o
 -22   3   8        712.95        833.27        33.67 o
 -21   3   8       2169.62       2143.40        45.45 o
 -20   3   8        682.56        740.79        27.31 o
 -19   3   8        650.92        576.33        24.26 o
 -18   3   8       1589.43       1632.33        33.85 o
 -17   3   8       4195.56       4041.10        56.68 o
 -16   3   8        106.29        108.13        20.52 o
 -15   3   8       5132.19       5349.67        79.41 o
 -14   3   8       4769.43       4623.22        68.77 o
 -13   3   8       7966.93       7624.15       120.90 o
 -12   3   8      11170.07       9966.66       170.71 o
 -11   3   8       1284.16       1049.06        34.99 o
 -10   3   8        492.52        703.40        37.21 o
  -9   3   8       5816.95       5731.99        94.10 o
  -8   3   8         22.00         73.68        18.36 o
  -7   3   8      14507.45      15632.81       253.59 o
  -6   3   8      35514.40      33297.64       528.72 o
  -5   3   8      10170.30      10136.26       145.91 o
  -4   3   8        105.17        227.69        15.08 o
  -3   3   8      11845.68      12507.89       252.74 o
  -2   3   8       2067.69       1603.42        41.59 o
  -1   3   8       2301.12       2316.39       106.14 o
   0   3   8      38596.64      38122.38       874.67 o
   1   3   8       3834.79       3691.45        93.57 o
   2   3   8      21091.76      20551.37       327.54 o
   3   3   8       2695.90       3019.52        55.63 o
   4   3   8       1404.42       1831.15        43.67 o
   5   3   8         13.59         -1.39        19.76 o
   6   3   8        997.36        826.99        31.12 o
   7   3   8       1068.78        930.94        54.80 o
   8   3   8        289.68        251.28        27.99 o
   9   3   8        601.20        718.61        36.16 o
  10   3   8       2912.29       2773.73        59.78 o
  11   3   8       3363.40       3448.64        67.92 o
  12   3   8       7376.68       7685.01       116.46 o
  13   3   8        183.60        182.71        24.60 o
  14   3   8        480.23        545.20        34.00 o
  15   3   8        503.02        522.92        33.05 o
  16   3   8        461.74        524.08        32.24 o
  17   3   8        227.41        340.29        33.86 o
  18   3   8       1138.52       1391.87        39.80 o
  19   3   8        633.64        650.16        30.59 o
  20   3   8        207.86        257.80        24.50 o
  21   3   8       1020.43        975.05        38.35 o
  22   3   8       3693.05       3499.52        95.82 o
 -25   4   8         12.65         32.73        40.55 o
 -24   4   8        264.20        270.50        33.08 o
 -23   4   8         43.44         92.15        27.39 o
 -22   4   8       8348.12       8854.36       151.56 o
 -21   4   8         31.59         46.54        32.47 o
 -20   4   8        159.61        193.68        34.19 o
 -19   4   8       3816.54       4224.00        79.37 o
 -18   4   8        185.16        253.02        28.34 o
 -17   4   8      12563.40      12728.73       180.48 o
 -16   4   8      25070.99      24845.34       335.27 o
 -15   4   8       9623.99       9979.10       172.50 o
 -14   4   8       1029.39        915.72        36.84 o
 -13   4   8         21.78          8.57        25.59 o
 -12   4   8       4114.52       4159.14        80.13 o
 -11   4   8       4041.66       3603.50        76.22 o
 -10   4   8        330.36        436.49        25.91 o
  -9   4   8      21831.44      21298.33       320.75 o
  -8   4   8       2008.72       1845.21        46.09 o
  -7   4   8       4730.33       4589.35        84.40 o
  -6   4   8        710.77        674.58        25.96 o
  -5   4   8       7743.13       7714.87       131.12 o
  -4   4   8        664.24        723.17        32.26 o
  -3   4   8      12999.96      13096.17       262.90 o
  -2   4   8       3987.35       4274.99        95.28 o
  -1   4   8       2081.72       2777.11        60.79 o
   0   4   8      15154.27      15022.26       297.98 o
   1   4   8       1579.51       1627.50        65.78 o
   2   4   8       1004.11        729.41        36.95 o
   3   4   8       6865.29       6179.83       112.94 o
   4   4   8       3907.05       4247.12        83.77 o
   5   4   8       3757.27       2977.10        66.57 o
   6   4   8       9201.83       9528.70       242.04 o
   7   4   8        165.50         92.08        29.98 o
   8   4   8       2644.71       2519.85        52.06 o
   9   4   8       2212.01       2267.88        52.30 o
  10   4   8        797.62        922.01        34.56 o
  11   4   8        464.30        473.76        43.42 o
  12   4   8        416.24        454.48        27.65 o
  13   4   8       3301.35       3196.46        61.91 o
  14   4   8        185.33        196.36        26.82 o
  15   4   8        418.54        481.10        29.68 o
  16   4   8        809.84        865.56        33.45 o
  17   4   8         56.52         69.33        28.36 o
  18   4   8       1950.55       2015.13        48.27 o
  19   4   8        124.84        130.29        23.94 o
  20   4   8         59.67         55.59        22.23 o
  21   4   8        166.17        157.58        24.37 o
 -24   5   8          0.51         -6.61        31.51 o
 -23   5   8       1398.43       1352.29        48.13 o
 -22   5   8       2451.84       2432.05        63.08 o
 -21   5   8        277.60        254.29        33.67 o
 -20   5   8       2453.96       2371.61        60.48 o
 -19   5   8       1873.04       1857.00        46.79 o
 -18   5   8       4868.81       4792.23        84.66 o
 -17   5   8        375.92        422.87        42.77 o
 -16   5   8       3236.15       3345.77        65.31 o
 -15   5   8       1232.47       1173.49        39.53 o
 -14   5   8       2086.19       2256.86        59.70 o
 -13   5   8        597.19        649.15        32.91 o
 -12   5   8         28.47         36.77        24.27 o
 -11   5   8       8999.41       8893.94       171.14 o
 -10   5   8        576.98        479.86        33.58 o
  -9   5   8       1685.98       1551.84        59.31 o
  -8   5   8      15891.97      14495.12       262.19 o
  -7   5   8       5014.53       5200.20       105.99 o
  -6   5   8        116.19        188.61        27.34 o
  -5   5   8       5922.50       5810.22       127.65 o
  -4   5   8        915.19       1157.66        69.63 o
  -3   5   8        364.88        446.17        34.47 o
  -2   5   8       1450.44       1480.30        57.59 o
  -1   5   8      24718.59      23484.09       460.10 o
   0   5   8         63.53         58.15        23.67 o
   1   5   8      16443.34      15806.33       294.59 o
   2   5   8        653.36        600.60        35.49 o
   3   5   8        901.77        820.13        36.45 o
   4   5   8       9002.34       7218.01       146.36 o
   5   5   8       3574.10       3819.81       102.58 o
   6   5   8       2966.07       2745.50        90.06 o
   7   5   8         33.97         19.80        21.84 o
   8   5   8         51.55         71.65        22.63 o
   9   5   8       4856.80       4677.77        86.23 o
  10   5   8       7051.41       6454.96       111.44 o
  11   5   8        843.57        859.62        31.73 o
  12   5   8         74.31         58.66        25.53 o
  13   5   8        619.73        616.48        33.61 o
  14   5   8       4418.06       4244.56        77.21 o
  15   5   8       2697.76       3005.59        60.06 o
  16   5   8        220.54        192.61        30.38 o
  17   5   8       1551.29       1507.18        39.82 o
  18   5   8       3203.34       3487.78        62.79 o
  19   5   8          6.93         50.77        21.46 o
  20   5   8        710.85        712.59        29.00 o
  21   5   8        718.61        597.80        33.50 o
 -24   6   8         65.98         94.35        62.31 o
 -23   6   8        580.35        606.53        42.50 o
 -22   6   8       5037.69       5387.58       143.54 o
 -21   6   8       2350.68       2268.56        76.03 o
 -20   6   8        115.45        146.23        42.08 o
 -19   6   8        860.29        846.90        51.51 o
 -18   6   8        239.84        251.77        44.91 o
 -17   6   8       5759.79       5718.46       122.22 o
 -16   6   8       2711.19       2585.66        81.06 o
 -15   6   8       4064.40       3802.98       139.53 o
 -14   6   8        676.59        795.06        35.82 o
 -13   6   8        216.18        282.24        31.27 o
 -12   6   8        278.54        329.91        28.75 o
 -11   6   8        278.02        253.35        31.76 o
 -10   6   8       4114.22       3723.99        95.95 o
  -9   6   8       3188.51       3296.20        84.90 o
  -8   6   8       8592.38       7658.17       168.31 o
  -7   6   8       1515.41       1410.14        70.66 o
  -6   6   8       3153.80       3049.63        81.10 o
  -5   6   8       3669.07       3623.65       105.67 o
  -4   6   8       1933.03       1739.72        72.70 o
  -3   6   8        189.68        129.07        36.72 o
  -2   6   8        554.03        734.40        42.99 o
  -1   6   8        301.22        346.26        29.99 o
   0   6   8      25935.45      24624.86       517.02 o
   1   6   8        442.30        437.69        34.53 o
   2   6   8       2053.49       2352.92        73.92 o
   3   6   8        633.66        530.95        40.01 o
   4   6   8      17465.36      16999.99       383.37 o
   5   6   8       1637.12       1691.41        46.00 o
   6   6   8         33.11         12.50        39.95 o
   7   6   8       3518.46       3225.22        71.24 o
   8   6   8       2200.38       2075.09        75.41 o
   9   6   8       2328.31       2035.29        90.41 o
  10   6   8       1149.26       1223.89        51.37 o
  11   6   8       1312.62       1382.27        48.72 o
  12   6   8       4904.86       5205.38        87.09 o
  13   6   8         84.06         49.28        27.66 o
  14   6   8      10846.04      10811.62       149.36 o
  15   6   8         91.48        112.96        26.54 o
  16   6   8        276.37        332.56        30.23 o
  17   6   8        824.06        839.08        33.45 o
  18   6   8        120.02        181.69        22.31 o
  19   6   8        499.61        511.86        29.33 o
  20   6   8        564.50        441.69        25.81 o
 -23   7   8         29.29         12.95        41.03 o
 -22   7   8       2336.63       2114.84        84.66 o
 -21   7   8       1246.76       1313.25        57.75 o
 -20   7   8        275.51        170.07        46.22 o
 -19   7   8       1262.21       1157.28        50.72 o
 -18   7   8         31.17         68.07        37.83 o
 -17   7   8       1381.61       1377.68        53.93 o
 -16   7   8       1078.32       1063.99        40.40 o
 -15   7   8          1.25         26.37        27.85 o
 -14   7   8       2280.74       2181.95        50.63 o
 -13   7   8         70.89         90.53        20.64 o
 -12   7   8      16957.19      16462.01       201.94 o
 -11   7   8        632.10        713.00        30.10 o
 -10   7   8       5799.49       5542.78        99.56 o
  -9   7   8       3157.92       2693.86        59.21 o
  -8   7   8       7394.07       6949.70       151.04 o
  -7   7   8       7371.55       7268.06       178.23 o
  -6   7   8        154.37        206.52        53.71 o
  -5   7   8       1854.44       1720.88        62.93 o
  -4   7   8       4480.98       4227.98       135.53 o
  -3   7   8        470.15        449.42        34.85 o
  -2   7   8       7561.50       7364.85       138.99 o
  -1   7   8       2015.35       1873.09        51.43 o
   0   7   8       3366.06       3687.36        93.82 o
   1   7   8       2898.11       2653.58        74.30 o
   2   7   8         13.10         39.17        29.02 o
   3   7   8         45.85        104.36        20.02 o
   4   7   8       8420.72       7980.67       139.05 o
   5   7   8       3802.23       3928.03       106.81 o
   6   7   8        785.78        846.29        38.52 o
   7   7   8        306.50        295.65        34.41 o
   8   7   8        950.44        954.34        50.55 o
   9   7   8       8210.83       7572.64       180.91 o
  10   7   8       7471.20       7428.64       121.39 o
  11   7   8        382.11        367.94        38.93 o
  12   7   8         73.45        137.97        41.36 o
  13   7   8        291.49        302.39        27.54 o
  14   7   8        302.75        340.98        29.29 o
  15   7   8       1146.59       1140.76        35.51 o
  16   7   8        338.98        263.75        26.14 o
  17   7   8         83.67         55.65        22.24 o
  18   7   8        646.56        769.21        29.11 o
  19   7   8         44.70         55.32        22.27 o
 -22   8   8        396.31        453.30        73.88 o
 -21   8   8        121.23        166.40        41.07 o
 -20   8   8        618.06        643.41        39.24 o
 -19   8   8        747.75        608.96        41.52 o
 -18   8   8       1804.30       1871.38        62.29 o
 -17   8   8       1351.68       1342.41        50.14 o
 -16   8   8        215.01        249.62        33.95 o
 -15   8   8         95.16        118.25        23.62 o
 -14   8   8       1303.84       1279.13        32.94 o
 -13   8   8       2126.54       1995.33        39.19 o
 -12   8   8        469.44        486.69        22.76 o
 -11   8   8        748.63        709.92        24.01 o
 -10   8   8       3995.78       4078.08        58.08 o
  -9   8   8       1088.13       1150.55        35.16 o
  -8   8   8       1221.75       1162.16        39.32 o
  -7   8   8         44.35        102.14        27.11 o
  -6   8   8       3047.59       2984.69        67.32 o
  -5   8   8       1264.67       1259.49        41.39 o
  -4   8   8       2919.35       2717.05        87.81 o
  -3   8   8        580.03        661.17        38.12 o
  -2   8   8        473.02        549.81        35.25 o
  -1   8   8      10240.89      10626.15       215.50 o
   0   8   8       2752.48       2654.49        79.93 o
   1   8   8       6094.09       6603.22       152.83 o
   2   8   8       1573.07       1420.64        66.87 o
   3   8   8      11810.14      11952.14       213.52 o
   4   8   8         40.68         60.15        26.80 o
   5   8   8        472.14        513.59        37.95 o
   6   8   8        339.76        323.63        30.97 o
   7   8   8        974.11       1000.77        34.21 o
   8   8   8       2424.46       2276.55        66.28 o
   9   8   8       2936.90       2882.60        59.96 o
  10   8   8         30.16         -0.90        26.25 o
  11   8   8       1918.41       1864.35        89.99 o
  12   8   8        303.99        233.21        29.83 o
  13   8   8       6650.94       6865.15       110.42 o
  14   8   8       7193.08       7015.31       112.05 o
  15   8   8        646.40        676.12        28.01 o
  16   8   8        881.00        984.92        27.87 o
  17   8   8       1575.04       1529.97        44.74 o
  18   8   8       1156.88       1010.79        59.24 o
  19   8   8         34.43         39.79        36.49 o
 -21   9   8        104.61        132.22        36.39 o
 -20   9   8        197.49        243.63        30.19 o
 -19   9   8        125.30        118.12        31.20 o
 -18   9   8       1194.33       1202.44        43.18 o
 -17   9   8         36.05         50.44        28.33 o
 -16   9   8        114.58        199.60        26.58 o
 -15   9   8         19.09         -5.69        24.48 o
 -14   9   8        520.38        593.87        27.23 o
 -13   9   8       4797.52       4873.83        71.69 o
 -12   9   8       1054.01       1026.46        28.79 o
 -11   9   8       4227.57       4118.06        59.94 o
 -10   9   8        467.32        409.47        22.21 o
  -9   9   8        887.28        937.00        25.60 o
  -8   9   8        763.84        878.77        24.94 o
  -7   9   8       2218.50       2252.06        40.93 o
  -6   9   8        917.44       1012.84        28.47 o
  -5   9   8       5635.43       5638.23        84.77 o
  -4   9   8        797.73        772.39        36.55 o
  -3   9   8      14764.42      14652.06       210.22 o
  -2   9   8         44.82         32.97        23.45 o
  -1   9   8         82.09         71.89        29.37 o
   0   9   8       8188.33       8348.08       161.67 o
   1   9   8        639.15        688.21        54.45 o
   2   9   8       1395.70       1613.72        48.81 o
   3   9   8       1252.68       1233.32        40.46 o
   4   9   8       2242.98       2421.41        53.48 o
   5   9   8        652.47        661.94        34.63 o
   6   9   8        106.38        122.01        25.11 o
   7   9   8       4320.87       4373.44        76.90 o
   8   9   8         66.06         74.52        44.12 o
   9   9   8       3077.11       3210.56       103.81 o
  10   9   8       5810.53       5599.10       113.88 o
  11   9   8        815.12        897.87        88.37 o
  12   9   8        232.73        205.49        35.28 o
  13   9   8       3168.73       2937.31        60.21 o
  14   9   8        190.90        176.06        27.84 o
  15   9   8          3.39         14.25        28.68 o
  16   9   8        609.64        715.28        32.36 o
  17   9   8         39.12          8.56        25.07 o
 -19  10   8         91.79        116.21        25.49 o
 -18  10   8        682.48        685.99        28.98 o
 -17  10   8       1277.81       1454.83        37.28 o
 -16  10   8        747.29        788.78        29.54 o
 -15  10   8        217.41        257.57        25.79 o
 -14  10   8       1384.71       1314.31        43.14 o
 -13  10   8        299.72        301.39        26.22 o
 -12  10   8        114.22        110.93        24.46 o
 -11  10   8       2452.21       2568.30        50.06 o
 -10  10   8       3903.69       3709.81        53.99 o
  -9  10   8       1156.09       1183.18        28.87 o
  -8  10   8        246.46        260.13        21.83 o
  -7  10   8       3884.60       3837.02        56.26 o
  -6  10   8        119.51        162.81        20.49 o
  -5  10   8        713.11        840.38        25.14 o
  -4  10   8       6877.46       6895.93        87.39 o
  -3  10   8       1619.06       1691.80        36.37 o
  -2  10   8       3937.39       3647.87        61.67 o
  -1  10   8        146.11        203.90        26.35 o
   0  10   8       7989.48       8203.15       134.20 o
   1  10   8       5481.88       5504.06        97.08 o
   2  10   8       2266.73       2125.56        50.50 o
   3  10   8         37.07         32.92        24.37 o
   4  10   8          4.51         36.45        25.74 o
   5  10   8       1866.28       1996.40        41.25 o
   6  10   8       4368.32       4531.35        67.58 o
   7  10   8        638.82        635.64        26.71 o
   8  10   8       1052.78        998.17        33.85 o
   9  10   8       1236.29       1189.32        56.63 o
  10  10   8       5856.22       5385.69       211.78 o
  11  10   8       3488.53       2766.42       176.29 o
  12  10   8       1320.72       1362.57        72.59 o
  13  10   8        134.20        114.82        34.11 o
  14  10   8         80.45        174.51        28.87 o
  15  10   8         78.85        106.92        36.57 o
  16  10   8        293.96        260.04        29.56 o
 -18  11   8        298.16        310.24        64.98 o
 -17  11   8       1156.97       1257.47        38.68 o
 -16  11   8        662.64        654.52        28.18 o
 -15  11   8        192.10        267.17        23.83 o
 -14  11   8       3079.81       3316.48        59.41 o
 -13  11   8        402.76        525.96        27.27 o
 -12  11   8         50.39         66.49        28.02 o
 -11  11   8        492.54        446.52        35.10 o
 -10  11   8        247.03        219.56        25.17 o
  -9  11   8        243.71        234.32        24.60 o
  -8  11   8       3877.98       4013.54        61.49 o
  -7  11   8        826.09        845.68        27.68 o
  -6  11   8        170.39        217.46        23.53 o
  -5  11   8        510.67        569.51        26.34 o
  -4  11   8        122.84        141.15        22.09 o
  -3  11   8        892.69        977.35        31.38 o
  -2  11   8         81.76         83.02        26.57 o
  -1  11   8       4373.90       3983.53        80.08 o
   0  11   8       1712.79       1726.21        48.65 o
   1  11   8        211.03        401.00        27.91 o
   2  11   8        339.25        391.49        27.80 o
   3  11   8       2679.69       2855.80        62.16 o
   4  11   8       1844.62       1800.25        48.61 o
   5  11   8       1158.41       1109.87        45.31 o
   6  11   8       2372.68       2419.51        65.11 o
   7  11   8          3.52         57.41        40.83 o
   8  11   8         96.32         65.47        36.99 o
   9  11   8        588.15        440.40        68.57 o
  10  11   8        231.74        132.22        58.79 o
  11  11   8       2696.37       2349.09       124.21 o
  12  11   8          6.43        -58.21        44.67 o
  13  11   8        524.23        460.93        32.28 o
  14  11   8        193.25        133.25        34.18 o
 -16  12   8        105.91         78.46        45.35 o
 -15  12   8        105.43        142.27        37.55 o
 -14  12   8        888.60       1091.05        37.09 o
 -13  12   8       1131.21       1228.40        34.55 o
 -12  12   8        334.33        385.91        28.61 o
 -11  12   8          2.52         23.82        26.29 o
 -10  12   8       1810.37       1929.34        57.82 o
  -9  12   8       4249.58       4398.33        95.56 o
  -8  12   8         58.51        146.30        25.12 o
  -7  12   8       2559.63       2851.14        56.11 o
  -6  12   8        363.58        351.09        26.15 o
  -5  12   8       2098.38       2243.34        49.48 o
  -4  12   8       3273.50       3352.69        70.28 o
  -3  12   8       4103.91       3906.79        83.47 o
  -2  12   8       2073.85       2158.02        62.21 o
  -1  12   8       2140.19       2114.36        61.34 o
   0  12   8         30.74         27.40        25.69 o
   1  12   8       3018.47       3014.01        65.87 o
   2  12   8         15.31         42.92        33.63 o
   3  12   8       4879.66       5209.25       111.59 o
   4  12   8        734.57        693.94        76.47 o
   5  12   8        245.84        208.33        48.79 o
   6  12   8        491.17        459.01        68.65 o
   7  12   8       5346.49       4648.79       171.85 o
   8  12   8        124.61        146.33        87.19 o
   9  12   8       1118.86        981.26       120.40 o
  10  12   8        156.36         73.11        39.96 o
  11  12   8        247.24        269.22        40.01 o
  12  12   8       3532.47       3388.21       104.31 o
 -13  13   8       1680.10       1705.40       139.30 o
 -12  13   8        693.12        723.77        44.98 o
 -11  13   8        157.43        104.53        25.84 o
 -10  13   8        679.52        707.68        33.25 o
  -9  13   8       1253.24       1320.07        37.36 o
  -8  13   8        864.75        868.01        32.01 o
  -7  13   8         59.87         98.28        23.02 o
  -6  13   8       2273.68       2281.51        54.47 o
  -5  13   8       3870.94       3936.03        77.69 o
  -4  13   8       4825.05       5097.84        93.54 o
  -3  13   8       2346.45       2262.93        63.30 o
  -2  13   8        147.16        140.81        36.24 o
  -1  13   8        176.79        152.40        36.09 o
   0  13   8       4050.46       4182.19        82.65 o
   1  13   8        306.58        465.72        55.58 o
   2  13   8         87.90        109.68        49.73 o
   3  13   8         37.58         68.61        62.44 o
   4  13   8       1013.44        981.40        61.67 o
   5  13   8       1304.73       1220.85        77.42 o
   6  13   8        236.83        207.73        52.42 o
   7  13   8        438.18        307.13        66.04 o
   8  13   8       1146.98        861.47       128.73 o
   9  13   8         31.36       -121.05        90.79 o
  10  13   8       3229.36       3437.57       224.31 o
  -9  14   8       1249.12       1338.81        71.12 o
  -8  14   8        167.97        209.24        36.46 o
  -7  14   8       1198.77       1268.40        53.20 o
  -6  14   8       1186.81       1204.54        46.81 o
  -5  14   8        639.42        837.29        37.03 o
  -4  14   8       2913.34       3305.36        88.08 o
  -3  14   8        927.50        940.62        42.15 o
  -2  14   8          8.50         76.84        47.51 o
  -1  14   8        823.65        813.92        58.99 o
   0  14   8        215.42        153.09        69.38 o
   1  14   8       1780.11       1673.84       145.30 o
   2  14   8        369.76        403.72        87.36 o
   3  14   8        602.98        656.04        85.40 o
   4  14   8        477.99        528.17        70.32 o
   5  14   8        263.23        224.31        90.79 o
   6  14   8        136.96        -40.94        80.11 o
 -25   0   9       4325.13       4412.04       132.30 o
 -23   0   9        303.05        228.51        36.74 o
 -21   0   9       6440.49       6669.35       138.69 o
 -19   0   9        150.98        133.94        32.11 o
 -17   0   9        439.53        471.26        30.86 o
 -15   0   9      15320.86      15017.71       262.32 o
 -13   0   9      11091.27      10338.91       168.91 o
 -11   0   9      16221.98      17188.53       396.26 o
  -9   0   9       3015.48       2415.98        72.87 o
  -7   0   9      33516.76      32743.44       735.00 o
  -5   0   9      62056.07      66427.57      1808.79 o
  -3   0   9        101.87        119.00        32.20 o
  -1   0   9      26186.38      25965.95       584.16 o
   1   0   9      37399.18      39949.62       624.11 o
   3   0   9       4399.55       3835.85        81.01 o
   5   0   9         96.16        193.08        23.07 o
   7   0   9      49029.54      44762.34       769.47 o
   9   0   9       8505.06       8170.40       157.83 o
  11   0   9      17229.63      17307.12       330.63 o
  13   0   9       2211.12       2086.31        59.42 o
  15   0   9       4272.14       4437.67        97.13 o
  17   0   9        689.84        756.03        44.26 o
  19   0   9         74.05        101.69        38.29 o
  21   0   9       5466.70       5430.13       136.16 o
 -26   1   9        281.96        236.77        49.85 o
 -25   1   9        358.28        287.66        28.49 o
 -24   1   9       1191.08       1265.69        31.76 o
 -23   1   9       2440.48       2407.18        50.11 o
 -22   1   9       1438.48       1487.31        38.69 o
 -21   1   9        207.26        162.68        25.92 o
 -20   1   9         66.70        109.22        23.21 o
 -19   1   9        900.74        991.14        29.05 o
 -18   1   9       1543.51       1554.55        41.03 o
 -17   1   9      13058.41      13168.06       155.89 o
 -16   1   9         34.82         75.76        22.28 o
 -15   1   9        777.78        905.82        26.70 o
 -14   1   9       4030.50       3637.57        57.59 o
 -13   1   9       8837.08       7847.58       133.39 o
 -12   1   9       6604.44       5840.23        98.73 o
 -11   1   9       7201.94       7196.29       116.32 o
 -10   1   9       1512.48       1434.23        39.46 o
  -9   1   9       1587.12       1402.51        42.41 o
  -8   1   9       5345.02       5793.31       158.16 o
  -7   1   9       2895.80       2627.10        52.31 o
  -6   1   9        176.44        173.17        16.54 o
  -5   1   9       6311.04       6707.71        99.51 o
  -4   1   9      25474.41      25598.34       408.14 o
  -3   1   9        522.09        616.79        26.37 o
  -2   1   9        452.75        510.85        28.21 o
  -1   1   9      37096.70      37900.74       665.05 o
   0   1   9       3713.74       3546.95        76.73 o
   1   1   9        550.95        545.51        18.66 o
   2   1   9       2343.87       2313.72        40.35 o
   3   1   9       5732.92       5165.27        72.07 o
   4   1   9         14.09         32.53        15.19 o
   5   1   9      26756.30      25416.97       329.38 o
   6   1   9       1787.44       2167.89        42.62 o
   7   1   9       8175.92       9367.85       123.37 o
   8   1   9       2627.95       2831.17        53.62 o
   9   1   9       2070.07       2224.87        51.94 o
  10   1   9        955.29        874.19        35.46 o
  11   1   9       3763.75       3590.97        65.01 o
  12   1   9         36.26         20.93        25.23 o
  13   1   9        152.06        180.26        20.40 o
  14   1   9        480.34        549.01        25.50 o
  15   1   9         93.19        101.80        24.91 o
  16   1   9        458.77        500.42        28.37 o
  17   1   9       9705.75       9764.68       135.96 o
  18   1   9        395.95        436.79        31.03 o
  19   1   9       2828.60       3112.87        63.51 o
  20   1   9         45.15         49.65        21.81 o
  21   1   9         67.78        112.03        23.07 o
  22   1   9       1080.07       1012.01        31.96 o
 -26   2   9        358.32        356.04        53.41 o
 -25   2   9        758.27        754.43        39.97 o
 -24   2   9       1832.59       1974.72        50.86 o
 -23   2   9       1698.63       1942.94        43.30 o
 -22   2   9       1233.86       1212.31        33.41 o
 -21   2   9       1042.73       1047.11        32.61 o
 -20   2   9         93.47          0.54        31.02 o
 -19   2   9        673.79        583.50        25.56 o
 -18   2   9         62.85         92.44        23.48 o
 -17   2   9       2958.90       2655.01        44.80 o
 -16   2   9        128.18        119.99        20.43 o
 -15   2   9       2294.74       2296.59        42.56 o
 -14   2   9       8825.56       7985.09       108.72 o
 -13   2   9        250.61        261.23        22.30 o
 -12   2   9       2013.00       2104.12        52.75 o
 -11   2   9       6863.69       6583.37       116.90 o
 -10   2   9      32670.91      33156.03       530.77 o
  -9   2   9      37898.56      36829.92       584.98 o
  -8   2   9       6217.43       6550.87       104.13 o
  -7   2   9       7357.96       7380.84       116.12 o
  -6   2   9       8929.11      10258.23       147.24 o
  -5   2   9       3605.17       4349.95        73.88 o
  -4   2   9       5396.97       5576.18        98.00 o
  -3   2   9      36495.72      38142.33       606.21 o
  -2   2   9       9000.41       8550.17       178.13 o
  -1   2   9      18607.99      19598.54       385.91 o
   0   2   9      22036.77      22811.82       447.08 o
   1   2   9      13734.36      11470.50       160.99 o
   2   2   9       2781.52       3348.93        55.50 o
   3   2   9        744.14        738.19        24.57 o
   4   2   9       1364.64       1360.79        34.71 o
   5   2   9        957.67        822.24        26.09 o
   6   2   9         28.60         31.51        19.90 o
   7   2   9       9249.14       9929.75       149.71 o
   8   2   9       5451.46       5101.08        93.51 o
   9   2   9       6426.33       5969.80        89.19 o
  10   2   9       1024.54        987.43        31.03 o
  11   2   9       2959.97       2989.99        58.66 o
  12   2   9       2439.75       2513.63        55.48 o
  13   2   9      12896.16      13149.67       170.86 o
  14   2   9        685.20        774.61        30.67 o
  15   2   9       4747.81       4754.34        86.42 o
  16   2   9         18.27        145.09        31.85 o
  17   2   9        125.03        131.72        34.53 o
  18   2   9         14.89         55.43        29.25 o
  19   2   9       5083.98       4999.66        89.59 o
  20   2   9        673.68        714.53        28.10 o
  21   2   9        228.79        255.60        30.10 o
  22   2   9       1323.27       1264.71        44.00 o
 -25   3   9        626.38        602.71        45.03 o
 -24   3   9        158.40        158.94        31.81 o
 -23   3   9        201.48        183.29        31.69 o
 -22   3   9        727.00        823.43        40.10 o
 -21   3   9        197.21        195.77        37.22 o
 -20   3   9        191.72        177.34        23.55 o
 -19   3   9        109.70        130.04        22.62 o
 -18   3   9       1873.32       2059.41        42.91 o
 -17   3   9       5381.50       5503.93        74.57 o
 -16   3   9       1714.69       1879.81        46.47 o
 -15   3   9       1180.85       1272.25        45.67 o
 -14   3   9       2113.86       2120.74        50.38 o
 -13   3   9        644.20        763.99        39.68 o
 -12   3   9       5964.04       5993.24        92.48 o
 -11   3   9       8104.38       7879.70       137.42 o
 -10   3   9          1.39         14.68        19.17 o
  -9   3   9       3874.75       3769.73        72.07 o
  -8   3   9       4279.25       3766.69        71.28 o
  -7   3   9       2527.52       2460.10        44.96 o
  -6   3   9       1816.86       1580.64        33.28 o
  -5   3   9      13969.51      12153.20       184.97 o
  -4   3   9       2289.30       2602.53        52.42 o
  -3   3   9        150.04        394.40        28.54 o
  -2   3   9        589.17        527.45        26.12 o
  -1   3   9      19443.83      20255.35       354.73 o
   0   3   9        912.60        960.57        32.16 o
   1   3   9        240.40        272.87        20.15 o
   2   3   9        120.10        127.53        17.35 o
   3   3   9       4566.26       4899.72        82.72 o
   4   3   9       1192.48       1340.00        37.48 o
   5   3   9       4107.44       3647.83        96.36 o
   6   3   9       2401.86       2425.83        55.49 o
   7   3   9      12138.80      12192.60       193.74 o
   8   3   9       9461.26       8865.49       123.59 o
   9   3   9      13495.72      12407.28       168.92 o
  10   3   9        989.03       1050.32        40.20 o
  11   3   9       1415.96       1321.39        38.43 o
  12   3   9        207.04        215.63        23.16 o
  13   3   9        290.64        355.53        32.02 o
  14   3   9        693.88        524.70        30.49 o
  15   3   9       2265.53       2165.80        55.93 o
  16   3   9        467.88        465.67        33.29 o
  17   3   9       4969.41       5276.04       102.69 o
  18   3   9       1415.74       1438.62        39.74 o
  19   3   9        594.51        721.67        28.24 o
  20   3   9          4.52         46.36        21.51 o
  21   3   9        236.49        291.72        25.51 o
 -25   4   9        151.80        246.64       143.31 o
 -24   4   9        277.45        235.38        34.17 o
 -23   4   9       2450.39       2520.38        64.53 o
 -22   4   9        102.31        148.02        36.75 o
 -21   4   9       1756.40       1615.33        51.93 o
 -20   4   9        726.75        755.39        39.29 o
 -19   4   9        605.84        718.90        32.91 o
 -18   4   9         49.66         63.04        26.41 o
 -17   4   9        617.94        574.74        31.09 o
 -16   4   9       3233.91       3317.16        68.18 o
 -15   4   9       3080.46       3313.52        75.00 o
 -14   4   9        433.02        459.22        31.07 o
 -13   4   9        102.09         89.86        25.48 o
 -12   4   9        206.54        344.17        25.92 o
 -11   4   9       1475.83       1618.42        53.38 o
 -10   4   9        513.71        631.80        33.36 o
  -9   4   9      23002.78      21547.82       349.14 o
  -8   4   9       5458.55       5462.38        99.18 o
  -7   4   9        912.71        773.29        27.12 o
  -6   4   9        220.05        269.39        20.13 o
  -5   4   9       5382.39       5067.45        99.94 o
  -4   4   9       4248.35       3920.77        81.40 o
  -3   4   9      22187.69      21299.40       340.56 o
  -2   4   9       3633.22       3874.01        72.21 o
  -1   4   9       5997.56       6439.26       136.47 o
   0   4   9        199.78        212.47        24.21 o
   1   4   9       9038.37       7696.31       142.63 o
   2   4   9       1520.95       1667.52        65.10 o
   3   4   9       5241.13       5144.55       103.70 o
   4   4   9       1310.18       1253.98        41.29 o
   5   4   9        132.90        147.47        26.34 o
   6   4   9       1553.24       1388.77        46.28 o
   7   4   9        244.60        403.95        24.80 o
   8   4   9        168.64        260.41        23.34 o
   9   4   9       8826.13       8479.42       137.58 o
  10   4   9        256.09        273.16        30.69 o
  11   4   9       1486.61       1562.75        43.15 o
  12   4   9        998.81       1027.23        34.21 o
  13   4   9       9494.62       9439.54       141.41 o
  14   4   9       1626.76       1700.52        42.89 o
  15   4   9       3799.08       3945.83        82.06 o
  16   4   9        190.10        178.71        29.77 o
  17   4   9         25.81         62.47        27.93 o
  18   4   9       1290.44       1505.29        37.88 o
  19   4   9        223.28        247.74        23.16 o
  20   4   9       1425.83       1321.37        40.05 o
  21   4   9        357.74        299.39        31.60 o
 -24   5   9       1810.77       1512.82        64.66 o
 -23   5   9       2256.08       2274.84        81.02 o
 -22   5   9       1483.06       1616.30        46.99 o
 -21   5   9       2642.58       2812.35        73.07 o
 -20   5   9       3481.19       3413.51        72.12 o
 -19   5   9       1515.15       1653.93        52.02 o
 -18   5   9          5.58         33.55        29.06 o
 -17   5   9        381.82        404.68        30.75 o
 -16   5   9        404.71        454.06        30.50 o
 -15   5   9       1434.70       1517.61        42.13 o
 -14   5   9        991.26       1141.59        41.40 o
 -13   5   9      22560.10      21579.66       306.73 o
 -12   5   9       7348.96       6998.20       123.77 o
 -11   5   9       1928.56       1847.41        46.60 o
 -10   5   9      10483.28      10707.92       200.58 o
  -9   5   9        313.35        407.42        31.85 o
  -8   5   9       1787.48       1815.50        55.72 o
  -7   5   9       1928.28       1508.48        50.98 o
  -6   5   9         39.95         38.37        25.51 o
  -5   5   9       2722.41       2663.07        71.50 o
  -4   5   9      12793.42      13033.38       264.46 o
  -3   5   9      10337.89      10771.57       256.40 o
  -2   5   9        829.19       1060.37        68.67 o
  -1   5   9      14607.97      13886.98       278.34 o
   0   5   9       6277.50       6090.87       131.98 o
   1   5   9      14407.92      13298.39       268.84 o
   2   5   9       2119.13       2151.40       100.21 o
   3   5   9       1514.85       1210.40        45.13 o
   4   5   9         82.47        141.00        29.74 o
   5   5   9      10897.02      10242.26       203.09 o
   6   5   9        119.39        261.47        25.24 o
   7   5   9        476.99        472.22        31.52 o
   8   5   9       1873.61       1626.23        45.83 o
   9   5   9       1644.92       1656.88        45.99 o
  10   5   9       1450.11       1241.76        38.18 o
  11   5   9       2517.79       2304.10        48.48 o
  12   5   9       2319.59       2447.56        52.77 o
  13   5   9        295.25        306.07        28.36 o
  14   5   9       1502.19       1504.29        43.78 o
  15   5   9         52.50         49.45        33.38 o
  16   5   9        267.85        306.67        33.77 o
  17   5   9         88.08        146.37        25.76 o
  18   5   9        317.19        332.76        24.42 o
  19   5   9         21.52         55.70        19.84 o
  20   5   9          4.29         -1.36        20.87 o
 -24   6   9        385.61        302.63        67.65 o
 -23   6   9          2.40          8.73        30.88 o
 -22   6   9        153.45        205.60        41.68 o
 -21   6   9         38.52         17.99        36.90 o
 -20   6   9        776.04        822.05        49.02 o
 -19   6   9        493.08        466.87        54.35 o
 -18   6   9       4931.94       4566.12       118.97 o
 -17   6   9        315.51        239.95        72.67 o
 -16   6   9       3914.68       3833.38       102.00 o
 -15   6   9       3567.21       3445.08        83.91 o
 -14   6   9      20375.95      19927.76       277.98 o
 -13   6   9        284.64        354.30        28.34 o
 -12   6   9        121.16        127.54        25.16 o
 -11   6   9       1606.52       1754.68        47.34 o
 -10   6   9        725.77        799.25        42.54 o
  -9   6   9       2302.79       2153.65        67.41 o
  -8   6   9       1279.09       1189.04        48.28 o
  -7   6   9        618.32        648.13        40.78 o
  -6   6   9       7099.14       6577.63       147.16 o
  -5   6   9       1472.02       1538.57        66.27 o
  -4   6   9      12864.13      12690.65       301.94 o
  -3   6   9        454.72        517.55        40.49 o
  -2   6   9        191.09        213.85        35.30 o
  -1   6   9      14951.56      14747.60       346.16 o
   0   6   9        156.37        235.17        27.78 o
   1   6   9       2232.26       2152.82       102.94 o
   2   6   9       3628.59       3765.85        94.01 o
   3   6   9        466.90        523.12        28.21 o
   4   6   9        468.34        444.11        27.33 o
   5   6   9       3577.70       2899.18        64.88 o
   6   6   9         44.62         28.15        24.81 o
   7   6   9       2924.31       2985.45        66.47 o
   8   6   9       1506.78       1498.98        55.86 o
   9   6   9       3229.00       3208.87        92.27 o
  10   6   9       2840.94       2941.45        63.76 o
  11   6   9       1721.51       1704.00        46.31 o
  12   6   9        140.66        245.16        30.25 o
  13   6   9        160.69        132.35        34.15 o
  14   6   9       1678.97       1772.76        47.04 o
  15   6   9        265.37        262.65        37.35 o
  16   6   9        406.83        436.65        30.21 o
  17   6   9         69.08         74.59        25.74 o
  18   6   9        110.57         92.24        21.82 o
  19   6   9        130.55        218.38        22.72 o
  20   6   9         64.55         49.62        23.18 o
 -23   7   9        285.28        263.31        43.62 o
 -22   7   9        450.20        401.55        38.05 o
 -21   7   9        767.67        926.67        50.99 o
 -20   7   9        158.54        209.35        45.97 o
 -19   7   9       1462.85       1393.09        78.11 o
 -18   7   9         20.53        -11.66        36.39 o
 -17   7   9       3563.34       3766.02       130.17 o
 -16   7   9         95.11        109.09        30.16 o
 -15   7   9       2143.61       1977.52        48.15 o
 -14   7   9       6326.49       6110.61        93.59 o
 -13   7   9       1871.65       1768.71        38.79 o
 -12   7   9       1697.58       1889.63        38.57 o
 -11   7   9        335.89        387.16        24.91 o
 -10   7   9        925.66        923.74        34.82 o
  -9   7   9       5500.89       5374.44        95.71 o
  -8   7   9        742.87        800.53        36.67 o
  -7   7   9        110.45        115.60        35.27 o
  -6   7   9       1592.93       1946.09        69.81 o
  -5   7   9       6040.68       5892.74       148.87 o
  -4   7   9       3922.93       4089.64       110.65 o
  -3   7   9        528.64        642.99        40.62 o
  -2   7   9        134.45        153.34        36.56 o
  -1   7   9       8949.94       8644.12       204.84 o
   0   7   9      12498.23      11773.87       270.68 o
   1   7   9      16529.73      16712.39       376.90 o
   2   7   9        102.62        152.51        25.37 o
   3   7   9        366.17        627.04        39.74 o
   4   7   9        195.56        201.17        25.99 o
   5   7   9       4880.13       4935.23        87.82 o
   6   7   9        282.63        271.30        26.68 o
   7   7   9       1643.85       1707.39        55.38 o
   8   7   9        790.20        750.25        31.86 o
   9   7   9       1008.58       1020.53        36.03 o
  10   7   9       3248.08       3214.04       113.88 o
  11   7   9       1899.60       1907.04        56.98 o
  12   7   9         68.69         60.47        28.49 o
  13   7   9       4376.09       4386.19        81.48 o
  14   7   9         65.34         84.82        37.23 o
  15   7   9       1679.60       1636.69        45.70 o
  16   7   9         93.09        111.24        24.29 o
  17   7   9        474.11        570.81        24.91 o
  18   7   9       1567.86       1509.61        44.84 o
  19   7   9         60.83         62.17        21.37 o
 -22   8   9       1414.97       1451.81       129.06 o
 -21   8   9        411.01        415.21        39.17 o
 -20   8   9        407.99        465.90        36.56 o
 -19   8   9        846.01        886.66        49.15 o
 -18   8   9         24.93         11.01        36.30 o
 -17   8   9         98.86        103.32        33.27 o
 -16   8   9        712.91        609.55        33.60 o
 -15   8   9       1071.86       1013.27        31.70 o
 -14   8   9         13.91         97.41        22.34 o
 -13   8   9         81.84        131.13        22.18 o
 -12   8   9        236.78        324.89        21.86 o
 -11   8   9      11479.34      11413.15       132.42 o
 -10   8   9       6195.45       6295.53        79.75 o
  -9   8   9       6029.88       6152.74        82.76 o
  -8   8   9       7474.71       7326.77       119.09 o
  -7   8   9       4959.82       4974.40        97.61 o
  -6   8   9      13129.84      12835.55       269.09 o
  -5   8   9       3386.03       3246.22        71.17 o
  -4   8   9       2017.82       2147.59        54.65 o
  -3   8   9       7824.22       7174.49       140.22 o
  -2   8   9       4678.07       4937.72       130.83 o
  -1   8   9       1135.29       1289.45        57.30 o
   0   8   9        930.46       1080.93        43.50 o
   1   8   9       3080.68       2992.09        77.20 o
   2   8   9         83.82        117.38        29.31 o
   3   8   9      11945.45      11772.63       212.34 o
   4   8   9       1457.44       1255.47        44.30 o
   5   8   9        516.40        504.97        29.89 o
   6   8   9       3497.85       3414.76        65.99 o
   7   8   9       5043.65       5104.55        85.98 o
   8   8   9         45.09         65.14        40.67 o
   9   8   9        220.19        194.29        33.65 o
  10   8   9       4509.92       4559.60       110.22 o
  11   8   9       6035.81       5577.21       145.20 o
  12   8   9        113.71        130.09        29.94 o
  13   8   9       1972.92       1797.11        49.10 o
  14   8   9       1792.82       1718.21        45.72 o
  15   8   9       1503.02       1592.12        41.29 o
  16   8   9        115.02        123.49        24.10 o
  17   8   9        800.80        828.14        34.55 o
  18   8   9         21.34         21.57        25.52 o
 -21   9   9         19.51         92.54        41.48 o
 -20   9   9         53.15         44.94        26.03 o
 -19   9   9         16.96         -5.00        30.75 o
 -18   9   9        872.79        799.04        38.45 o
 -17   9   9        480.78        527.47        33.76 o
 -16   9   9       1476.36       1637.29        48.96 o
 -15   9   9        205.29        262.36        26.88 o
 -14   9   9         42.23         24.49        24.45 o
 -13   9   9       6495.66       6150.96        85.22 o
 -12   9   9       2012.16       2035.77        41.61 o
 -11   9   9         43.85         73.31        21.03 o
 -10   9   9        746.18        798.92        25.34 o
  -9   9   9        812.20        834.52        25.25 o
  -8   9   9       2607.23       2652.94        45.25 o
  -7   9   9        810.38        893.51        26.18 o
  -6   9   9         42.02         62.99        18.97 o
  -5   9   9        264.63        342.07        22.83 o
  -4   9   9        773.92        849.96        32.07 o
  -3   9   9         52.37         94.89        20.50 o
  -2   9   9        704.22        631.02        26.08 o
  -1   9   9        164.24        196.52        25.23 o
   0   9   9      18086.86      18988.35       307.72 o
   1   9   9        712.45        911.56        36.13 o
   2   9   9       3440.80       3551.63        65.04 o
   3   9   9         52.41         52.61        23.83 o
   4   9   9        697.67        705.77        33.87 o
   5   9   9        321.53        283.76        32.53 o
   6   9   9       5606.94       5787.77        99.08 o
   7   9   9       5091.72       4773.76        86.05 o
   8   9   9         72.38        135.64        34.18 o
   9   9   9         33.31        -39.39        35.13 o
  10   9   9        475.38        575.22        82.09 o
  11   9   9       2528.09       2463.78       117.74 o
  12   9   9         92.52         59.82        25.96 o
  13   9   9       1237.27       1219.89        34.89 o
  14   9   9        146.37        148.61        21.55 o
  15   9   9        213.47        222.42        24.77 o
  16   9   9        459.16        432.28        29.74 o
  17   9   9       1328.83       1375.65        51.10 o
 -19  10   9         82.25         54.00        26.36 o
 -18  10   9          5.98         -8.65        27.50 o
 -17  10   9        236.25        274.24        27.88 o
 -16  10   9        101.14        104.39        24.37 o
 -15  10   9        523.91        551.68        28.79 o
 -14  10   9       1151.52       1139.11        45.85 o
 -13  10   9       1400.55       1323.79        51.53 o
 -12  10   9        135.11        143.38        27.69 o
 -11  10   9        196.74        186.49        21.96 o
 -10  10   9       2780.99       2693.74        46.29 o
  -9  10   9       1271.74       1319.51        31.68 o
  -8  10   9        110.58        113.74        21.21 o
  -7  10   9       2656.37       2666.89        45.53 o
  -6  10   9         41.31         57.53        21.61 o
  -5  10   9       5408.76       5576.48        77.16 o
  -4  10   9       6035.21       5850.51        80.11 o
  -3  10   9       1764.96       1953.03        40.01 o
  -2  10   9        448.78        533.13        27.72 o
  -1  10   9        131.53        132.82        30.32 o
   0  10   9       2504.26       2820.12        65.04 o
   1  10   9        330.39        361.85        30.67 o
   2  10   9        515.14        637.63        31.08 o
   3  10   9        574.55        613.98        33.44 o
   4  10   9        249.00        284.19        39.93 o
   5  10   9       1402.25       1400.78        38.91 o
   6  10   9       2332.98       2141.21        50.37 o
   7  10   9       1659.57       1413.00        49.01 o
   8  10   9         69.77         68.59        28.82 o
   9  10   9       1022.11       1105.25       120.19 o
  10  10   9       1902.62       1782.10        98.32 o
  11  10   9       2067.89       1812.32        55.66 o
  12  10   9       2512.14       2712.96        62.06 o
  13  10   9       5116.43       5154.46        99.32 o
  14  10   9        706.84        585.35        34.43 o
  15  10   9        195.27        180.69        31.60 o
 -18  11   9         11.69         76.26        44.13 o
 -17  11   9        937.98       1018.42        51.95 o
 -16  11   9       1192.71       1232.76        37.93 o
 -15  11   9        736.69        808.77        29.37 o
 -14  11   9         64.70         32.33        22.66 o
 -13  11   9       1257.14       1343.22        66.78 o
 -12  11   9        648.34        651.67        27.46 o
 -11  11   9         88.94         87.70        23.31 o
 -10  11   9        913.69       1044.25        32.58 o
  -9  11   9       1533.92       1685.78        39.90 o
  -8  11   9       1475.15       1482.46        39.87 o
  -7  11   9       2715.71       2752.52        50.77 o
  -6  11   9        819.41        869.70        28.96 o
  -5  11   9       1070.36       1040.87        30.43 o
  -4  11   9       6013.09       5981.60        84.14 o
  -3  11   9       1274.68       1324.64        37.35 o
  -2  11   9       2655.45       2558.55        59.98 o
  -1  11   9       1916.31       2103.21        85.63 o
   0  11   9        819.12        861.00        33.49 o
   1  11   9        247.23        360.87        28.44 o
   2  11   9        794.73        829.85        34.71 o
   3  11   9        456.89        440.47        33.16 o
   4  11   9        604.58        507.78        35.32 o
   5  11   9       1210.89       1387.02        47.28 o
   6  11   9         92.68        133.36        29.47 o
   7  11   9        127.59         98.50        24.08 o
   8  11   9         39.10        -51.62        42.57 o
  10  11   9        156.72         61.40        54.56 o
  11  11   9         15.24         40.21        32.35 o
  12  11   9       1054.37       1026.88        47.81 o
  13  11   9       2619.52       2495.69        89.08 o
  14  11   9        202.88        258.84        41.22 o
 -16  12   9        346.19        261.69        90.79 o
 -15  12   9        158.98        217.51        38.26 o
 -14  12   9       1514.19       1603.72        82.45 o
 -13  12   9       1950.15       2187.07        90.41 o
 -12  12   9         11.15         52.41        25.03 o
 -11  12   9        208.73        201.48        26.04 o
 -10  12   9        553.35        618.19        30.04 o
  -9  12   9         59.97        105.48        24.58 o
  -8  12   9        906.35        991.16        37.19 o
  -7  12   9        235.74        222.16        25.08 o
  -6  12   9        178.52        190.76        24.52 o
  -5  12   9        188.06        196.95        25.87 o
  -4  12   9       1234.03       1133.89        39.48 o
  -3  12   9        418.29        337.83        32.20 o
  -2  12   9         52.26        116.27        30.46 o
  -1  12   9        106.82        110.58        29.77 o
   0  12   9         14.39          7.49        25.71 o
   1  12   9          2.20          0.55        26.93 o
   2  12   9        144.09        180.34        28.37 o
   3  12   9        148.10        246.88        28.35 o
   4  12   9          2.84         47.15        44.05 o
   5  12   9         75.17         13.32        49.93 o
   6  12   9        124.17         14.49        68.34 o
   7  12   9       1769.88       1633.00       165.61 o
   8  12   9       3318.67       3143.72       186.03 o
   9  12   9        987.64        800.76       118.10 o
  10  12   9        239.17        330.63        36.29 o
  11  12   9        430.16        426.02        46.45 o
  12  12   9          9.82         76.55        76.55 o
 -13  13   9        302.97        220.36        44.88 o
 -12  13   9        684.96        739.80        46.19 o
 -11  13   9        564.52        624.00        30.35 o
 -10  13   9        462.82        517.17        29.71 o
  -9  13   9        139.03        157.44        29.19 o
  -8  13   9        352.42        392.37        29.51 o
  -7  13   9       2331.66       2515.16        54.90 o
  -6  13   9        396.12        510.00        28.02 o
  -5  13   9        177.92        196.02        25.17 o
  -4  13   9         72.31        142.87        28.65 o
  -3  13   9       2600.05       2599.02        61.17 o
  -2  13   9        294.96        351.87        34.57 o
  -1  13   9        632.06        608.45        32.45 o
   0  13   9       4198.86       4498.50        86.91 o
   1  13   9        864.18        806.94        45.85 o
   2  13   9        162.11        213.94        51.13 o
   3  13   9       2767.91       2724.70       104.04 o
   4  13   9        422.46        481.20        87.48 o
   5  13   9       3543.59       3159.75       462.85 o
   6  13   9         67.30          8.31       104.34 o
   7  13   9       1493.56       1323.57       140.81 o
   8  13   9        717.05        640.87       110.37 o
   9  13   9        227.40        210.06        87.23 o
  -9  14   9        548.28        630.19        58.75 o
  -8  14   9         21.06         12.87        36.87 o
  -7  14   9        165.05        184.80        33.75 o
  -6  14   9       1167.81       1211.11        52.52 o
  -5  14   9        420.85        556.07        37.70 o
  -4  14   9         14.43         56.90        31.82 o
  -3  14   9        937.93       1023.21        46.75 o
  -2  14   9         95.95        211.84        69.65 o
  -1  14   9        134.45        179.66        46.96 o
   0  14   9         54.21         63.67        42.77 o
   1  14   9       1166.39       1216.64        65.85 o
   2  14   9       3823.52       3619.23       307.54 o
   3  14   9        166.36        221.20        61.42 o
   4  14   9        741.75        421.91        96.13 o
   5  14   9       1099.03        614.17        97.91 o
 -26   0  10        913.85        852.72        62.31 o
 -24   0  10        288.36        373.37        32.07 o
 -22   0  10        882.53        932.75        43.84 o
 -20   0  10        137.45        122.49        32.27 o
 -18   0  10        269.27        337.75        31.63 o
 -16   0  10        845.40        836.60        39.91 o
 -14   0  10        352.45        341.36        35.65 o
 -12   0  10       3211.23       3204.92        96.58 o
 -10   0  10      26856.50      28063.62       635.31 o
  -8   0  10       2854.04       2771.29        79.75 o
  -6   0  10      16436.53      16535.13       377.76 o
  -4   0  10       4608.32       5475.50       162.33 o
  -2   0  10      17875.30      20692.64       408.15 o
   0   0  10      90003.00      86915.37      1667.32 o
   2   0  10       4716.42       5495.37       109.39 o
   4   0  10      26683.82      25492.99       442.31 o
   6   0  10      11247.76      11240.56       205.35 o
   8   0  10        377.02        267.96        31.78 o
  10   0  10         17.76         80.60        26.33 o
  12   0  10       4273.22       4274.73        91.96 o
  14   0  10       6448.73       6435.48       113.82 o
  16   0  10        928.11        950.20        42.03 o
  18   0  10        946.55        949.20        49.66 o
  20   0  10        396.84        415.43        40.36 o
 -26   1  10         66.97        185.14        48.07 o
 -25   1  10        132.65        117.91        28.79 o
 -24   1  10        372.57        387.26        22.45 o
 -23   1  10       1126.79       1131.46        31.54 o
 -22   1  10       1201.90       1221.57        33.69 o
 -21   1  10        176.60        177.21        25.09 o
 -20   1  10        725.09        673.75        27.07 o
 -19   1  10       1380.78       1458.70        33.96 o
 -18   1  10       4244.70       4424.45        62.15 o
 -17   1  10       7875.86       8131.81       101.34 o
 -16   1  10        309.34        302.24        22.83 o
 -15   1  10        192.44        188.16        19.80 o
 -14   1  10        987.09       1135.60        29.28 o
 -13   1  10      17188.86      17568.32       213.64 o
 -12   1  10        379.19        350.27        26.37 o
 -11   1  10       1300.50       1476.83        50.44 o
 -10   1  10       1149.59       1377.57        39.94 o
  -9   1  10      19397.77      20399.32       329.10 o
  -8   1  10        177.67        290.52        20.66 o
  -7   1  10       2495.70       3090.40        94.34 o
  -6   1  10      38459.96      39600.32       686.49 o
  -5   1  10      41514.20      43853.98       695.94 o
  -4   1  10        814.09       1138.06        30.15 o
  -3   1  10      16764.58      16294.93       243.95 o
  -2   1  10        743.48       1035.07        30.93 o
  -1   1  10      13163.48      13567.73       264.18 o
   0   1  10      11705.00      11987.57       264.85 o
   1   1  10      20010.04      21915.91       300.85 o
   2   1  10        214.18        128.55        16.04 o
   3   1  10       2218.46       2090.73        39.89 o
   4   1  10      11499.31      11173.72       150.94 o
   5   1  10      23336.64      23401.11       304.69 o
   6   1  10       1938.69       1760.28        39.54 o
   7   1  10       1696.60       1995.71        59.09 o
   8   1  10      23846.29      22111.89       308.63 o
   9   1  10      14753.88      13953.47       192.29 o
  10   1  10         21.47         61.24        22.48 o
  11   1  10        357.48        411.28        29.50 o
  12   1  10        404.09        546.09        28.41 o
  13   1  10        260.94        271.59        24.56 o
  14   1  10       4923.36       5037.56        80.40 o
  15   1  10       1163.19       1160.65        39.12 o
  16   1  10       6043.94       5886.25       100.32 o
  17   1  10        308.53        328.65        35.96 o
  18   1  10       2778.16       3166.68        71.41 o
  19   1  10        418.13        511.68        30.23 o
  20   1  10         21.57        -18.09        26.18 o
  21   1  10         41.88         40.49        21.62 o
 -25   2  10         86.15         74.00        43.94 o
 -24   2  10       1101.72       1035.25        34.15 o
 -23   2  10        120.65        171.19        22.18 o
 -22   2  10        314.80        309.16        25.05 o
 -21   2  10       1608.32       1701.75        40.59 o
 -20   2  10         89.45         92.32        22.14 o
 -19   2  10          0.66         26.92        21.16 o
 -18   2  10       1622.69       1601.69        44.30 o
 -17   2  10        155.89        235.47        20.84 o
 -16   2  10      13310.72      13320.33       186.64 o
 -15   2  10       2618.89       2508.83        49.00 o
 -14   2  10       7340.51       7227.73       101.83 o
 -13   2  10       2032.64       1924.62        37.99 o
 -12   2  10       3449.77       3597.20        64.81 o
 -11   2  10       7574.84       7965.12       151.60 o
 -10   2  10        385.46        288.11        23.52 o
  -9   2  10       2836.70       3393.37        67.05 o
  -8   2  10       4086.33       3733.27        70.98 o
  -7   2  10       3385.13       3458.82        65.81 o
  -6   2  10        146.42        251.53        19.38 o
  -5   2  10        355.59        502.56        19.69 o
  -4   2  10        140.70        189.97        26.44 o
  -3   2  10        231.78        373.47        22.09 o
  -2   2  10      29859.05      29735.88       472.43 o
  -1   2  10      12658.94      12205.81       199.86 o
   0   2  10        183.38        220.60        18.08 o
   1   2  10      23325.34      23336.83       319.24 o
   2   2  10       5658.04       6009.28        91.20 o
   3   2  10       2842.43       2973.97        53.61 o
   4   2  10      14882.30      14467.14       203.46 o
   5   2  10        109.88        133.21        19.91 o
   6   2  10        675.88        482.97        26.92 o
   7   2  10      20524.07      20921.81       300.94 o
   8   2  10       3873.91       3497.32        56.62 o
   9   2  10        239.95        244.41        23.40 o
  10   2  10        549.77        517.11        25.88 o
  11   2  10        453.22        479.10        27.82 o
  12   2  10       2809.66       2826.61        57.84 o
  13   2  10       1066.96        957.53        45.85 o
  14   2  10       5060.59       5244.93        79.76 o
  15   2  10         78.59        133.96        29.04 o
  16   2  10       2481.66       2469.81        62.89 o
  17   2  10         14.85         79.41        31.71 o
  18   2  10       1597.01       1816.63        51.98 o
  19   2  10       1114.31       1177.64        36.59 o
  20   2  10       3265.76       3273.65        76.01 o
  21   2  10        259.72        187.34        22.85 o
 -25   3  10        670.63        515.74        43.49 o
 -24   3  10        787.41        775.94        48.70 o
 -23   3  10         40.00         85.73        30.41 o
 -22   3  10       3338.46       3718.12        81.42 o
 -21   3  10         46.62         69.28        33.66 o
 -20   3  10        198.50        150.96        32.34 o
 -19   3  10        537.15        529.52        37.94 o
 -18   3  10       1323.71       1363.71        44.07 o
 -17   3  10        669.08        628.51        32.60 o
 -16   3  10         71.29         36.90        24.36 o
 -15   3  10        743.05        752.04        42.94 o
 -14   3  10       8387.66       8110.31       129.26 o
 -13   3  10         32.59         56.47        21.61 o
 -12   3  10      23135.09      22257.92       325.41 o
 -11   3  10        513.72        535.59        49.69 o
 -10   3  10       1911.47       2162.99        74.05 o
  -9   3  10       3576.39       3978.43        76.68 o
  -8   3  10        973.29       1369.18        35.36 o
  -7   3  10       1506.18       1232.86        30.93 o
  -6   3  10       4557.45       4217.16        67.33 o
  -5   3  10        849.74        886.65        29.02 o
  -4   3  10       1289.49       1283.57        32.11 o
  -3   3  10        811.40       1005.71        30.62 o
  -2   3  10         92.92        112.76        17.73 o
  -1   3  10       8321.57       7774.76       171.69 o
   0   3  10      62817.60      63069.07      1251.56 o
   1   3  10       1714.60       2001.21        68.55 o
   2   3  10       2720.77       2213.64        44.68 o
   3   3  10       4253.65       4720.05        82.09 o
   4   3  10      10667.62      11126.06       171.62 o
   5   3  10        815.31        761.24        33.34 o
   6   3  10       1637.98       1615.82        48.09 o
   7   3  10       5867.28       5776.12        81.99 o
   8   3  10       1198.39       1498.10        39.19 o
   9   3  10       2179.84       2146.21        46.99 o
  10   3  10       2122.63       2075.88        50.57 o
  11   3  10       1016.71        928.98        33.50 o
  12   3  10        146.56        193.93        23.64 o
  13   3  10        371.31        384.34        26.13 o
  14   3  10        796.69        639.03        33.30 o
  15   3  10         16.69         37.78        29.64 o
  16   3  10        282.43        329.48        41.15 o
  17   3  10       1648.07       1757.04        50.63 o
  18   3  10        665.45        690.17        30.80 o
  19   3  10         90.64        106.10        22.31 o
  20   3  10        582.66        628.79        30.49 o
  21   3  10         66.87         50.09        22.64 o
 -25   4  10        789.39        753.65       102.36 o
 -24   4  10        526.64        446.64        41.83 o
 -23   4  10       1184.06        998.51        41.11 o
 -22   4  10        497.65        503.91        37.62 o
 -21   4  10       2536.62       2805.14        81.75 o
 -20   4  10       2672.81       2779.25        73.68 o
 -19   4  10        931.30        947.17        36.56 o
 -18   4  10        536.09        534.41        31.58 o
 -17   4  10       1025.48       1001.83        35.46 o
 -16   4  10         43.39         39.87        25.06 o
 -15   4  10      17652.85      17679.17       256.41 o
 -14   4  10       6808.49       6548.40       119.06 o
 -13   4  10         85.86        146.60        26.34 o
 -12   4  10       1850.09       1698.42        47.86 o
 -11   4  10       3001.92       2835.80        57.33 o
 -10   4  10       9714.08       8978.77       199.08 o
  -9   4  10        308.53        162.17        29.62 o
  -8   4  10       1381.49       1035.73        33.66 o
  -7   4  10       1097.17       1367.43        41.80 o
  -6   4  10       3719.31       3726.73        80.66 o
  -5   4  10      14309.69      15088.74       270.57 o
  -4   4  10       5210.95       4995.80        99.92 o
  -3   4  10       5121.99       5236.03        93.50 o
  -2   4  10       6053.34       5555.75       107.99 o
  -1   4  10      32498.20      32651.68       636.50 o
   0   4  10       2449.54       2942.71        65.83 o
   1   4  10       3576.85       3482.04        76.15 o
   2   4  10       3500.16       2969.59        72.65 o
   3   4  10        456.74        515.84        31.99 o
   4   4  10      28314.95      27834.66       485.84 o
   5   4  10        127.56        115.25        28.90 o
   6   4  10      14512.83      14334.86       210.09 o
   7   4  10       5131.99       4564.10        81.44 o
   8   4  10       5005.72       4394.77        77.01 o
   9   4  10       5080.44       5171.95        90.31 o
  10   4  10        249.15        246.45        26.85 o
  11   4  10        202.91        206.48        24.25 o
  12   4  10          5.50        -36.20        26.63 o
  13   4  10         44.38         88.14        33.94 o
  14   4  10       2335.41       2237.79        52.13 o
  15   4  10        351.10        424.76        32.37 o
  16   4  10        441.52        549.08        32.72 o
  17   4  10          5.66         46.60        27.79 o
  18   4  10        183.08        188.01        24.85 o
  19   4  10        368.34        381.15        23.58 o
  20   4  10        770.52        744.51        30.66 o
 -24   5  10        470.19        504.53        58.99 o
 -23   5  10        413.99        439.74        37.89 o
 -22   5  10         86.30        142.60        31.70 o
 -21   5  10         71.63         28.09        30.10 o
 -20   5  10       1020.76       1091.52        41.44 o
 -19   5  10        548.65        759.53        63.58 o
 -18   5  10      11693.73      11957.61       171.89 o
 -17   5  10       2337.60       2259.31        53.71 o
 -16   5  10        408.58        440.24        29.25 o
 -15   5  10        272.40        309.58        26.70 o
 -14   5  10        955.56       1023.04        33.40 o
 -13   5  10        503.32        631.75        28.58 o
 -12   5  10       1793.68       1874.79        44.32 o
 -11   5  10        884.96       1005.23        36.47 o
 -10   5  10       3916.54       3724.37        69.39 o
  -9   5  10        861.66        723.11        35.45 o
  -8   5  10       1400.57       1196.04        44.78 o
  -7   5  10       1634.13       1615.80        78.62 o
  -6   5  10        365.94        597.70        55.14 o
  -5   5  10       8654.99       8829.34       186.35 o
  -4   5  10      26022.45      25262.18       500.01 o
  -3   5  10      13281.65      13609.25       319.79 o
  -2   5  10        671.20        772.93        44.33 o
  -1   5  10        262.09        407.09        62.70 o
   0   5  10       1523.10       1464.52        83.25 o
   1   5  10       2065.83       2360.19        71.43 o
   2   5  10        270.65        355.49        33.42 o
   3   5  10       4876.60       4796.58       114.47 o
   4   5  10       1451.60       1492.90        42.28 o
   5   5  10        636.26        718.28        47.24 o
   6   5  10        103.09        125.12        29.32 o
   7   5  10       1129.94       1178.03        48.37 o
   8   5  10       1891.77       1873.04        53.58 o
   9   5  10       2123.24       2184.76        51.40 o
  10   5  10        476.74        486.65        26.67 o
  11   5  10       4235.47       4150.25        66.25 o
  12   5  10       6796.74       6931.91       104.76 o
  13   5  10        128.38        225.49        50.58 o
  14   5  10          2.62         25.54        32.89 o
  15   5  10         91.17        162.25        33.54 o
  16   5  10       1009.90       1076.21        42.47 o
  17   5  10       2533.92       2405.02        56.60 o
  18   5  10       4612.30       4610.65        81.28 o
  19   5  10        143.61        151.77        26.47 o
  20   5  10        773.34        714.10        33.09 o
 -24   6  10        177.10        183.36        65.87 o
 -23   6  10         18.29         19.06        29.64 o
 -22   6  10        721.11        597.46        41.94 o
 -21   6  10         53.88         98.77        37.26 o
 -20   6  10       1580.68       1681.71        61.54 o
 -19   6  10       1055.38        897.01        50.04 o
 -18   6  10       1357.91       1216.10        68.20 o
 -17   6  10        111.32         50.28        41.02 o
 -16   6  10       3271.42       3216.62       115.51 o
 -15   6  10       2840.45       2588.85        60.34 o
 -14   6  10         63.11         62.36        24.31 o
 -13   6  10       1276.06       1319.55        39.65 o
 -12   6  10        364.89        484.23        31.92 o
 -11   6  10        120.81        103.13        25.72 o
 -10   6  10       8405.91       8198.58       145.00 o
  -9   6  10       5375.83       5139.44       119.40 o
  -8   6  10        381.32        416.16        33.78 o
  -7   6  10        474.95        551.87        35.28 o
  -6   6  10       6410.34       6555.54       139.83 o
  -5   6  10       8364.88       8432.12       210.93 o
  -4   6  10       4231.84       3668.72       140.63 o
  -3   6  10        796.98        782.88        47.84 o
  -2   6  10       4957.33       4973.65       136.22 o
  -1   6  10         11.31          0.56        33.37 o
   0   6  10        596.41        665.41        37.79 o
   1   6  10       2640.92       2418.21        78.44 o
   2   6  10      14503.64      14638.86       253.82 o
   3   6  10       5726.50       5137.23        91.47 o
   4   6  10       3018.72       2746.22        64.05 o
   5   6  10        707.14        766.39        34.90 o
   6   6  10       2985.93       2794.58        64.04 o
   7   6  10        808.13        700.20        34.45 o
   8   6  10       1734.08       1749.44        50.26 o
   9   6  10        104.97        170.54        25.19 o
  10   6  10         25.25        -12.00        24.63 o
  11   6  10        329.84        198.95        41.28 o
  12   6  10       2239.75       2287.17        55.26 o
  13   6  10       4542.41       4333.56        81.54 o
  14   6  10        321.45        394.14        32.85 o
  15   6  10        191.25        276.19        30.72 o
  16   6  10       4382.86       4620.42        87.08 o
  17   6  10        592.67        689.35        29.44 o
  18   6  10         25.14         -1.96        24.64 o
  19   6  10        566.01        547.54        25.89 o
 -23   7  10         84.48        106.81        65.87 o
 -22   7  10       1935.16       1886.80        81.45 o
 -21   7  10        357.43        351.31        42.52 o
 -20   7  10       1342.07       1276.68        60.01 o
 -19   7  10        214.51        142.26        46.60 o
 -18   7  10        597.73        735.62        54.91 o
 -17   7  10       2625.86       2628.79       105.98 o
 -16   7  10         27.08         72.13        29.45 o
 -15   7  10        891.55        819.96        33.69 o
 -14   7  10       1459.35       1570.30        40.41 o
 -13   7  10       3344.10       3194.02        56.15 o
 -12   7  10        191.61        248.67        20.58 o
 -11   7  10       1336.25       1296.10        32.60 o
 -10   7  10      23078.72      21844.11       302.31 o
  -9   7  10        275.63        334.88        28.36 o
  -8   7  10       3085.30       3039.45        82.78 o
  -7   7  10        105.30         98.76        27.27 o
  -6   7  10       4266.36       3820.54       109.21 o
  -5   7  10      10796.29      10257.90       241.64 o
  -4   7  10       1267.95       1096.86        50.88 o
  -3   7  10       4080.05       3836.66       106.23 o
  -2   7  10       1353.80       1114.79        62.61 o
  -1   7  10        741.44        911.02        46.53 o
   0   7  10      15838.37      15029.10       341.93 o
   1   7  10       3348.09       3134.25        93.42 o
   2   7  10       2333.89       2137.35        72.39 o
   3   7  10         60.25         90.61        23.39 o
   4   7  10        983.52        982.87        37.25 o
   5   7  10       3338.96       3443.39        89.43 o
   6   7  10       1618.50       1510.30        44.68 o
   7   7  10         41.15         23.95        25.04 o
   8   7  10        854.51        858.10        37.75 o
   9   7  10        856.79        729.77        44.17 o
  10   7  10        108.07         42.35        32.39 o
  11   7  10       1372.37       1427.85        55.19 o
  12   7  10       9578.49       9727.47       143.09 o
  13   7  10         23.78         19.25        29.69 o
  14   7  10        310.53        431.76        30.82 o
  15   7  10        234.58        253.94        25.98 o
  16   7  10        149.95        237.98        25.20 o
  17   7  10       1594.39       1647.54        47.58 o
  18   7  10       2896.75       2462.63        62.76 o
 -22   8  10         34.16          8.33        41.16 o
 -21   8  10        874.78        868.68        45.77 o
 -20   8  10         84.80        202.24        40.26 o
 -19   8  10          5.03         18.98        33.56 o
 -18   8  10        472.50        548.81        67.88 o
 -17   8  10       3507.55       3491.34        99.52 o
 -16   8  10        756.64        833.14        35.51 o
 -15   8  10       2265.84       2253.21        54.13 o
 -14   8  10       5799.60       5803.97        84.21 o
 -13   8  10       1695.37       1625.29        35.78 o
 -12   8  10         39.66         37.35        20.55 o
 -11   8  10       2661.38       2551.30        43.79 o
 -10   8  10        775.49        731.41        24.80 o
  -9   8  10       1575.48       1615.02        33.07 o
  -8   8  10       2527.61       2716.49        47.11 o
  -7   8  10         44.73         60.42        23.76 o
  -6   8  10        982.87       1014.61        37.19 o
  -5   8  10       2420.40       2199.26        57.82 o
  -4   8  10       8026.79       8194.65       146.14 o
  -3   8  10       7939.04       7989.65       142.87 o
  -2   8  10       7421.95       6835.12       152.20 o
  -1   8  10       1327.46       1317.19        49.92 o
   0   8  10       1796.02       1757.62        89.07 o
   1   8  10       3884.63       3887.10        93.98 o
   2   8  10       2018.16       2146.24        58.44 o
   3   8  10       5662.14       5748.54       120.17 o
   4   8  10       1462.69       1658.60        51.22 o
   5   8  10       9625.19       9372.31       136.39 o
   6   8  10       1173.11       1208.91        38.92 o
   7   8  10        841.09        858.78        36.43 o
   8   8  10       6614.64       6487.04       172.86 o
   9   8  10       1342.58       1339.46        58.80 o
  10   8  10        248.97        187.07        28.56 o
  11   8  10        946.32        847.90        36.10 o
  12   8  10        931.03        929.76        39.11 o
  13   8  10        743.87        767.21        33.08 o
  14   8  10        110.11        140.51        25.80 o
  15   8  10       1483.71       1502.37        38.10 o
  16   8  10         36.51         32.93        26.34 o
  17   8  10         34.79         92.58        23.70 o
 -21   9  10        209.51        267.03        74.77 o
 -20   9  10        371.25        336.19        39.90 o
 -19   9  10         42.33         19.33        29.73 o
 -18   9  10        185.99        138.93        30.80 o
 -17   9  10        813.21       1016.96        59.52 o
 -16   9  10         62.46         39.27        28.33 o
 -15   9  10        421.32        440.92        27.15 o
 -14   9  10         77.87         97.94        24.76 o
 -13   9  10       1054.80       1141.21        31.47 o
 -12   9  10        103.72        130.22        22.69 o
 -11   9  10       1027.66        974.42        28.79 o
 -10   9  10         90.91        146.66        21.66 o
  -9   9  10       6294.46       6282.79        80.50 o
  -8   9  10        155.13        197.45        22.78 o
  -7   9  10        101.43         84.78        20.60 o
  -6   9  10        401.45        453.69        22.46 o
  -5   9  10         42.23         75.62        20.96 o
  -4   9  10          8.70         11.11        20.38 o
  -3   9  10       1560.07       1484.76        34.60 o
  -2   9  10       2313.27       2208.07        46.28 o
  -1   9  10      11262.84      11064.99       181.46 o
   0   9  10       5345.74       5332.06        91.76 o
   1   9  10       1455.32       1645.79        47.94 o
   2   9  10       3137.04       3464.30        66.72 o
   3   9  10        823.56        929.14        36.15 o
   4   9  10       4649.44       4723.73       105.72 o
   5   9  10        134.06        181.82        31.14 o
   6   9  10        311.41        325.09        38.96 o
   7   9  10        416.49        419.55        32.97 o
   8   9  10        580.50        507.32        45.32 o
   9   9  10       1932.94       1808.80       156.46 o
  10   9  10       3822.71       3459.42       162.72 o
  11   9  10       1314.75       1402.89        43.58 o
  12   9  10       4771.00       4700.85        79.08 o
  13   9  10       5521.48       6075.61        94.83 o
  14   9  10       3586.90       3712.37        71.05 o
  15   9  10         27.09         23.59        23.14 o
  16   9  10         10.68         17.54        26.55 o
 -19  10  10          7.31        -11.39        51.13 o
 -18  10  10        629.25        672.69        41.38 o
 -17  10  10       1027.07        971.93        36.79 o
 -16  10  10        114.29        203.05        28.25 o
 -15  10  10        966.28       1007.69        32.36 o
 -14  10  10       3645.57       3596.68       118.40 o
 -13  10  10       3531.53       3565.91        78.21 o
 -12  10  10       7289.87       7332.32       110.38 o
 -11  10  10        353.56        394.52        25.01 o
 -10  10  10       2753.79       2900.63        49.62 o
  -9  10  10        672.26        665.29        26.46 o
  -8  10  10         35.92         59.21        21.73 o
  -7  10  10        236.54        271.97        24.39 o
  -6  10  10        741.63        700.77        28.01 o
  -5  10  10        208.68        206.45        23.72 o
  -4  10  10        399.67        511.11        25.75 o
  -3  10  10        865.30        979.78        29.14 o
  -2  10  10       1448.86       1414.33        43.02 o
  -1  10  10        376.92        458.78        30.36 o
   0  10  10       2480.79       2430.95        75.77 o
   1  10  10       3079.99       3118.10        64.08 o
   2  10  10       3051.68       2934.77        68.88 o
   3  10  10        117.67        135.02        30.22 o
   4  10  10       2265.96       2310.55        77.06 o
   5  10  10        368.49        381.00        29.46 o
   6  10  10         71.96         60.02        25.37 o
   7  10  10       1116.77       1081.67        84.55 o
   8  10  10       1287.70       1275.11       123.73 o
   9  10  10       2277.12       2080.95       142.52 o
  10  10  10       3117.29       3062.52       104.39 o
  11  10  10        851.77        792.64        28.65 o
  12  10  10        195.73        277.55        26.74 o
  13  10  10         45.59         74.43        29.61 o
  14  10  10         37.60         40.09        25.43 o
  15  10  10        293.09        290.94        31.60 o
 -17  11  10       1434.48       1415.53        77.08 o
 -16  11  10       1413.81       1361.01        40.45 o
 -15  11  10         57.07        104.56        27.58 o
 -14  11  10        434.68        383.11        28.44 o
 -13  11  10        759.57        768.07        38.81 o
 -12  11  10       1552.12       1539.89        39.79 o
 -11  11  10        639.43        665.77        32.59 o
 -10  11  10        137.18        139.22        27.61 o
  -9  11  10        243.81        260.22        27.07 o
  -8  11  10        240.53        295.31        26.54 o
  -7  11  10       7814.94       7700.90       108.84 o
  -6  11  10       2161.07       2366.19        48.25 o
  -5  11  10        206.63        208.24        26.41 o
  -4  11  10        751.89        864.63        29.83 o
  -3  11  10         26.28         63.51        29.91 o
  -2  11  10         28.44         90.29        27.97 o
  -1  11  10       1526.72       1629.81        49.40 o
   0  11  10        148.77        191.12        27.45 o
   1  11  10       2926.83       3025.96        73.38 o
   2  11  10       1161.91       1310.72        43.43 o
   3  11  10       2827.10       3041.70        76.88 o
   4  11  10        476.05        575.07        36.36 o
   5  11  10        525.43        573.17        34.91 o
   6  11  10        555.89        546.77        35.31 o
   7  11  10         62.75          2.19        37.50 o
   8  11  10       3546.45       3437.59       161.75 o
   9  11  10       2269.99       2190.54       152.57 o
  10  11  10        400.70        382.00        68.09 o
  11  11  10        689.05        705.93        48.16 o
  12  11  10       1209.69       1302.20        50.24 o
  13  11  10       1233.73       1297.28        58.63 o
 -15  12  10          4.95         29.45        34.07 o
 -14  12  10       1496.88       1394.61        61.30 o
 -13  12  10        125.38        180.03        29.43 o
 -12  12  10          1.49         51.33        25.50 o
 -11  12  10       2906.16       3038.49        64.02 o
 -10  12  10         35.60         47.24        26.10 o
  -9  12  10       1961.07       2077.34        49.26 o
  -8  12  10         25.54         42.48        23.88 o
  -7  12  10       2635.39       2662.86        53.92 o
  -6  12  10        302.64        356.47        27.14 o
  -5  12  10        500.95        576.13        30.29 o
  -4  12  10       1018.19       1122.82        39.03 o
  -3  12  10       2254.89       2500.08        66.48 o
  -2  12  10       1105.20       1159.37        38.21 o
  -1  12  10       1536.28       1594.55        47.07 o
   0  12  10        100.40        146.13        28.04 o
   1  12  10       1561.01       1686.68        50.12 o
   2  12  10        880.22        877.19        36.42 o
   3  12  10       2694.98       2879.34        70.49 o
   4  12  10       1298.33       1380.20        46.88 o
   5  12  10         97.01         43.16        45.11 o
   6  12  10       1272.15       1063.15       185.13 o
   7  12  10       2306.56       1929.78       276.52 o
   8  12  10        229.32        168.78        81.32 o
   9  12  10       2653.51       2622.19       100.21 o
  10  12  10        994.10       1063.63        64.72 o
  11  12  10       1840.10       2198.55       178.02 o
 -12  13  10        356.71        345.09        47.86 o
 -11  13  10        564.60        559.32        43.77 o
 -10  13  10        596.74        566.25        34.17 o
  -9  13  10         16.30         33.21        29.10 o
  -8  13  10       1183.83       1259.76        38.67 o
  -7  13  10        285.45        331.61        29.36 o
  -6  13  10       1901.11       1904.92        50.96 o
  -5  13  10       1989.60       2250.83        82.68 o
  -4  13  10       2491.19       2739.49        62.36 o
  -3  13  10       1016.49        901.52        52.06 o
  -2  13  10       1524.34       1575.51        48.70 o
  -1  13  10       1124.32       1231.56        39.85 o
   0  13  10       2121.48       2193.32        54.22 o
   1  13  10        159.98        192.05        24.19 o
   2  13  10         27.72         43.05        32.38 o
   3  13  10        321.43        293.92        58.50 o
   4  13  10        138.81         72.20        86.34 o
   5  13  10       1722.85       1228.89       127.28 o
   6  13  10        134.89        101.93       117.38 o
   7  13  10        342.08        124.61        97.91 o
   8  13  10         39.12         32.04        83.67 o
  -8  14  10        183.60        201.16        46.29 o
  -7  14  10        384.23        309.75        48.07 o
  -6  14  10        613.89        654.79        49.60 o
  -5  14  10        430.82        382.72        43.28 o
  -4  14  10         62.36         61.80        66.76 o
  -3  14  10        136.77        179.81        32.18 o
  -2  14  10       2530.33       2604.20        79.77 o
  -1  14  10       2646.05       2622.99       106.18 o
   0  14  10        559.48        530.63        63.73 o
   1  14  10       2023.63       1919.11       108.49 o
   2  14  10        848.11        704.51        90.79 o
   3  14  10         46.31        -92.57        81.89 o
   4  14  10        297.36        126.39        83.67 o
 -25   0  11        298.95        165.84        45.29 o
 -23   0  11       1237.26       1271.80        46.09 o
 -21   0  11       1427.29       1213.46        47.93 o
 -19   0  11       8966.05       9032.37       160.76 o
 -17   0  11       2358.41       2491.50        66.30 o
 -15   0  11      10720.45      10203.83       203.18 o
 -13   0  11        337.64        444.32        27.25 o
 -11   0  11        499.13        601.40        41.21 o
  -9   0  11      39482.64      38848.62       873.69 o
  -7   0  11      16935.69      18397.87       420.21 o
  -5   0  11        697.01        554.95        33.71 o
  -3   0  11       4531.67       4151.71       145.11 o
  -1   0  11       4497.27       4689.70       167.57 o
   1   0  11       5754.11       6050.68       129.98 o
   3   0  11      27660.66      28430.47       551.53 o
   5   0  11       4767.48       4342.20        91.93 o
   7   0  11       5062.49       4718.71       101.29 o
   9   0  11       1525.51       1644.14        63.33 o
  11   0  11        242.97        316.63        48.53 o
  13   0  11       9908.94       9995.79       153.00 o
  15   0  11       5285.28       5644.99       115.48 o
  17   0  11       4903.47       4453.16       101.95 o
  19   0  11        130.78        123.46        34.10 o
  21   0  11        750.47        793.07        40.07 o
 -26   1  11        426.18        445.05        55.19 o
 -25   1  11        560.34        533.60        35.69 o
 -24   1  11         18.16        -11.33        25.82 o
 -23   1  11        654.24        752.62        27.00 o
 -22   1  11         14.48          7.74        22.82 o
 -21   1  11        116.92        182.35        24.69 o
 -20   1  11        212.02        242.94        23.43 o
 -19   1  11       1110.88       1155.51        34.24 o
 -18   1  11       1922.71       2077.76        40.78 o
 -17   1  11        608.76        634.99        27.96 o
 -16   1  11       3741.83       3549.75        61.83 o
 -15   1  11      21812.05      21786.48       310.43 o
 -14   1  11        871.06        912.53        29.27 o
 -13   1  11       5362.08       5673.99        76.93 o
 -12   1  11        980.61        963.04        28.45 o
 -11   1  11      10577.02      10479.09       177.13 o
 -10   1  11      14408.10      13999.01       231.02 o
  -9   1  11      32578.43      31399.68       501.29 o
  -8   1  11       6102.53       6144.90       107.96 o
  -7   1  11       5143.79       4770.46        99.52 o
  -6   1  11       3990.48       4271.97        85.05 o
  -5   1  11       4708.91       4834.33        86.32 o
  -4   1  11      16651.08      17887.92       289.35 o
  -3   1  11      18496.26      18801.77       303.63 o
  -2   1  11        393.36        529.42        31.71 o
  -1   1  11        688.61        496.27        25.41 o
   0   1  11        918.28       1039.82        44.66 o
   1   1  11       2291.87       2259.59        43.87 o
   2   1  11         57.83         85.82        17.82 o
   3   1  11        542.09        687.94        25.66 o
   4   1  11       6278.74       5987.17        92.46 o
   5   1  11      19205.00      19465.74       270.46 o
   6   1  11       3953.51       3278.60        61.06 o
   7   1  11      33136.14      30563.88       418.90 o
   8   1  11        213.51        254.32        20.97 o
   9   1  11        379.49        606.31        35.00 o
  10   1  11        135.96        201.55        24.58 o
  11   1  11        109.32        148.11        27.85 o
  12   1  11        335.65        341.10        22.71 o
  13   1  11       4766.88       4714.93        68.72 o
  14   1  11        125.96        126.21        26.43 o
  15   1  11          7.35         57.36        28.60 o
  16   1  11          9.12         36.08        30.45 o
  17   1  11        914.73       1024.56        43.13 o
  18   1  11        486.18        517.75        35.55 o
  19   1  11       1127.41       1058.72        38.94 o
  20   1  11        433.78        469.88        47.52 o
  21   1  11       1923.29       1782.72        53.33 o
 -25   2  11        824.40        755.58        49.99 o
 -24   2  11         44.11         63.66        28.62 o
 -23   2  11         22.34         47.81        27.54 o
 -22   2  11        284.84        304.85        24.88 o
 -21   2  11       2012.75       2171.43        49.12 o
 -20   2  11         50.14         78.46        21.98 o
 -19   2  11       7612.48       8027.18       105.23 o
 -18   2  11        197.89        203.81        21.84 o
 -17   2  11        108.64        154.91        20.33 o
 -16   2  11       1918.76       2078.46        40.07 o
 -15   2  11         95.01        143.61        20.89 o
 -14   2  11       6852.00       6987.06        97.43 o
 -13   2  11       4199.37       3884.51        59.86 o
 -12   2  11        496.21        419.99        23.84 o
 -11   2  11       4114.69       4244.90        91.01 o
 -10   2  11        622.21        814.43        33.91 o
  -9   2  11       1357.04       1007.60        36.08 o
  -8   2  11       1521.78       1457.12        43.12 o
  -7   2  11      28913.68      27213.78       435.07 o
  -6   2  11       4887.82       4777.42        90.70 o
  -5   2  11      34180.79      33611.75       496.56 o
  -4   2  11       2400.14       2045.88        42.36 o
  -3   2  11       3649.20       4053.76        69.80 o
  -2   2  11        422.20        385.82        22.33 o
  -1   2  11        351.95        560.42        42.38 o
   0   2  11        249.59        281.86        20.43 o
   1   2  11       2162.98       2164.95        43.48 o
   2   2  11        609.42        534.94        23.93 o
   3   2  11      11744.02      10811.97       155.64 o
   4   2  11          4.99         12.67        19.68 o
   5   2  11      18428.61      18660.88       260.21 o
   6   2  11       1147.17       1148.25        36.97 o
   7   2  11       5024.15       5467.27        88.03 o
   8   2  11       2073.57       1836.13        44.00 o
   9   2  11       8800.14       7844.66       119.13 o
  10   2  11         44.42         61.14        23.80 o
  11   2  11       3672.54       3866.51        58.84 o
  12   2  11       2188.73       2054.74        43.58 o
  13   2  11        904.43        954.44        32.49 o
  14   2  11       1394.09       1308.37        36.09 o
  15   2  11       2355.54       2506.73        59.56 o
  16   2  11        346.77        379.83        36.84 o
  17   2  11       4331.27       4570.76        97.42 o
  18   2  11        606.54        694.32        34.44 o
  19   2  11         39.27         31.77        23.48 o
  20   2  11        207.53        184.41        24.38 o
  21   2  11        661.52        578.28        33.53 o
 -25   3  11        222.84        228.20        39.55 o
 -24   3  11        406.52        445.45        43.35 o
 -23   3  11       1132.05       1276.82        45.04 o
 -22   3  11         32.99         54.76        34.02 o
 -21   3  11        911.64        876.37        43.79 o
 -20   3  11        776.77        895.55        46.64 o
 -19   3  11        369.01        389.44        36.18 o
 -18   3  11        954.74        986.36        38.23 o
 -17   3  11       6771.56       6580.92       108.42 o
 -16   3  11       3024.03       3126.55        64.64 o
 -15   3  11        383.71        470.27        30.90 o
 -14   3  11       3098.06       2757.59        70.43 o
 -13   3  11        652.60        732.85        39.85 o
 -12   3  11          5.68         55.03        23.11 o
 -11   3  11       5239.48       5271.60        95.04 o
 -10   3  11         96.72        136.66        24.56 o
  -9   3  11       1525.66       1697.41        45.51 o
  -8   3  11        769.62        942.07        32.31 o
  -7   3  11       1205.83       1124.14        32.06 o
  -6   3  11       1164.91       1322.75        32.58 o
  -5   3  11      29416.74      29309.44       462.88 o
  -4   3  11       8042.60       7603.72       130.07 o
  -3   3  11        702.95        692.52        27.08 o
  -2   3  11        618.05        478.31        24.98 o
  -1   3  11       2263.89       2059.12        57.66 o
   0   3  11        174.36        149.98        21.87 o
   1   3  11        511.84        320.67        26.28 o
   2   3  11       4411.69       4471.43        73.68 o
   3   3  11         80.57         58.19        21.65 o
   4   3  11       1802.09       1793.59        47.12 o
   5   3  11      10831.62       9852.41       167.19 o
   6   3  11       4321.17       4320.70        71.71 o
   7   3  11       5121.36       4681.94        75.07 o
   8   3  11       3136.38       2913.81        59.17 o
   9   3  11       2476.88       2525.10        51.74 o
  10   3  11        678.46        810.79        28.64 o
  11   3  11         76.81        100.35        21.86 o
  12   3  11        114.34        129.16        24.07 o
  13   3  11       2652.57       2640.83        51.54 o
  14   3  11         18.01         24.49        25.67 o
  15   3  11        202.74        181.04        30.98 o
  16   3  11         21.21         29.60        30.82 o
  17   3  11       1555.89       1581.80        42.73 o
  18   3  11         40.40         81.11        25.87 o
  19   3  11         63.45         61.41        24.20 o
  20   3  11        224.15        336.03        30.96 o
 -25   4  11        130.40        136.44        44.50 o
 -24   4  11        194.80        205.54        37.76 o
 -23   4  11        164.82        150.96        32.24 o
 -22   4  11         35.39          1.36        32.79 o
 -21   4  11        347.54        379.92        40.04 o
 -20   4  11        421.22        549.44        38.85 o
 -19   4  11       3990.14       3942.31        85.20 o
 -18   4  11        355.44        433.89        33.36 o
 -17   4  11        328.76        385.54        39.04 o
 -16   4  11        166.09        184.88        32.36 o
 -15   4  11         57.05         49.00        29.53 o
 -14   4  11       3106.13       3104.77        66.60 o
 -13   4  11       1070.57       1173.20        35.84 o
 -12   4  11        930.22        963.68        37.02 o
 -11   4  11       2179.71       2176.94        49.94 o
 -10   4  11       6121.30       6164.37       100.80 o
  -9   4  11       3537.27       3524.51       144.17 o
  -8   4  11       1179.11       1463.21        45.11 o
  -7   4  11      17964.68      16885.54       277.05 o
  -6   4  11      22076.27      20903.54       402.46 o
  -5   4  11        170.59        291.16        26.36 o
  -4   4  11       2276.45       2744.08        58.26 o
  -3   4  11      11854.59      10998.84       183.02 o
  -2   4  11       2497.50       2318.93        58.08 o
  -1   4  11      35559.51      34322.41       539.90 o
   0   4  11        384.34        413.96        25.93 o
   1   4  11        213.36        280.81        28.44 o
   2   4  11        401.42        701.44        35.40 o
   3   4  11       2049.71       1662.31        54.10 o
   4   4  11       4764.35       4652.66       101.09 o
   5   4  11         17.83         24.33        20.54 o
   6   4  11        271.60        341.87        24.54 o
   7   4  11        996.08        977.55        34.73 o
   8   4  11       6522.64       6355.61       101.86 o
   9   4  11       1898.44       1996.37        49.26 o
  10   4  11       3822.83       3710.32        60.57 o
  11   4  11       7985.33       8057.55       111.67 o
  12   4  11       1123.07       1036.67        33.63 o
  13   4  11        308.40        314.90        27.40 o
  14   4  11        877.74        879.46        34.13 o
  15   4  11       1012.07       1023.32        40.84 o
  16   4  11       2006.58       2236.12        60.84 o
  17   4  11       2819.90       3016.50        69.27 o
  18   4  11         26.84         55.88        24.10 o
  19   4  11       1010.67       1017.84        36.10 o
  20   4  11        114.41         74.83        24.66 o
 -24   5  11         79.38        110.36        38.25 o
 -23   5  11       3680.81       3892.13       112.98 o
 -22   5  11        264.51        248.63        33.52 o
 -21   5  11        237.63        208.60        30.41 o
 -20   5  11       1173.74       1116.74        41.35 o
 -19   5  11       2838.93       3003.31        68.94 o
 -18   5  11      10782.27      10857.70       157.49 o
 -17   5  11       2043.83       2109.25        51.56 o
 -16   5  11        179.13        180.83        26.52 o
 -15   5  11        166.36        246.15        25.11 o
 -14   5  11        419.92        474.54        32.73 o
 -13   5  11       4349.78       4544.47        78.44 o
 -12   5  11       1370.08       1436.35        39.38 o
 -11   5  11       6196.56       5784.89       106.23 o
 -10   5  11        668.92        708.42        32.54 o
  -9   5  11      11522.54      11509.48       176.13 o
  -8   5  11       2081.40       2428.85        67.39 o
  -7   5  11       2415.71       2363.70        83.63 o
  -6   5  11       3489.01       3496.39        80.82 o
  -5   5  11       2066.27       2418.17        71.63 o
  -4   5  11       2134.56       2152.76        75.80 o
  -3   5  11       9970.53       9407.59       229.39 o
  -2   5  11        364.15        292.61        30.30 o
  -1   5  11       7780.91       7672.29       164.01 o
   0   5  11       2011.53       1764.31        59.94 o
   1   5  11        651.96        522.57        37.18 o
   2   5  11      10323.75      10164.68       215.22 o
   3   5  11       8434.56       7887.07       131.31 o
   4   5  11       2323.33       2034.18        51.03 o
   5   5  11       1279.61       1253.13        40.14 o
   6   5  11        854.72        847.24        53.57 o
   7   5  11      15807.56      15174.03       295.40 o
   8   5  11         57.72         80.44        24.90 o
   9   5  11         14.75         17.29        27.53 o
  10   5  11        202.08        188.50        25.91 o
  11   5  11       2756.22       2664.37        56.85 o
  12   5  11         94.54         87.67        24.89 o
  13   5  11       3378.49       3674.01        67.14 o
  14   5  11         14.48         21.12        31.28 o
  15   5  11         35.47         64.73        32.77 o
  16   5  11        504.90        570.80        33.92 o
  17   5  11        407.70        449.02        27.94 o
  18   5  11        667.45        672.65        33.24 o
  19   5  11         36.65         31.46        23.84 o
 -23   6  11       1600.28       1550.91        72.24 o
 -22   6  11       2834.42       2954.77        78.94 o
 -21   6  11         47.77         50.80        28.07 o
 -20   6  11        825.84        899.12        37.62 o
 -19   6  11        169.82        160.19        31.23 o
 -18   6  11        186.01        148.80        35.65 o
 -17   6  11        483.96        510.95        35.90 o
 -16   6  11        206.76        219.56        40.68 o
 -15   6  11       2782.20       2860.44        68.19 o
 -14   6  11       1974.41       1791.67        47.05 o
 -13   6  11       7531.36       7289.72       106.05 o
 -12   6  11       6010.05       5737.93        96.00 o
 -11   6  11       2482.53       2503.81        68.98 o
 -10   6  11       1287.08       1317.86        40.49 o
  -9   6  11       3486.59       3257.55        70.93 o
  -8   6  11         65.57         46.40        30.99 o
  -7   6  11         97.71        129.34        29.12 o
  -6   6  11        877.00        782.03        39.33 o
  -5   6  11       1047.45        933.49        46.31 o
  -4   6  11         81.51         73.48        30.81 o
  -3   6  11         18.93         -3.62        29.13 o
  -2   6  11      10563.90       8661.15       204.88 o
  -1   6  11      12358.01      11314.89       261.52 o
   0   6  11       1858.80       1784.06        57.03 o
   1   6  11        250.56        246.95        39.29 o
   2   6  11       4786.60       4613.28        91.84 o
   3   6  11       2019.21       1729.86        68.79 o
   4   6  11          9.14         18.87        24.00 o
   5   6  11       3422.89       3370.87        74.37 o
   6   6  11        179.13        218.80        29.33 o
   7   6  11        964.67        920.34        57.84 o
   8   6  11       5288.35       5192.66        94.99 o
   9   6  11       7142.83       7209.67       106.87 o
  10   6  11       1049.82       1102.70        35.58 o
  11   6  11       1813.65       1833.69        64.38 o
  12   6  11       1555.00       1669.83        45.72 o
  13   6  11         49.44         50.34        33.73 o
  14   6  11       1295.56       1404.79        42.98 o
  15   6  11       1073.13       1128.75        48.48 o
  16   6  11        124.04        200.62        25.16 o
  17   6  11        786.20        939.20        29.41 o
  18   6  11        107.54        103.00        22.82 o
  19   6  11        291.10        285.85        29.93 o
 -23   7  11        165.50        188.70        67.65 o
 -22   7  11         60.01         70.34        32.36 o
 -21   7  11        342.10        287.40        40.39 o
 -20   7  11       1644.28       1740.62        71.58 o
 -19   7  11          4.83         -3.90        43.24 o
 -18   7  11        183.69        209.38        46.50 o
 -17   7  11         87.38         83.73        45.57 o
 -16   7  11        182.13        209.89        29.62 o
 -15   7  11        701.39        762.65        32.78 o
 -14   7  11        101.30        121.87        26.35 o
 -13   7  11       4414.52       4434.45        73.94 o
 -12   7  11        308.32        256.32        21.81 o
 -11   7  11       8230.27       7907.59        95.09 o
 -10   7  11       5907.93       6388.39        92.18 o
  -9   7  11       2734.89       2688.08        55.10 o
  -8   7  11        202.23        282.25        28.48 o
  -7   7  11        498.13        522.25        30.39 o
  -6   7  11          6.62         28.55        37.39 o
  -5   7  11       6222.38       5994.60       131.30 o
  -4   7  11       2873.64       2868.42        89.86 o
  -3   7  11        510.73        644.47        43.62 o
  -2   7  11       2301.73       2291.13        79.17 o
  -1   7  11       1674.60       1704.61        86.24 o
   0   7  11        233.81        275.81        42.91 o
   1   7  11       7362.98       7436.52       164.33 o
   2   7  11       6067.52       6027.28       109.38 o
   3   7  11      16950.90      16412.37       251.65 o
   4   7  11       2000.80       1855.46        87.31 o
   5   7  11       1414.34       1373.75        39.71 o
   6   7  11        900.86        813.81        32.84 o
   7   7  11       3491.77       3333.05       114.73 o
   8   7  11       4945.72       4674.79       149.85 o
   9   7  11       2254.78       2177.28        48.36 o
  10   7  11         62.81         47.85        28.49 o
  11   7  11       2328.41       2298.58        54.86 o
  12   7  11       4831.30       5225.53       100.29 o
  13   7  11       1817.28       1771.93        51.32 o
  14   7  11       3368.19       3460.33        70.40 o
  15   7  11        441.25        453.84        28.01 o
  16   7  11        827.96        799.31        31.01 o
  17   7  11        352.01        376.87        29.09 o
  18   7  11        668.47        599.89        27.45 o
 -21   8  11        416.86        597.51        44.19 o
 -20   8  11       2561.43       2834.63        91.17 o
 -19   8  11       1125.68       1201.01        56.84 o
 -18   8  11        321.79        355.66        38.77 o
 -17   8  11        143.21        149.82        34.04 o
 -16   8  11        516.59        458.81        38.79 o
 -15   8  11         89.97         65.08        27.59 o
 -14   8  11       3647.56       3446.04        64.56 o
 -13   8  11       2076.13       2027.47        40.63 o
 -12   8  11       4871.04       4611.28        64.11 o
 -11   8  11       4243.08       4193.86        61.43 o
 -10   8  11        236.58        248.25        21.37 o
  -9   8  11        282.32        358.22        21.36 o
  -8   8  11       2443.75       2608.68        43.46 o
  -7   8  11       3398.89       3649.10        59.24 o
  -6   8  11       1393.52       1275.07        48.80 o
  -5   8  11       1750.90       1750.38        44.90 o
  -4   8  11      15518.07      15631.00       236.31 o
  -3   8  11        463.09        509.14        30.25 o
  -2   8  11       2422.27       2201.47        69.90 o
  -1   8  11       7542.94       7725.73       143.36 o
   0   8  11         50.12         80.67        39.04 o
   1   8  11        579.55        752.50        33.25 o
   2   8  11       1049.22       1128.13        38.22 o
   3   8  11       3968.12       3868.09        72.73 o
   4   8  11       1030.22        945.81        35.48 o
   5   8  11         70.63        124.51        27.24 o
   6   8  11       1333.94       1384.13        42.85 o
   7   8  11       3760.82       3347.45       131.80 o
   8   8  11       1860.01       1817.70        84.54 o
   9   8  11       4580.55       4484.43       132.51 o
  10   8  11       1098.75       1146.14        40.70 o
  11   8  11         79.79         29.58        29.44 o
  12   8  11        820.68        918.26        37.54 o
  13   8  11       1347.20       1271.08        40.37 o
  14   8  11        127.15        131.57        24.69 o
  15   8  11       1193.45       1363.25        42.48 o
  16   8  11       1564.39       1377.53        39.74 o
  17   8  11       2076.63       1915.12        59.45 o
 -20   9  11        968.32        807.91        43.85 o
 -19   9  11         84.21         72.01        36.97 o
 -18   9  11        382.45        432.60        35.71 o
 -17   9  11       1502.28       1622.29        62.53 o
 -16   9  11        273.65        301.92        30.86 o
 -15   9  11        149.57        131.60        24.54 o
 -14   9  11       1866.41       1814.81        43.66 o
 -13   9  11        991.61        996.25        32.11 o
 -12   9  11       4308.31       4184.90        62.73 o
 -11   9  11       8202.00       7744.24        99.03 o
 -10   9  11        130.50        174.78        22.26 o
  -9   9  11       2220.90       2133.82        40.93 o
  -8   9  11       7884.72       8072.21       103.29 o
  -7   9  11        400.71        428.34        25.09 o
  -6   9  11        669.65        672.99        27.42 o
  -5   9  11       1778.20       1757.40        38.65 o
  -4   9  11       6725.05       6658.60        93.36 o
  -3   9  11       8048.89       7656.69       104.07 o
  -2   9  11       4230.41       4338.59        74.59 o
  -1   9  11       6165.30       6298.28       105.16 o
   0   9  11       9100.54       9327.46       154.02 o
   1   9  11         87.25        131.29        26.77 o
   2   9  11      19238.18      19657.99       295.55 o
   3   9  11        394.13        519.00        32.90 o
   4   9  11       2584.02       2575.67        62.87 o
   5   9  11       3294.97       3318.07        72.45 o
   6   9  11       4729.61       4484.22       174.61 o
   7   9  11        619.83        535.80        51.60 o
   8   9  11       3224.44       2938.79        98.24 o
   9   9  11        314.11        340.20        51.91 o
  10   9  11       1901.64       1933.49        57.94 o
  11   9  11        362.88        371.41        30.36 o
  12   9  11       3222.58       3216.66        60.55 o
  13   9  11         87.29        180.21        29.60 o
  14   9  11         33.47         41.61        24.27 o
  15   9  11         19.32         38.34        20.75 o
  16   9  11       1512.01       1311.37        53.94 o
 -19  10  11       1111.01       1125.46        58.02 o
 -18  10  11        232.76        302.11        35.69 o
 -17  10  11         89.76        124.72        26.06 o
 -16  10  11        396.21        326.12        26.23 o
 -15  10  11        990.68       1044.89        34.13 o
 -14  10  11       1047.91        930.79        30.71 o
 -13  10  11       1195.61       1190.13        33.24 o
 -12  10  11        186.78        193.22        24.69 o
 -11  10  11       7068.16       6893.33        94.71 o
 -10  10  11        628.17        603.08        28.12 o
  -9  10  11          9.01          8.27        23.85 o
  -8  10  11         23.35         39.39        23.53 o
  -7  10  11        130.53        148.29        23.85 o
  -6  10  11        203.71        236.06        25.35 o
  -5  10  11        603.29        664.60        28.53 o
  -4  10  11        495.89        518.31        27.55 o
  -3  10  11       2069.24       2037.35        49.31 o
  -2  10  11       3026.31       2971.24        65.18 o
  -1  10  11      11681.85      12112.59       193.10 o
   0  10  11        567.84        594.56        31.91 o
   1  10  11       1430.03       1607.06        48.75 o
   2  10  11         63.40         50.31        30.37 o
   3  10  11        140.82        125.68        31.51 o
   4  10  11        114.48        187.73        32.01 o
   5  10  11         20.91         -5.22        40.38 o
   6  10  11      10882.65      10628.83       417.81 o
   7  10  11        332.47        302.00        34.51 o
   8  10  11        990.91        888.43        58.04 o
   9  10  11          8.64         31.66        25.44 o
  10  10  11       2877.64       2993.75        57.58 o
  11  10  11       1352.67       1349.24        35.67 o
  12  10  11        250.01        315.80        48.67 o
  13  10  11        403.22        339.79        24.77 o
  14  10  11        716.34        672.08        30.64 o
 -17  11  11        200.72        217.51        36.29 o
 -16  11  11          2.68         20.09        25.59 o
 -15  11  11       1487.31       1529.62        67.35 o
 -14  11  11        687.85        676.15        29.76 o
 -13  11  11        162.10        254.62        25.31 o
 -12  11  11        176.53        155.09        25.59 o
 -11  11  11        704.69        740.43        32.56 o
 -10  11  11       3389.67       3487.47        66.65 o
  -9  11  11       1868.33       1817.96        47.02 o
  -8  11  11       1137.07       1079.30        35.69 o
  -7  11  11        210.29        239.67        26.84 o
  -6  11  11         91.87        134.92        26.70 o
  -5  11  11       4641.81       4673.10        80.40 o
  -4  11  11        331.67        316.90        28.90 o
  -3  11  11        457.95        483.83        40.29 o
  -2  11  11         15.35         73.02        31.83 o
  -1  11  11        117.38        139.26        29.13 o
   0  11  11       2077.57       2107.25        58.35 o
   1  11  11       1576.95       1559.42        50.66 o
   2  11  11          0.55         -4.19        31.31 o
   3  11  11       1041.51       1146.34        44.24 o
   4  11  11         69.02         31.10        29.84 o
   5  11  11        984.97       1015.78        42.83 o
   6  11  11         10.40         22.02        44.75 o
   7  11  11        115.32        131.22        28.22 o
   8  11  11          6.64         -0.59        31.37 o
   9  11  11       2015.66       2144.10        55.48 o
  10  11  11        139.79        160.50        51.42 o
  11  11  11        935.12        997.68        52.79 o
  12  11  11        856.36       1032.83        51.16 o
 -15  12  11        959.90        908.15        69.29 o
 -14  12  11       4526.91       4444.53       248.55 o
 -13  12  11        916.88        836.06        35.27 o
 -12  12  11       1067.87       1069.80        37.74 o
 -11  12  11          5.22          3.49        23.92 o
 -10  12  11       2622.61       2740.67        61.15 o
  -9  12  11       1123.01       1255.09        36.12 o
  -8  12  11          2.13         42.13        24.66 o
  -7  12  11        193.30        177.60        28.89 o
  -6  12  11         16.84         55.40        26.43 o
  -5  12  11         24.00         29.70        26.83 o
  -4  12  11         54.19         85.52        41.81 o
  -3  12  11        126.57        235.96        32.88 o
  -2  12  11       3832.55       3942.58        77.53 o
  -1  12  11         78.36        150.52        28.59 o
   0  12  11       1740.01       1704.21        50.07 o
   1  12  11          6.53         -3.99        26.93 o
   2  12  11        314.69        301.08        30.65 o
   3  12  11        325.90        361.64        29.61 o
   4  12  11         37.60         29.34        46.84 o
   5  12  11       1785.81       1794.88        79.42 o
   6  12  11        671.88        788.32       103.55 o
   7  12  11         13.73        -62.26        66.70 o
   8  12  11       1461.19       1393.79        89.40 o
   9  12  11        152.68        163.18        48.60 o
  10  12  11         66.73         78.33        81.89 o
 -12  13  11         30.02         44.79        44.50 o
 -11  13  11        544.80        664.15        53.32 o
 -10  13  11       1245.13       1272.41        56.79 o
  -9  13  11         29.17         41.42        32.04 o
  -8  13  11        773.29        856.16        34.02 o
  -7  13  11         32.51         36.65        26.95 o
  -6  13  11        106.18        125.41        27.04 o
  -5  13  11       2313.39       2624.60        61.22 o
  -4  13  11       2888.13       2930.08        87.73 o
  -3  13  11         85.16         84.18        24.68 o
  -2  13  11         32.59         32.95        24.36 o
  -1  13  11       3715.51       3754.94        78.64 o
   0  13  11        128.00         85.12        33.90 o
   1  13  11        279.97        363.07        40.58 o
   2  13  11        277.68        303.65        37.37 o
   3  13  11         78.61         43.52        40.42 o
   4  13  11       1185.93        987.13       146.87 o
   5  13  11          1.83       -134.67        67.34 o
   6  13  11        514.94        505.58       103.25 o
   7  13  11        464.66        461.07        96.13 o
  -6  14  11        566.78        501.89        81.89 o
  -5  14  11         26.73        -13.18        34.69 o
  -4  14  11        771.53        808.71        52.22 o
  -3  14  11        960.77        931.79        62.31 o
  -2  14  11         10.09         31.94        35.47 o
  -1  14  11        148.35        125.41        53.88 o
   0  14  11        146.30        204.32        53.86 o
   1  14  11        547.45        357.82        94.35 o
   2  14  11        267.43        115.71        85.45 o
 -24   0  12       2246.07       2079.04       102.36 o
 -22   0  12       4626.97       4856.82       114.77 o
 -20   0  12       1451.30       1411.72        66.76 o
 -18   0  12       2170.36       2256.98        89.45 o
 -16   0  12         75.49        141.73        27.34 o
 -14   0  12        755.77        861.14        35.43 o
 -12   0  12      12875.85      13871.19       242.08 o
 -10   0  12       4183.26       4386.34       128.41 o
  -8   0  12      32351.94      33666.02       759.28 o
  -6   0  12      69089.41      69899.70      1560.09 o
  -4   0  12       1342.14       1537.11        58.98 o
  -2   0  12       1062.84        841.61        56.08 o
   0   0  12       5097.13       5229.45       132.83 o
   2   0  12      19051.50      17984.88       405.65 o
   4   0  12      19746.37      18840.21       425.20 o
   6   0  12       3249.75       3683.88        96.30 o
   8   0  12       1185.73        811.27        44.20 o
  10   0  12       4403.63       4137.33       113.95 o
  12   0  12        587.90        661.14        49.39 o
  14   0  12        157.96        170.79        38.38 o
  16   0  12       7291.58       7425.92       172.77 o
  18   0  12       5096.51       5306.67       157.28 o
  20   0  12        989.83        981.06        54.75 o
 -25   1  12        284.12        362.50        32.05 o
 -24   1  12        210.67         96.63        25.81 o
 -23   1  12        312.76        263.77        22.97 o
 -22   1  12        648.55        740.94        28.59 o
 -21   1  12        226.14        233.06        25.34 o
 -20   1  12       2346.24       2510.93        49.14 o
 -19   1  12        901.93        862.07        29.32 o
 -18   1  12       1408.18       1397.35        34.89 o
 -17   1  12        144.22        188.85        21.24 o
 -16   1  12       2517.89       2680.25        47.45 o
 -15   1  12        473.64        534.03        30.73 o
 -14   1  12        298.34        269.41        19.98 o
 -13   1  12         19.96         51.93        16.67 o
 -12   1  12          0.75          3.30        14.81 o
 -11   1  12      14809.47      14851.71       207.03 o
 -10   1  12      11252.78      10450.12       176.75 o
  -9   1  12      20797.31      21902.16       354.16 o
  -8   1  12       5266.29       5785.39       191.70 o
  -7   1  12        133.45        224.02        24.11 o
  -6   1  12        172.14        205.92        20.61 o
  -5   1  12         25.77         97.35        31.21 o
  -4   1  12       2007.83       2088.11        67.15 o
  -3   1  12        922.32       1058.53        38.92 o
  -2   1  12      14548.04      13843.22       279.79 o
  -1   1  12       3799.24       3716.52        79.74 o
   0   1  12       6241.98       6567.68       106.26 o
   1   1  12      20693.80      20767.29       306.97 o
   2   1  12       3754.59       3118.58        57.02 o
   3   1  12        457.69        419.64        23.80 o
   4   1  12       1751.03       1777.32        45.23 o
   5   1  12      11170.80      10901.86       158.58 o
   6   1  12       4347.05       3994.27        70.91 o
   7   1  12        242.71        262.34        26.05 o
   8   1  12       1829.54       1540.28        36.87 o
   9   1  12       1172.47       1424.04        36.27 o
  10   1  12      20189.68      19449.92       231.43 o
  11   1  12        200.52        211.51        21.59 o
  12   1  12       8686.78       8739.30       109.07 o
  13   1  12       1752.32       1806.70        43.52 o
  14   1  12         80.85         94.38        27.27 o
  15   1  12       1091.16       1031.02        40.44 o
  16   1  12       4457.51       4404.37        89.19 o
  17   1  12       1064.43       1212.96        40.81 o
  18   1  12        166.11        202.75        30.85 o
  19   1  12        267.38        260.75        37.57 o
  20   1  12       1675.68       1558.43        45.19 o
 -25   2  12          1.73        -43.21        36.67 o
 -24   2  12        538.70        583.26        45.10 o
 -23   2  12        374.49        389.47        33.69 o
 -22   2  12        327.01        306.86        23.82 o
 -21   2  12       1168.26       1310.55        42.58 o
 -20   2  12        159.51        222.24        24.36 o
 -19   2  12       1603.53       1651.62        36.73 o
 -18   2  12       4120.27       4036.21        63.83 o
 -17   2  12       1105.02       1008.19        29.44 o
 -16   2  12        561.87        480.09        21.98 o
 -15   2  12       1477.75       1646.22        43.57 o
 -14   2  12        296.46        376.98        36.11 o
 -13   2  12       5871.33       5974.11        84.93 o
 -12   2  12        950.61       1006.67        31.78 o
 -11   2  12       4561.54       4478.67        76.77 o
 -10   2  12       2668.33       3136.74        83.49 o
  -9   2  12       1942.05       2284.39        88.52 o
  -8   2  12        724.81        774.85        29.56 o
  -7   2  12       7368.18       7157.13       124.19 o
  -6   2  12      11324.55      10745.87       179.07 o
  -5   2  12        211.70        280.43        31.45 o
  -4   2  12        490.42        673.97        29.05 o
  -3   2  12         71.92        162.42        19.87 o
  -2   2  12      22655.41      21833.38       351.33 o
  -1   2  12       7254.77       7283.92       126.81 o
   0   2  12         20.73         18.81        18.43 o
   1   2  12      12582.37      12849.25       182.76 o
   2   2  12       6664.82       7193.09       109.28 o
   3   2  12      18225.12      18015.67       252.09 o
   4   2  12       7537.32       7431.74       113.40 o
   5   2  12        191.01        312.01        24.96 o
   6   2  12       7345.55       7277.65       111.13 o
   7   2  12       2890.05       2762.17        50.82 o
   8   2  12          7.87         67.18        22.01 o
   9   2  12       3243.92       3271.21        55.91 o
  10   2  12        143.56        187.52        22.15 o
  11   2  12        294.50        283.06        20.64 o
  12   2  12       2990.86       2966.60        48.36 o
  13   2  12        182.38        182.85        26.40 o
  14   2  12          9.06         18.43        26.79 o
  15   2  12         84.28        116.65        31.13 o
  16   2  12       2557.86       2598.03        66.58 o
  17   2  12       2269.15       2337.71        66.68 o
  18   2  12       3258.41       3461.60        69.05 o
  19   2  12          6.76         34.78        25.83 o
  20   2  12         28.05          8.52        22.17 o
 -25   3  12       1377.25       1123.97        53.70 o
 -24   3  12         41.83         70.13        37.41 o
 -23   3  12        585.20        651.37        36.01 o
 -22   3  12       1673.13       1747.62        57.30 o
 -21   3  12        125.15        126.45        34.93 o
 -20   3  12       3510.90       3952.53        91.44 o
 -19   3  12        173.27        202.85        31.27 o
 -18   3  12       1183.24       1165.20        40.09 o
 -17   3  12        383.68        382.75        30.99 o
 -16   3  12       8973.73       8795.38       143.89 o
 -15   3  12        320.62        478.75        31.88 o
 -14   3  12        750.12        863.78        41.80 o
 -13   3  12       2968.23       2736.30        63.55 o
 -12   3  12        210.29        201.39        25.40 o
 -11   3  12        864.21       1072.01        36.06 o
 -10   3  12      31467.27      28726.05       415.87 o
  -9   3  12       3426.65       4139.28        81.04 o
  -8   3  12       6293.93       5940.45       107.26 o
  -7   3  12       2765.26       3064.98        65.42 o
  -6   3  12        291.69        338.34        49.11 o
  -5   3  12       3597.68       3565.35        77.21 o
  -4   3  12         65.10         96.73        21.23 o
  -3   3  12       1233.90        858.82        55.99 o
  -2   3  12       3951.30       3722.37       111.99 o
  -1   3  12      12156.59      11888.21       188.85 o
   0   3  12      19657.52      19405.49       269.42 o
   1   3  12       6079.94       5927.90        95.65 o
   2   3  12       2456.91       2304.89        49.49 o
   3   3  12         56.64         25.01        23.01 o
   4   3  12       4635.94       4061.69        77.45 o
   5   3  12       1692.20       1577.02        35.76 o
   6   3  12      17332.65      16254.83       221.52 o
   7   3  12        683.40        758.75        28.91 o
   8   3  12       6539.39       6427.55        90.44 o
   9   3  12       1301.58       1400.86        33.21 o
  10   3  12       1021.84       1007.18        27.04 o
  11   3  12       2956.68       2777.45        47.65 o
  12   3  12       4269.66       4419.35        69.96 o
  13   3  12       1275.77       1292.47        36.22 o
  14   3  12       1407.51       1485.10        43.41 o
  15   3  12         36.68         15.09        30.93 o
  16   3  12        128.67        140.58        30.75 o
  17   3  12        605.93        629.57        33.35 o
  18   3  12         16.89         38.17        26.02 o
  19   3  12        131.15        139.64        25.08 o
  20   3  12       2759.56       2389.24        71.58 o
 -24   4  12        279.12        307.77        55.43 o
 -23   4  12         78.23        117.41        30.65 o
 -22   4  12        877.80        867.30        40.67 o
 -21   4  12        922.54        939.50        44.52 o
 -20   4  12        538.68        465.68        37.04 o
 -19   4  12        723.84        741.05        38.29 o
 -18   4  12        179.01        139.91        38.08 o
 -17   4  12        670.14        615.36        35.75 o
 -16   4  12       1355.37       1305.98        46.32 o
 -15   4  12        955.63       1035.87        35.70 o
 -14   4  12       3791.45       4119.08        77.80 o
 -13   4  12        865.28        824.66        35.03 o
 -12   4  12        416.38        393.10        27.40 o
 -11   4  12       9019.79       8757.53       148.45 o
 -10   4  12         15.80         19.98        23.14 o
  -9   4  12        270.65        256.34        25.61 o
  -8   4  12        106.18        164.29        32.33 o
  -7   4  12        553.93        515.34        42.64 o
  -6   4  12      17245.37      15604.15       282.03 o
  -5   4  12       2459.49       3114.98        72.73 o
  -4   4  12       2904.96       2903.44        62.13 o
  -3   4  12       6708.99       6677.40       129.41 o
  -2   4  12        101.86        129.41        22.66 o
  -1   4  12       4076.95       4224.40        81.64 o
   0   4  12          3.42         56.18        22.58 o
   1   4  12       7633.89       7900.05       137.34 o
   2   4  12        414.82        423.67        30.26 o
   3   4  12       5520.24       5783.47       106.13 o
   4   4  12       4602.09       4786.16        81.87 o
   5   4  12        771.07        802.18        29.84 o
   6   4  12       1016.02        987.59        33.24 o
   7   4  12       3386.88       3549.07        62.14 o
   8   4  12       2592.36       2153.48        47.40 o
   9   4  12        760.01        806.56        26.46 o
  10   4  12        860.52        846.66        28.14 o
  11   4  12       3501.04       3776.11        66.67 o
  12   4  12       2870.78       2798.38        56.68 o
  13   4  12         87.22        162.97        27.47 o
  14   4  12        316.64        384.96        29.22 o
  15   4  12        448.00        469.51        36.42 o
  16   4  12        221.63        236.44        29.43 o
  17   4  12         27.49         49.54        26.28 o
  18   4  12         37.95         60.68        30.78 o
  19   4  12        708.48        604.38        30.12 o
 -24   5  12        254.22        263.10        89.29 o
 -23   5  12        557.93        559.02        44.50 o
 -22   5  12        404.98        436.02        44.03 o
 -21   5  12         72.02         63.67        31.36 o
 -20   5  12       1294.67       1360.33        47.34 o
 -19   5  12         32.67         91.47        33.83 o
 -18   5  12       2740.13       2684.36        58.99 o
 -17   5  12       1695.95       1817.51        47.53 o
 -16   5  12       3803.28       3784.94        69.73 o
 -15   5  12       6456.14       6318.62        94.44 o
 -14   5  12       1218.31       1219.87        33.16 o
 -13   5  12        435.98        453.17        24.61 o
 -12   5  12       3771.84       3973.41        79.63 o
 -11   5  12       1328.27       1337.61        38.11 o
 -10   5  12        944.68       1033.63        40.28 o
  -9   5  12       1686.31       1602.48        51.83 o
  -8   5  12       4409.11       4488.71       113.57 o
  -7   5  12       3990.71       4053.46       107.70 o
  -6   5  12        235.69        265.33        48.07 o
  -5   5  12        769.85        586.12        39.63 o
  -4   5  12      13339.73      12414.88       256.68 o
  -3   5  12         69.58         61.07        36.91 o
  -2   5  12       5856.18       5741.88       130.79 o
  -1   5  12         51.26         72.53        29.83 o
   0   5  12       4837.02       4854.95       116.31 o
   1   5  12       5546.03       5901.19       113.26 o
   2   5  12       6516.85       5987.89       104.15 o
   3   5  12       3163.57       2923.88        62.62 o
   4   5  12          5.15         48.55        23.76 o
   5   5  12        776.41        777.77        31.07 o
   6   5  12       1374.01       1587.26        46.19 o
   7   5  12        131.47        191.76        32.50 o
   8   5  12       8021.08       8154.04       112.81 o
   9   5  12         47.38         21.36        22.16 o
  10   5  12       4279.75       4448.84        71.76 o
  11   5  12        630.64        699.86        29.91 o
  12   5  12        811.59        761.52        31.43 o
  13   5  12       3080.48       3047.67        57.60 o
  14   5  12        683.96        740.42        37.18 o
  15   5  12         67.57         86.98        29.05 o
  16   5  12        208.39        201.73        28.91 o
  17   5  12        351.34        397.74        24.89 o
  18   5  12         79.80         64.42        23.42 o
  19   5  12         66.30         81.45        23.42 o
 -23   6  12          7.49        -46.48        38.58 o
 -22   6  12        485.57        487.53        37.71 o
 -21   6  12        463.85        415.25        29.75 o
 -20   6  12       1981.73       2032.06        56.08 o
 -19   6  12        732.28        637.92        34.86 o
 -18   6  12        619.86        729.32        57.59 o
 -17   6  12        152.45        192.12        34.22 o
 -16   6  12        350.73        401.37        32.30 o
 -15   6  12         33.32         60.98        28.02 o
 -14   6  12      10615.10       9860.50       151.81 o
 -13   6  12       1942.69       2069.71        47.63 o
 -12   6  12       2422.29       2157.94        49.94 o
 -11   6  12         27.92         36.60        33.39 o
 -10   6  12        111.97        131.28        29.82 o
  -9   6  12        402.38        373.55        40.87 o
  -8   6  12        144.02        129.96        26.28 o
  -7   6  12       1899.20       1719.55        58.76 o
  -6   6  12      15203.17      13799.92       276.63 o
  -5   6  12       5462.29       5611.61       143.53 o
  -4   6  12       3283.27       3565.35       102.05 o
  -3   6  12       6649.53       6607.94       163.98 o
  -2   6  12       9005.05       8233.81       197.93 o
  -1   6  12       1175.43       1109.51        51.06 o
   0   6  12       8571.73       7473.09       295.29 o
   1   6  12        205.09        262.64        25.18 o
   2   6  12       9110.87       8269.44       145.43 o
   3   6  12       3988.36       4123.40        76.23 o
   4   6  12       9695.94       9750.90       155.40 o
   5   6  12        396.82        376.88        32.77 o
   6   6  12        315.24        339.70        26.48 o
   7   6  12       6127.90       5638.84       119.37 o
   8   6  12        964.85        996.00        31.34 o
   9   6  12         20.09         -1.18        27.55 o
  10   6  12        699.51        765.39        31.75 o
  11   6  12       1102.54        974.24        33.88 o
  12   6  12        807.16        907.29        33.17 o
  13   6  12        421.37        428.43        37.13 o
  14   6  12        918.81       1035.82        42.76 o
  15   6  12         29.96         68.34        29.76 o
  16   6  12       2062.22       2166.79        48.59 o
  17   6  12        320.39        303.91        25.77 o
  18   6  12         32.67         51.05        21.69 o
 -22   7  12        398.73        374.08        34.87 o
 -21   7  12       1236.89       1205.28        52.91 o
 -20   7  12        614.89        658.24        47.36 o
 -19   7  12       1666.53       1510.44       102.52 o
 -18   7  12        316.21        195.01        44.87 o
 -17   7  12       3352.54       3647.31       133.87 o
 -16   7  12        362.08        450.36        31.33 o
 -15   7  12       1868.82       1704.11        45.30 o
 -14   7  12        791.50        839.86        33.47 o
 -13   7  12         89.03         90.01        24.58 o
 -12   7  12       1666.63       1657.83        39.90 o
 -11   7  12       1038.73       1042.28        28.45 o
 -10   7  12       3064.15       3116.58        48.04 o
  -9   7  12       1663.29       1738.80        39.64 o
  -8   7  12       6304.15       6089.89       102.11 o
  -7   7  12       6074.25       6189.96       116.57 o
  -6   7  12         16.14         59.43        27.00 o
  -5   7  12       1450.49       1145.40        52.04 o
  -4   7  12         66.09        135.02        26.11 o
  -3   7  12        799.61        813.57        37.74 o
  -2   7  12       8295.10       7767.28       207.19 o
  -1   7  12       3140.80       3427.71       130.23 o
   0   7  12       1310.98       1353.58       102.52 o
   1   7  12       4414.40       4399.54        89.72 o
   2   7  12        859.88        843.78        35.26 o
   3   7  12         44.94         58.13        26.77 o
   4   7  12       4039.20       3691.56        78.42 o
   5   7  12       8405.79       8013.00       166.25 o
   6   7  12        225.01        202.41        27.16 o
   7   7  12        413.44        373.91        31.49 o
   8   7  12         45.08         55.37        24.61 o
   9   7  12       2164.77       2023.00        47.86 o
  10   7  12       1684.57       1747.43        43.23 o
  11   7  12         65.78         87.71        27.60 o
  12   7  12       1761.33       1880.55        73.88 o
  13   7  12       2095.88       2008.29        54.77 o
  14   7  12       3348.87       3475.00        68.47 o
  15   7  12       1003.13        944.05        36.27 o
  16   7  12         88.25        126.81        29.65 o
  17   7  12        921.53        878.99        37.51 o
 -21   8  12        109.64         64.07        35.13 o
 -20   8  12         38.48         46.59        35.65 o
 -19   8  12       1812.88       1889.32        75.50 o
 -18   8  12        403.27        375.02        36.75 o
 -17   8  12        976.29       1168.52        43.48 o
 -16   8  12        372.58        355.27        29.84 o
 -15   8  12       2646.86       2751.16        62.27 o
 -14   8  12       2409.95       2286.71        51.42 o
 -13   8  12         15.91         82.47        22.78 o
 -12   8  12       9886.19       9617.02       114.44 o
 -11   8  12      12914.97      12591.50       150.40 o
 -10   8  12       3020.19       3122.63        51.01 o
  -9   8  12         86.49         70.12        20.50 o
  -8   8  12        374.41        399.12        21.65 o
  -7   8  12       2662.11       2578.34        46.14 o
  -6   8  12         64.77         82.64        21.05 o
  -5   8  12       1102.91       1128.23        30.79 o
  -4   8  12        379.96        394.26        25.30 o
  -3   8  12       9196.02       8432.20       166.07 o
  -2   8  12      15614.26      16000.68       261.78 o
  -1   8  12      32488.46      32204.46       554.97 o
   0   8  12        942.36        959.17        42.70 o
   1   8  12        786.38        822.34        35.41 o
   2   8  12       8034.57       8538.38       137.65 o
   3   8  12       2460.40       2602.36        59.66 o
   4   8  12       1766.37       1561.18        45.24 o
   5   8  12         75.70         31.46        27.90 o
   6   8  12        316.78        298.14        31.64 o
   7   8  12       5410.81       5006.50       131.99 o
   8   8  12        313.41        242.68        29.80 o
   9   8  12         76.47         83.03        28.49 o
  10   8  12       8973.24       8833.09       143.62 o
[truncated: 282,347 more chars]
